# Supplementary material for: Aquatic environmental DNA detects seasonal fish abundance and habitat preference in an urban estuary
Source: PLoS One. 2017 Apr 12;12(4):e0175186. doi: 10.1371/journal.pone.0175186 (PMC5389620; doi:10.1371/journal.pone.0175186)
Supplement: S1 Table — (XLSX) [file pone.0175186.s001.xlsx]

## Sheet: S1 Table. Estuary checklist
S1 Table. Lower Hudson River estuary species checklist
Compiled from:	1. U.S. Army Corps of Engineers (2004) New York and New Jersey harbor deepening project, Appendix E: Essential fish habitat assessment. http://www.nan.usace.army.mil/Portals/37/docs/harbor/Harprogrep/appE.pdf Accessed November 30, 2016. Includes 10 surveys.
	2. The River Project. Fish caught at Hudson River Park 1988-2015. http://www.riverprojectnyc.org/riverdive_fish.php. Site accessed December 1, 2015. Species identified as "Scarce locally" or "Unusual specimens" not included.
	3. Hudson River Foundation (2013) Long River Survey 2013. Omit species representing <0.1% of individuals
eDNAs matching sets of species with shared sequences (herrings, hakes) are counted once (as matching a single species of the set)
Common name	Latin name	Family	12S reference (GenBank or this study)	12S identical to another checklist species	No. surveys found	Abundant (A), Common (C), Uncommon (U)	No. samples eDNA detected	Total eDNA reads
Hogchoker	Trinectes maculatus	Achiridae	y		6	C	5	10952.5
Atlantic sturgeon	Acipenser oxyrinchus	Acipenseridae	y		2	U	3	5787.5
American sand lance	Ammodytes americanus	Ammodytidae	y		6	C	0	0
American eel	Anguilla rostrata	Anguillidae	y		9	A	13	36959.9
Inland silverside	Menidia beryllina	Atherinopsidae	y		1	U	0	0
Tidewater silverside	Menidia peninsulae	Atherinopsidae			1	U	0	0
Atlantic silverside	Menidia menidia	Atherinopsidae	y		7	C	11	10715.5
Oyster toadfish	Opsanus tau	Batrachoididae	y		5	C	28	177240
Atlantic needlefish	Strongylura marina	Belonidae	y		2	U	0	0
Feather blenny	Hypsoblennius hentz	Blenniidae	y		4	U	0	0
Crevalle jack	Caranx hippos	Carangidae			5	C	0	0
Atlantic moonfish	Selene setapinnis	Carangidae			3	U	0	0
Lookdown	Selene vomer	Carangidae			3	U	0	0
Rough scad	Trachurus lathami	Carangidae			1	U	0	0
Spotfin butterflyfish	Chaetodon ocellatus	Chaetodontidae	y		2	U	0	0
Blueback herring	Alosa aestivalis	Clupeidae	y	o	8	C	0	0
Hickory shad	Alosa mediocris	Clupeidae			5	C	0	0
Alewife	Alosa pseudoharengus	Clupeidae	y	o	10	A	0	0
American shad	Alosa sapidissima	Clupeidae	y	o	10	A	33	224767
Atlantic menhaden	Brevoortia tyrannus	Clupeidae	y	o	7	C	35	225918
Atlantic herring	Clupea harengus	Clupeidae	y		9	A	2	4616.35
Gizzard shad	Dorosoma cepedianum	Clupeidae	y		6	C	1	1699.69
American conger eel	Conger oceanicus	Congridae	y		6	C	2	4562
Grubby	Myoxocephalus aenaeus	Cottidae			8	C	0	0
Longhorn sculpin	Myoxocephalus octodecemspinosus	Cottidae	y		3	U	0	0
Blackcheek tonguefish	Symphurus plagiusa	Cynoglossidae	y		1	U	0	0
Striped burrfish	Chilomycterus schoepfi	Diodontidae	y		1	U	0	0
Broad striped anchovy	Anchoa hepsetus	Engraulidae	y		3	U	0	0
Bay anchovy	Anchoa mitchilli	Engraulidae	y		11	A	21	183655
Banded killifish	Fundulus diaphanus	Fundulidae	y		3	U	0	0
Mummichog	Fundulus heteroclitus	Fundulidae	y		4	U	4	3017.5
Striped killifish	Fundulus majalis	Fundulidae	y		5	C	0	0
Silver hake	Merluccius bilinearis	Gadidae	y		6	C	0	0
Pollock	Pollachius virens	Gadidae	y		1	U	0	0
Atlantic cod	Gadua morhua	Gadidae	y		1	U	0	0
Tomcod	Microgadus tomcod	Gadidae	y		10	A	5	9883.12
Fourspine stickleback	Apeltes quadracus	Gasterosteidae	y		3	U	0	0
Three-spined stickleback	Gasterosteus aculeatus	Gasterosteidae	y		3	U	1	1069.69
Naked goby	Gobiosoma bosc	Gobiidae	y		5	C	13	42616
Seaboard goby	Gobiosoma ginsburgi	Gobiidae	y		5	C	13	28630
Skilletfish	Gobiesox strumosus	Gobisociedae			1	U	0	0
White catfish	Ameiurus catus	Ictaluridae	y		1	U	0	0
Tautog	Tautoga onitis	Labridae	y		8	C	33	452045
Cunner	Tautogolabrus adspersus	Labridae	y		9	A	23	371959
Goosefish	Lophius americanus	Lophiidae	y		1	U	0	0
Fourbeard rockling	Enchelyopus cimbrius	Lotidae	y		4	U	0	0
Planehead filefish	Stephanolepis hispidus	Monacanthidae	y		1	U	0	0
Orange filefish	Aluterus schoepfi	Monacanthidae	y		2	U	0	0
White perch	Morone americana	Moronidae	y		8	C	11	41440
Striped bass	Morone saxatilis	Moronidae	y		11	A	32	144603
Striped mullet	Mugil cephalus	Mugilidae	y		2	U	0	0
Spotted goatfish	Pseudupeneus maculatus	Mullidae			1	U	0	0
Speckled worm eel	Myrophis punctatus	Ophichthidae			1	U	0	0
Rainbow smelt	Osmerus mordax	Osmeridae	y		2	U	0	0
Scrawled cowfish	Lactophrys quadricornis	Ostraciidae	y		1	U	0	0
Smallmouth flounder	Etropus microstomus	Paralichthyidae	y		5	C	1	436.25
Fourspot flounder	Hippoglossina oblonga	Paralichthyidae			4	U	0	0
Summer flounder	Paralichthys dentatus	Paralichthyidae	y		9	A	3	8660.31
Rock gunnel	Pholis gunnellus	Pholidae	y		7	C	13	29295.5
Red hake	Urophycis chuss	Phycidae	y	o	8	C	0	0
Spotted hake	Urophycis regia	Phycidae	y	o	9	A	5	7103.75
White hake	Urophycis tenuis	Phycidae	y	o	3	U	0	0
Yellowtail flounder	Limanda ferruginea	Pleuronectidae			1	U	0	0
Winter flounder	Pseudopleuronectes americanus	Pleuronectidae	y		2	U	10	19171.1
Bluefish	Pomatomus saltatrix	Pomatomidae	y		10	A	7	5587.5
Silver perch	Bairdiella chrysoura	Sciaenidae			3	U	0	0
Weakfish	Cynoscion regalis	Sciaenidae	y		12	A	7	6227.5
Spot	Leiostomus xanthurus	Sciaenidae	y		10	A	1	2233.5
Northern kingfish	Menticirrhus saxatilis	Sciaenidae	y		5	C	1	311.25
Atlantic croaker	Micropogonias undulatus	Sciaenidae			2	U	0	0
Spanish mackerel	Scomberomorus maculatus	Scombridae	y		1	U	1	1254.17
Chub mackerel	Scomber japonicus	Scombridae	y		1	U	0	0
Atlantic mackerel	Scomber scombrus	Scombridae	y		4	U	1	277.5
Windowpane flounder	Scophthalmus aquosus	Scophthalmidae	y		8	C	7	9101.25
Black sea bass	Centropristis striata	Serranidae	y		6	C	12	20612.5
Scup	Stenotomus chrysops	Sparidae	y		8	C	9	14990.8
Radiated shanny	Ulvaria subbifucata	Stichaeidae			1	U	0	0
American butterfish	Peprilus triacanthus	Stromateidae	y		7	C	5	3417.5
Lined seahorse	Hippocampus erectus	Syngnathidae	y		6	C	0	0
Northern pipefish	Syngnathus fuscus	Syngnathidae	y		9	A	8	17302.5
Inshore lizardfish	Synodus foetens	Synodontidae	y		3	U	0	0
Northern puffer	Sphoeroides maculatus	Tetraodontidae	y		5	C	2	1011.25
Northern sea robin	Prionotus carolinus	Triglidae			6	C	0	0
Striped sea robin	Prionotus evolans	Triglidae	y		1	U	6	6310
Northern stargazer	Astroscopus guttatus	Uranoscopidae			3	U	0	0
