# Supplementary material for: Aquatic environmental DNA detects seasonal fish abundance and habitat preference in an urban estuary
Source: PLoS One. 2017 Apr 12;12(4):e0175186. doi: 10.1371/journal.pone.0175186 (PMC5389620; doi:10.1371/journal.pone.0175186)
Supplement: S2 Table — (XLSX) [file pone.0175186.s002.xlsx]

## Sheet: S2 Table. Dectection statistics
S2 Table. Fish eDNA detection according to checklist abundance.
Species detected, number of detections, and total reads from S1 Table. Checklist species lacking reference sequences are excluded. Results are similar if all checklist species are analyzed.
A. Species detected according to checklist abundance
	Detected	Not detected
Abundant or common	31	7
Uncommon	7	23
	p=2 X 10^-6	Fisher's exact test
B. Number of detections according to checklist abundance
Abundant or common		No. detections		Uncommon		No. detections
									C,A	U
Atlantic menhaden	Brevoortia tyrannus	35		Winter flounder	Pseudopleuronectes americanus	10		Average	10	1
Tautog	Tautoga onitis	33		Striped sea robin	Prionotus evolans	6		SD	10.7	2.2
American shad	Alosa sapidissima	33		Mummichog	Fundulus heteroclitus	4		N	38	30
Striped bass	Morone saxatilis	32		Atlantic sturgeon	Acipenser oxyrinchus	3
Oyster toadfish	Opsanus tau	28		Three-spined stickleback	Gasterosteus aculeatus	1		p<0.01 Mann-Whitney U Test
Cunner	Tautogolabrus adspersus	23		Spanish mackerel	Scomberomorus maculatus	1		p<0.001, one-way ANOVA
Bay anchovy	Anchoa mitchilli	21		Atlantic mackerel	Scomber scombrus	1		p<0.0001, unpaired t-test
Naked goby	Gobiosoma bosc	13		Inland silverside	Menidia beryllina	0
American eel	Anguilla rostrata	13		Atlantic needlefish	Strongylura marina	0
Rock gunnel	Pholis gunnellus	13		Feather blenny	Hypsoblennius hentz	0
Seaboard goby	Gobiosoma ginsburgi	13		Spotfin butterflyfish	Chaetodon ocellatus	0
Black sea bass	Centropristis striata	12		Longhorn sculpin	Myoxocephalus octodecemspinosus	0
White perch	Morone americana	11		Blackcheek tonguefish	Symphurus plagiusa	0
Atlantic silverside	Menidia menidia	11		Striped burrfish	Chilomycterus schoepfi	0
Scup	Stenotomus chrysops	9		Broad striped anchovy	Anchoa hepsetus	0
Northern pipefish	Syngnathus fuscus	8		Banded killifish	Fundulus diaphanus	0
Windowpane flounder	Scophthalmus aquosus	7		Pollock	Pollachius virens	0
Weakfish	Cynoscion regalis	7		Atlantic cod	Gadua morhua	0
Bluefish	Pomatomus saltatrix	7		Fourspine stickleback	Apeltes quadracus	0
Hogchoker	Trinectes maculatus	5		White catfish	Ameiurus catus	0
Tomcod	Microgadus tomcod	5		Goosefish	Lophius americanus	0
Spotted hake	Urophycis regia	5		Fourbeard rockling	Enchelyopus cimbrius	0
American butterfish	Peprilus triacanthus	5		Planehead filefish	Stephanolepis hispidus	0
Summer flounder	Paralichthys dentatus	3		Orange filefish	Aluterus schoepfi	0
Atlantic herring	Clupea harengus	2		Striped mullet	Mugil cephalus	0
American conger eel	Conger oceanicus	2		Rainbow smelt	Osmerus mordax	0
Northern puffer	Sphoeroides maculatus	2		Scrawled cowfish	Lactophrys quadricornis	0
Spot	Leiostomus xanthurus	1		White hake	Urophycis tenuis	0
Gizzard shad	Dorosoma cepedianum	1		Chub mackerel	Scomber japonicus	0
Smallmouth flounder	Etropus microstomus	1		Inshore lizardfish	Synodus foetens	0
Northern kingfish	Menticirrhus saxatilis	1
Alewife	Alosa pseudoharengus	0
American sand lance	Ammodytes americanus	0
Blueback herring	Alosa aestivalis	0
Striped killifish	Fundulus majalis	0
Silver hake	Merluccius bilinearis	0
Red hake	Urophycis chuss	0
Lined seahorse	Hippocampus erectus	0

## Sheet: Sheet1
Common name	Latin name	Family	12S reference (GenBank or this study)	12S identical to another checklist species	No. surveys found	Abundant (A), Common (C), Uncommon (U)	No. samples eDNA detected	Total eDNA reads
American shad	Alosa sapidissima	Clupeidae	y	o	10	A	33	224767
Striped bass	Morone saxatilis	Moronidae	y		11	A	32	144603
Cunner	Tautogolabrus adspersus	Labridae	y		9	A	23	371959
Bay anchovy	Anchoa mitchilli	Engraulidae	y		11	A	21	183655
American eel	Anguilla rostrata	Anguillidae	y		9	A	13	36959.9
Northern pipefish	Syngnathus fuscus	Syngnathidae	y		9	A	8	17302.5
Bluefish	Pomatomus saltatrix	Pomatomidae	y		10	A	7	5587.5
Weakfish	Cynoscion regalis	Sciaenidae	y		12	A	7	6227.5
Tomcod	Microgadus tomcod	Gadidae	y		10	A	5	9883.12
Spotted hake	Urophycis regia	Phycidae	y	o	9	A	5	7103.75
Summer flounder	Paralichthys dentatus	Paralichthyidae	y		9	A	3	8660.31
Atlantic herring	Clupea harengus	Clupeidae	y		9	A	2	4616.35
Spot	Leiostomus xanthurus	Sciaenidae	y		10	A	1	2233.5
Alewife	Alosa pseudoharengus	Clupeidae	y	o	10	A	0	0
Atlantic menhaden	Brevoortia tyrannus	Clupeidae	y	o	7	C	35	225918
Tautog	Tautoga onitis	Labridae	y		8	C	33	452045
Oyster toadfish	Opsanus tau	Batrachoididae	y		5	C	28	177240
Naked goby	Gobiosoma bosc	Gobiidae	y		5	C	13	42616
Seaboard goby	Gobiosoma ginsburgi	Gobiidae	y		5	C	13	28630
Rock gunnel	Pholis gunnellus	Pholidae	y		7	C	13	29295.5
Black sea bass	Centropristis striata	Serranidae	y		6	C	12	20612.5
Atlantic silverside	Menidia menidia	Atherinopsidae	y		7	C	11	10715.5
White perch	Morone americana	Moronidae	y		8	C	11	41440
Scup	Stenotomus chrysops	Sparidae	y		8	C	9	14990.8
Windowpane flounder	Scophthalmus aquosus	Scophthalmidae	y		8	C	7	9101.25
Hogchoker	Trinectes maculatus	Achiridae	y		6	C	5	10952.5
American butterfish	Peprilus triacanthus	Stromateidae	y		7	C	5	3417.5
American conger eel	Conger oceanicus	Congridae	y		6	C	2	4562
Northern puffer	Sphoeroides maculatus	Tetraodontidae	y		5	C	2	1011.25
Gizzard shad	Dorosoma cepedianum	Clupeidae	y		6	C	1	1699.69
Smallmouth flounder	Etropus microstomus	Paralichthyidae	y		5	C	1	436.25
Northern kingfish	Menticirrhus saxatilis	Sciaenidae	y		5	C	1	311.25
American sand lance	Ammodytes americanus	Ammodytidae	y		6	C	0	0
Blueback herring	Alosa aestivalis	Clupeidae	y	o	8	C	0	0
Striped killifish	Fundulus majalis	Fundulidae	y		5	C	0	0
Silver hake	Merluccius bilinearis	Gadidae	y		6	C	0	0
Red hake	Urophycis chuss	Phycidae	y	o	8	C	0	0
Lined seahorse	Hippocampus erectus	Syngnathidae	y		6	C	0	0
Winter flounder	Pseudopleuronectes americanus	Pleuronectidae	y		2	U	10	19171.1
Striped sea robin	Prionotus evolans	Triglidae	y		1	U	6	6310
Mummichog	Fundulus heteroclitus	Fundulidae	y		4	U	4	3017.5
Atlantic sturgeon	Acipenser oxyrinchus	Acipenseridae	y		2	U	3	5787.5
Three-spined stickleback	Gasterosteus aculeatus	Gasterosteidae	y		3	U	1	1069.69
Spanish mackerel	Scomberomorus maculatus	Scombridae	y		1	U	1	1254.17
Atlantic mackerel	Scomber scombrus	Scombridae	y		4	U	1	277.5
Inland silverside	Menidia beryllina	Atherinopsidae	y		1	U	0	0
Atlantic needlefish	Strongylura marina	Belonidae	y		2	U	0	0
Feather blenny	Hypsoblennius hentz	Blenniidae	y		4	U	0	0
Spotfin butterflyfish	Chaetodon ocellatus	Chaetodontidae	y		2	U	0	0
Longhorn sculpin	Myoxocephalus octodecemspinosus	Cottidae	y		3	U	0	0
Blackcheek tonguefish	Symphurus plagiusa	Cynoglossidae	y		1	U	0	0
Striped burrfish	Chilomycterus schoepfi	Diodontidae	y		1	U	0	0
Broad striped anchovy	Anchoa hepsetus	Engraulidae	y		3	U	0	0
Banded killifish	Fundulus diaphanus	Fundulidae	y		3	U	0	0
Pollock	Pollachius virens	Gadidae	y		1	U	0	0
Atlantic cod	Gadua morhua	Gadidae	y		1	U	0	0
Fourspine stickleback	Apeltes quadracus	Gasterosteidae	y		3	U	0	0
White catfish	Ameiurus catus	Ictaluridae	y		1	U	0	0
Goosefish	Lophius americanus	Lophiidae	y		1	U	0	0
Fourbeard rockling	Enchelyopus cimbrius	Lotidae	y		4	U	0	0
Planehead filefish	Stephanolepis hispidus	Monacanthidae	y		1	U	0	0
Orange filefish	Aluterus schoepfi	Monacanthidae	y		2	U	0	0
Striped mullet	Mugil cephalus	Mugilidae	y		2	U	0	0
Rainbow smelt	Osmerus mordax	Osmeridae	y		2	U	0	0
Scrawled cowfish	Lactophrys quadricornis	Ostraciidae	y		1	U	0	0
White hake	Urophycis tenuis	Phycidae	y	o	3	U	0	0
Chub mackerel	Scomber japonicus	Scombridae	y		1	U	0	0
Inshore lizardfish	Synodus foetens	Synodontidae	y		3	U	0	0
Crevalle jack	Caranx hippos	Carangidae			5	C	0	0
Hickory shad	Alosa mediocris	Clupeidae			5	C	0	0
Grubby	Myoxocephalus aenaeus	Cottidae			8	C	0	0
Northern sea robin	Prionotus carolinus	Triglidae			6	C	0	0
Tidewater silverside	Menidia peninsulae	Atherinopsidae			1	U	0	0
Atlantic moonfish	Selene setapinnis	Carangidae			3	U	0	0
Lookdown	Selene vomer	Carangidae			3	U	0	0
Rough scad	Trachurus lathami	Carangidae			1	U	0	0
Skilletfish	Gobiesox strumosus	Gobisociedae			1	U	0	0
Spotted goatfish	Pseudupeneus maculatus	Mullidae			1	U	0	0
Speckled worm eel	Myrophis punctatus	Ophichthidae			1	U	0	0
Fourspot flounder	Hippoglossina oblonga	Paralichthyidae			4	U	0	0
Yellowtail flounder	Limanda ferruginea	Pleuronectidae			1	U	0	0
Silver perch	Bairdiella chrysoura	Sciaenidae			3	U	0	0
Atlantic croaker	Micropogonias undulatus	Sciaenidae			2	U	0	0
Radiated shanny	Ulvaria subbifucata	Stichaeidae			1	U	0	0
Northern stargazer	Astroscopus guttatus	Uranoscopidae			3	U	0	0
