# Supplementary material for: Aquatic environmental DNA detects seasonal fish abundance and habitat preference in an urban estuary
Source: PLoS One. 2017 Apr 12;12(4):e0175186. doi: 10.1371/journal.pone.0175186 (PMC5389620; doi:10.1371/journal.pone.0175186)
Supplement: S3 Table — (XLSX) [file pone.0175186.s003.xlsx]

## Sheet:  S3 Table. Fish reads by sample
S3 Table. Fish reads by sample
Category 1=marine				location	ER	ER	ER	ER	ER	ER	ER	ER	ER	ER	ER	ER	ER	ER	ER	ER	ER	ER	ER	ER	ER	ER	ER	ER	ER	ER	ER	ER	ER	ER	ER	ER	ER	ER	ER	ER	ER	ER	ER	ER	ER	ER	ER	HU	HU
Category 1.05=freshwater or locally rare or absent				filter	45	46	50	51	54	55	58	59	64	65	70	71	78	79	82	83	86	87	94	95	99	100	104	105	108	109	113	114	121	122	125	126	129	130	133	136	137	138	139	142	143	145	147	47	49
				collection date	2016-01-21	2016-01-21	2016-01-28	2016-01-28	2016-02-04	2016-02-04	2016-02-11	2016-02-12	2016-02-18	2016-02-18	2016-03-03	2016-03-03	2016-03-10	2016-03-10	2016-03-24	2016-03-24	2016-03-31	2016-03-31	2016-04-07	2016-04-07	2016-04-14	2016-04-14	2016-04-21	2016-04-21	2016-04-28	2016-04-28	2016-05-05	2016-05-05	2016-05-19	2016-05-19	2016-05-26	2016-05-26	2016-06-02	2016-06-02	2016-06-09	2016-06-16	2016-06-16	2016-07-07	2016-07-07	2016-07-14	2016-07-14	2016-07-21	2016-07-28	2016-01-24	2016-01-24
				collection time	09:30:00	15:30:00	10:40:00	16:40:00	09:45:00	15:45:00	15:45:00	10:40:00	09:15:00	15:45:00	09:30:00	16:00:00	10:00:00	16:00:00	10:00:00	16:15:00	08:40:00	14:40:00	09:15:00	15:45:00	09:15:00	15:10:00	09:40:00	15:40:00	08:50:00	16:30:00	09:00:00	15:00:00	09:45:00	14:45:00	09:30:00	14:30:00	09:15:00	15:00:00	13:00:00	10:00:00	16:30:00	10:00:00	16:00:00	10:00:00	15:45:00	14:00:00	10:00:00	10:40:00	16:00:00
				library	aq45feb16	aq46feb16	aq50feb16	aq51feb16	aq54apr2016	aq55apr2016	aq58apr2016	aq59apr2016	aq64apr2016	aq65apr2016	aq70apr2016	aq71apr2016	aq78may2016	aq79may2016	aq82may2016	aq83may2016	aq86may2016	aq87may2016	aq94may2016	aq95may2016	aq99may2016	aq100sep2016	aq104sep2016	aq105sep2016	aq108sep2016	aq109sep2016	aq113sep2016	aq114sep2016	aq121sep2016	aq122sep2016	aq125sep2016	aq126sep2016	aq129sep2016	aq130sep2016	aq133sep2016	aq136sep2016	aq137sep2016	aq138sep2016	aq139sep2016	aq142sep2016	aq143sep2016	aq145sep2016	aq147sep2016	aq47feb16	aq49feb16
				#fish reads	4471.5	2255.25	11327.2	5019	8552.4	1588.85	398.125	5808.54	1013.54	0	7611.04	17687.4	0	0	23356	0	13059	2989	20448	22305	49135	5452.5	28488.8	32133.8	23165	93481.2	16058.8	12628.8	95650	31631.2	28387.5	117908	122261	98570	79508.8	58950	36926.2	51046.2	72512.5	86728.8	83480	111606	69500	13618.5	19742.2
				#local marine species	2	1	4	1	4	1	1	5	1	0	2	4	0	0	0	0	2	1	2	3	12	3	6	5	4	4	8	7	12	10	8	6	16	14	14	15	7	17	18	16	12	17	12	4	1
Scientific name	Common name	Category	#reads	#detections
Brevoortia tyrannus	Atlantic menhaden	1	225918	35	0	0	1680	5019	0	0	0	754.688	0	0	0	0	0	0	0	0	7481	2989	18750	0	4949	627.5	15087.5	7046.25	6143.75	19761.2	1063.75	0	5581.25	1152.5	0	0	3943.75	3556.25	675	2035	0	6638.75	2088.75	0	395	0	0	0	0
Tautoga onitis	Tautog	1	452045	33	0	0	0	0	1238.12	0	0	0	0	0	0	4835.83	0	0	0	0	0	0	0	0	2097	3251.25	1436.25	6302.5	9152.5	36421.2	4633.75	3671.25	44290	3802.5	11106.2	24942.5	34031.2	14540	7156.25	25866.2	21796.2	9442.5	25912.5	24268.8	44351.2	17701.2	25027.5	0	0
Clupeidae spp	Herring (Clupeidae spp)	1	224767	33	3117.75	0	0	0	0	0	0	0	0	0	6457.5	0	0	0	0	0	5578	0	0	7544	10051	0	0	13581.2	4102.5	0	1262.5	1153.75	6531.25	955	2268.75	3202.5	6791.25	1785	973.75	0	0	6542.5	2436.25	1241.25	0	1982.5	0	0	19742.2
Morone saxatilis	Striped bass	1	144603	32	0	0	5614.5	0	0	0	0	0	0	0	0	4830	0	0	0	0	0	0	0	0	4706	0	0	0	3766.25	0	2981.25	1428.75	636.25	1251.25	0	0	6697.5	991.25	552.5	2161.25	461.25	0	1535	496.25	675	3406.25	2018.75	0	0
Opsanus tau	Oyster toadfish	1	177240	28	0	0	0	0	0	0	398.125	1416.77	0	0	0	3392.81	0	0	0	0	0	0	1698	0	4957	0	0	0	0	21628.8	3246.25	0	2853.75	0	0	748.75	28343.8	14780	9150	2618.75	1137.5	8921.25	9618.75	7590	4908.75	7197.5	4027.5	4200.75	0
Tautogolabrus adspersus	Cunner	1	371959	23	0	2255.25	0	0	0	0	0	0	0	0	0	0	0	0	0	0	0	0	0	0	1651	0	0	3452.5	0	14980	0	3626.25	28068.8	17661.2	4827.5	85037.5	15077.5	57025	40183.8	13677.5	9336.25	2620	8538.75	11330	8811.25	18420	9338.75	0	0
Anchoa mitchilli	Bay anchovy	1	183655	21	0	0	2183.25	0	0	0	0	0	0	0	0	0	0	0	0	0	0	0	0	0	0	0	0	0	0	0	1370	0	0	0	0	1527.5	19502.5	2703.75	16193.8	3968.75	936.25	1745	4897.5	15898.8	7947.5	42730	10737.5	0	0
Gobiosoma bosc	Naked goby	1	42616	13	0	0	0	0	0	0	0	0	0	0	0	0	0	0	0	0	0	0	0	0	0	0	0	0	0	0	0	0	0	0	0	0	0	0	0	0	0	373.75	0	647.5	0	340	0	3518.25	0
Anguilla rostrata	American eel	1	36959.9	13	0	0	0	0	1935.21	0	0	0	0	0	0	0	0	0	0	0	0	0	0	0	0	0	0	0	0	0	0	0	0	0	0	0	0	0	188.75	0	0	462.5	2811.25	0	4233.75	925	0	0	0
Pholis gunnellus	Rock gunnel	1	29295.5	13	1353.75	0	0	0	0	0	0	0	0	0	0	0	0	0	0	0	0	0	0	9829	8499	0	0	0	0	0	0	1247.5	506.25	0	3287.5	0	0	145	486.25	1117.5	688.75	0	212.5	0	1715	207.5	0	0	0
Gobiosoma ginsburgi	Seaboard goby	1	28630	13	0	0	0	0	0	0	0	0	0	0	0	0	0	0	0	0	0	0	0	0	0	0	0	0	0	0	0	0	258.75	0	1521.25	232.5	973.75	463.75	381.25	1131.25	0	6035	4463.75	1750	0	4242.5	6308.75	0	0
Centropristis striata	Black sea bass	1	20612.5	12	0	0	0	0	0	0	0	0	0	0	0	0	0	0	0	0	0	0	0	0	0	0	0	0	0	0	0	0	0	0	0	0	0	0	420	556.25	0	560	857.5	590	976.25	1630	171.25	0	0
Morone americana	White perch	1	41440	11	0	0	0	0	0	0	0	0	0	0	0	0	0	0	0	0	0	0	0	0	1382	0	1112.5	0	0	0	0	0	0	0	0	0	212.5	0	253.75	675	0	0	0	0	0	621.25	0	0	0
Menidia menidia	Atlantic silverside	1	10715.5	11	0	0	0	0	0	0	0	0	1013.54	0	0	0	0	0	0	0	0	0	0	0	2877	0	0	0	0	0	0	858.75	0	412.5	948.75	0	297.5	447.5	0	1903.75	0	925	541.25	0	0	490	0	0	0
Pseudopleuronectes americanus	Winter flounder	1	19171.1	10	0	0	0	0	0	0	0	1276.04	0	0	1153.54	0	0	0	0	0	0	0	0	4932	5183	0	0	0	0	0	0	0	0	0	0	0	0	310	0	0	0	970	0	1416.25	0	0	0	0	0
Stenotomus chrysops	Scup	1	14990.8	9	0	0	0	0	2424.48	1588.85	0	0	0	0	0	0	0	0	0	0	0	0	0	0	0	0	0	0	0	0	0	0	0	0	0	0	0	368.75	0	848.75	0	1088.75	1128.75	1058.75	0	1530	4953.75	0	0
Syngnathus fuscus	Northern pipefish	1	17302.5	8	0	0	0	0	0	0	0	0	0	0	0	0	0	0	0	0	0	0	0	0	0	0	0	0	0	0	0	0	0	4120	0	0	0	0	0	1240	1191.25	746.25	2103.75	4725	2296.25	0	0	0	0
Scophthalmus aquosus	Windowpane flounder	1	9101.25	7	0	0	0	0	0	0	0	0	0	0	0	0	0	0	0	0	0	0	0	0	0	1573.75	1060	0	0	0	0	0	1190	722.5	1801.25	0	617.5	0	0	0	0	0	0	0	0	0	0	0	0
Cynoscion regalis	Weakfish	1	6227.5	7	0	0	0	0	0	0	0	0	0	0	0	0	0	0	0	0	0	0	0	0	0	0	0	0	0	0	0	0	0	0	0	0	0	0	521.25	797.5	0	1148.75	1035	585	0	700	1440	0	0
Pomatomus saltatrix	Bluefish	1	5587.5	7	0	0	0	0	0	0	0	0	0	0	0	0	0	0	0	0	0	0	0	0	0	0	0	0	0	0	0	0	841.25	0	0	0	0	0	0	0	0	295	0	1186.25	1205	681.25	0	0	0
Prionotus evolans	Striped sea robin	1	6310	6	0	0	0	0	0	0	0	0	0	0	0	0	0	0	0	0	0	0	0	0	0	0	0	0	0	0	0	0	0	0	0	0	1357.5	0	0	0	0	1242.5	1213.75	1140	0	0	672.5	0	0
Trinectes maculatus	Hogchoker	1	10952.5	5	0	0	0	0	0	0	0	0	0	0	0	0	0	0	0	0	0	0	0	0	0	0	0	0	0	0	0	0	0	0	0	0	0	0	0	0	0	0	0	0	0	0	0	0	0
Microgadus tomcod	Tomcod	1	9883.12	5	0	0	0	0	0	0	0	0	0	0	0	0	0	0	0	0	0	0	0	0	0	0	0	0	0	0	0	0	0	787.5	0	0	0	143.75	0	0	0	0	1372.5	0	0	0	0	0	0
Urophycis spp	Hake (Urophycis spp)	1	7103.75	5	0	0	0	0	0	0	0	0	0	0	0	0	0	0	0	0	0	0	0	0	0	0	3255	1751.25	0	0	1223.75	348.75	0	0	0	0	525	0	0	0	0	0	0	0	0	0	0	0	0
Peprilus triacanthus	American butterfish	1	3417.5	5	0	0	0	0	0	0	0	0	0	0	0	0	0	0	0	0	0	0	0	0	0	0	0	0	0	0	0	0	396.25	766.25	0	0	0	0	545	352.5	0	0	0	0	0	0	0	0	0
Triglidae sp	Sea robin (Triglidae sp)	1	3874.25	4	0	0	0	0	0	0	0	0	0	0	0	0	0	0	0	0	0	0	0	0	1483	0	0	0	0	0	0	0	0	0	1098.75	0	390	0	0	0	0	0	0	0	0	0	0	0	0
Fundulus heteroclitus	Mummichog	1	3017.5	4	0	0	0	0	0	0	0	0	0	0	0	0	0	0	0	0	0	0	0	0	1300	0	0	0	0	0	0	0	0	0	0	0	0	363.75	0	0	0	0	0	0	0	0	977.5	0	0
Cottidae spp	Sculpin (Cottidae spp)	1	24423.5	3	0	0	0	0	0	0	0	0	0	0	0	0	0	0	0	0	0	0	0	0	0	0	4912.5	0	0	0	0	0	0	0	0	0	1655	0	0	0	0	0	0	0	0	0	0	0	0
Paralichthys dentatus	Summer flounder	1	8660.31	3	0	0	0	0	0	0	0	0	0	0	0	0	0	0	0	0	0	0	0	0	0	0	0	0	0	0	0	0	365	0	0	0	0	0	0	0	0	0	0	0	0	0	0	0	0
Acipenser oxyrinchus	Atlantic sturgeon	1	5787.5	3	0	0	0	0	0	0	0	0	0	0	0	0	0	0	0	0	0	0	0	0	0	0	0	0	0	0	0	0	0	0	0	0	841.25	0	0	0	0	0	0	0	0	0	0	0	0
Sciaenidae sp	Drum (Sciaenidae sp)	1	5569.85	3	0	0	0	0	0	0	0	1291.35	0	0	0	0	0	0	0	0	0	0	0	0	0	0	0	0	0	0	0	0	0	0	0	0	0	0	0	0	0	0	0	0	0	0	0	3666	0
Clupea harengus	Atlantic herring	1	4616.35	2	0	0	0	0	0	0	0	0	0	0	0	4406.35	0	0	0	0	0	0	0	0	0	0	0	0	0	0	0	0	0	0	0	0	0	0	0	0	0	0	0	0	0	0	0	0	0
Conger oceanicus	American conger eel	1	4562	2	0	0	1849.5	0	0	0	0	0	0	0	0	0	0	0	0	0	0	0	0	0	0	0	0	0	0	0	0	0	0	0	0	0	0	0	0	0	0	0	0	0	2712.5	0	0	0	0
Sphoeroides maculatus	Northern puffer	1	1011.25	2	0	0	0	0	0	0	0	0	0	0	0	0	0	0	0	0	0	0	0	0	0	0	0	0	0	0	0	0	0	0	0	0	0	0	0	0	0	0	781.25	0	0	0	230	0	0
Leiostomus xanthurus	Spot	1	2233.5	1	0	0	0	0	0	0	0	0	0	0	0	0	0	0	0	0	0	0	0	0	0	0	0	0	0	0	0	0	0	0	0	0	0	0	0	0	0	0	0	0	0	0	0	2233.5	0
Dorosoma cepedianum	Gizzard shad	1	1699.69	1	0	0	0	0	0	0	0	0	0	0	0	0	0	0	0	0	0	0	0	0	0	0	0	0	0	0	0	0	0	0	0	0	0	0	0	0	0	0	0	0	0	0	0	0	0
Scomberomorus maculatus	Spanish mackerel	1	1254.17	1	0	0	0	0	1254.17	0	0	0	0	0	0	0	0	0	0	0	0	0	0	0	0	0	0	0	0	0	0	0	0	0	0	0	0	0	0	0	0	0	0	0	0	0	0	0	0
Gasterosteus aculeatus	Three-spined stickleback	1	1069.69	1	0	0	0	0	0	0	0	1069.69	0	0	0	0	0	0	0	0	0	0	0	0	0	0	0	0	0	0	0	0	0	0	0	0	0	0	0	0	0	0	0	0	0	0	0	0	0
Pomacanthidae	Angelfish (Pomacanthidae sp)	1	763.75	1	0	0	0	0	0	0	0	0	0	0	0	0	0	0	0	0	0	0	0	0	0	0	0	0	0	0	0	0	0	0	0	0	0	0	0	0	0	0	0	0	0	0	0	0	0
Etropus microstomus	Smallmouth flounder	1	436.25	1	0	0	0	0	0	0	0	0	0	0	0	0	0	0	0	0	0	0	0	0	0	0	0	0	0	0	0	0	0	0	0	0	0	0	0	0	0	0	0	436.25	0	0	0	0	0
Menticirrhus saxatilis	Northern kingfish	1	311.25	1	0	0	0	0	0	0	0	0	0	0	0	0	0	0	0	0	0	0	0	0	0	0	0	0	0	0	0	0	0	0	0	0	0	0	0	0	0	0	0	0	0	311.25	0	0	0
Scomber scombrus	Atlantic mackerel	1	277.5	1	0	0	0	0	0	0	0	0	0	0	0	0	0	0	0	0	0	0	0	0	0	0	0	0	0	0	277.5	0	0	0	0	0	0	0	0	0	0	0	0	0	0	0	0	0	0
Poecilia reticulata	Common guppy	1.05	1933.75	3	0	0	0	0	0	0	0	0	0	0	0	0	0	0	0	0	0	0	0	0	0	0	0	0	0	0	0	293.75	0	0	0	0	0	0	0	0	0	0	468.75	0	0	0	1171.25	0	0
Cyprinus carpio	Common carp	1.05	1310.1	3	0	0	0	0	267.604	0	0	0	0	0	0	0	0	0	0	0	0	0	0	0	0	0	0	0	0	0	0	0	0	0	0	0	0	0	0	0	0	0	0	0	0	0	0	0	0
Salmo salar	Atlantic salmon	1.05	23785.5	2	0	0	0	0	0	0	0	0	0	0	0	0	0	0	23356	0	0	0	0	0	0	0	0	0	0	0	0	0	0	0	0	0	0	0	0	0	0	0	0	0	0	0	0	0	0
Lutjanus peru	Pacific red snapper	1.05	2419.06	2	0	0	0	0	1432.81	0	0	0	0	0	0	0	0	0	0	0	0	0	0	0	0	0	0	0	0	0	0	0	0	0	0	0	0	0	0	0	0	0	0	0	0	0	0	0	0
Channel catfish	Ictalurus punctatus	1.05	6061.56	1	0	0	0	0	0	0	0	0	0	0	0	0	0	0	0	0	0	0	0	0	0	0	0	0	0	0	0	0	0	0	0	0	0	0	0	0	0	0	0	0	0	0	0	0	0
Catostomus commersonii	White sucker	1.05	4396.88	1	0	0	0	0	0	0	0	0	0	0	0	0	0	0	0	0	0	0	0	0	0	0	0	0	0	0	0	0	0	0	0	0	0	0	0	0	0	0	0	0	0	0	0	0	0
Dicentrarcus labrax	European sea bass	1.05	1245	1	0	0	0	0	0	0	0	0	0	0	0	0	0	0	0	0	0	0	0	0	0	0	0	0	0	0	0	0	0	0	1245	0	0	0	0	0	0	0	0	0	0	0	0	0	0
Ethiostomum sp	Darter (Ethiostomum sp)	1.05	468.75	1	0	0	0	0	0	0	0	0	0	0	0	0	0	0	0	0	0	0	0	0	0	0	0	0	0	0	0	0	0	0	0	0	0	0	0	0	0	0	0	0	0	0	0	0	0
Ammodytes hexapterus	Pacific sand lance	1.05	152.5	1	0	0	0	0	0	0	0	0	0	0	0	0	0	0	0	0	0	0	0	0	0	0	0	0	0	0	0	0	0	0	0	0	0	152.5	0	0	0	0	0	0	0	0	0	0	0
[truncated: 31 more columns]
