# Supplementary material for: Aquatic environmental DNA detects seasonal fish abundance and habitat preference in an urban estuary
Source: PLoS One. 2017 Apr 12;12(4):e0175186. doi: 10.1371/journal.pone.0175186 (PMC5389620; doi:10.1371/journal.pone.0175186)
Supplement: S4 Table — (XLSX) [file pone.0175186.s004.xlsx]

## Sheet: S4 Table. eDNA ID
S4 Table. eDNA identifications
Scientific name	Common name	New 12S sequences this study	Match multiple species (M) or no exact match (NE)	Percent identity to reference sequence	Comment	Amplicon sequence
Acipenser oxyrinchus	Atlantic sturgeon		M	100	amplicon matches GenBank sequences for multiple Acipenser sp; A oxyrinchus only checklist species	ACTATGCTCAGTCATAAACTTTGGTGATAAATTACACATATTGCCCGCCAGGGTACTACGAGCGCTAGCTTAAAACCCAAAGGACTTGGCGGTGCCCCAGACCCAC
Aguilla rostrata	American eel	y		100	amplicon matches GenBank sequence for multiple Anguilla sp; local species is Anguilla rostrata	ACTATGCTCAACCTTAAACAACGATGACAACATACAAATATCATCCGCCAGGGGACTACGAGCGTTAGCTTAAAACCCAAAGGACTTGGCGGTGCCTCAAACCCAC
Ammodytes hexapterus	Pacific sand lance			100	amplicon matches GenBank sequence, differs by 2 nts from local congener American sand lance (A americanus)	ACTATGCTTAGCCCTAAACATCGATAGCGCAATACACCTGCTATCCGCCTGGGAACTACGAGCATCAGCTTGAAACCCAAAGGACTTGGCGGTGCTTTAGATCCAC
Anchoa mitchilli	Bay anchovy			100	amplicon matches GenBank sequence	ACTATGCCTAGCCGTAAACTTTTATGCTAATGTACAACTAGCATCCGCCAGGGAACTACAAGCACCAGCTTAAAACCCAAAGGACTTGGCGGTGCCTCAGACCCCC
Brevoortia tyrannus	Atlantic menhaden	y		100	amplicon matches GenBank sequence, new 12S sequence	ACTATGCCCCGCCGTAAACTTAGATATTCCAGTACAATAAATATCCGCCAGGGGACTACGAGCGCCAGCTTAAAACCCAAAGGACTTGGCGGTGCTTCAGACCCCC
Catostomus commersonii	White sucker			100	amplicon matches GenBank sequence	ACTATGCTCAGTCATAAACCCAAATGTCAAATTACAATAGACATTCGCCCGGGTACTACGAGCGTCAGCTTGAAACCCAAAGGACTTGGCGGTGCCTTAGACCCCC
Centropristis striata	Black sea bass	y		100	amplicon matches new 12S sequences	ACTATGCTCAGCCCTAAACATTGGTAGCGCATCACAGCCGCTACCCGCCTGGGTACTACGAGCACCAGCTTAAAACCCAAAGGACTTGGCGGTGCTTTAGACCCCC
Clupea harengus	Atlantic herring		M	100	amplicon matches GenBank sequence for Clupea harengus, C pallasii, and Sprattus sprattus; C harengus only local species	ACTATGCCCCGCCGTAAACTTAGATATATTAGTACAACAAATATCCGCCCGGGAACTACGAGCGCCAGCTTAAAACCCAAAGGACTTGGCGGTGCTTCAGACCCCC
Clupeidae spp	Herring (Clupeidae spp)		M	100	amplicon matches 3 local Alosa species, also Brevoortia tyrannus	ACTATGCCCCGCCGTAAACTTAGATATTCCAGTACAACAAATATCCGCCAGGGGACTACGAGCGCCAGCTTAAAACCCAAAGGACTTGGCGGTGCTTCAGACCCCC
Conger oceanicus	American conger eel		NE	99	amplicon differs by 1 nt from European conger eel (Conger conger); no reference sequence for local species C oceanicus	ACTATGCTTAACTGTAAACAAAGATGATAATACACAAACATCATCCGCCAGGGGATTACGAGCAAAGTTTAAAACCCAAAGGACTTGGCGGTGCCTCAAACCCAC
Cottidae spp	Sculpin (Cottidae spp)		M	100	amplicon matches multiple Cottidae sp, none locally common; no 12S reference sequence for locally common Cottidae species M aenaeus	ACTATGCCTAGCCCTAAACATTGATAGTACTATACACCCACTATCCGCCCGGGAACTACGAGCAATAGCTTAAAACCCAAAGGACTTGGCGGTGCTTTAGATCCAC
Cynoscion regalis	Weakfish	y	M	100	amplicon matches new 12S sequences, also GenBank C arenarius, found in Florida and Gulf of Mexico	ACTATGCTTAGCCTTAAACATTGACAACAACATACACCTGTTGTCCGCCTGGGTACTACGAGCATTAGCTTAAAACCCAAAGGACTTGGCGGTGCTTTAGACCCAC
Cyprinus carpio	Common carp		M	100	amplicon matches GenBank sequence, also C multitaeniata, found in SE Asia	ACTATGCTCAGCCGTAAACTCAGACATCCAGCTACAATTAGATGTCCGCCAGGGTACTACGAGCATTAGCTTAAAACCCAAAGGACCTGACGGTGTCTCAGACCCCC
Dicentrarcus labrax	European sea bass			100	amplicon matches GenBank sequence	ACTATGCTTAGCCTTAAACATAGACAGTTGCTTATTCCCACTGTCCGCCAGGGTACTACGAGCATTAGCTTGAAACCCAAAGGACTTGGCGGTGCTTTAGACCCAC
Dorosoma cepedianum	Gizzard shad			100	amplicon matches GenBank sequence	ACTATGCCCTGCCGTAAACTTAGATATTTCAATACAACAAATATCCGCCCGGGGACTACGAGCGCCAGCTTAAAACCCAAAGGACTTGGCGGTGCTTCAGACCCCC
Ethiostomum sp	Darter (Ethiostomum sp)		NE	99	amplicon differs by 1 nt from GenBank E nigrum sequence; no 12S reference sequence for locally common E olmstedi	ACTATGCCTAGCCGTAAACATTGGTAACATAATACATTCATTACCCGCCTGGGAACTACGAGCATCAGCTTGAAACCCAAAGGACTTGGCGGTGCTTTAGATCCAC
Etropus microstomus	Smallmouth flounder			100	amplicon matches GenBank sequence	ACTATGCTTAGCCCTAAACATAGAATAAACTTTACTTAATATACTCCGCCCGGGTATTACGAGCATCAGCTTAAAACCCAAAGGACTTGGCGGTGCTTTACATCCAC
Fundulus heteroclitus	Mummichog	y		100	amplicon matches GenBank sequence, new 12S sequences	ACTATGCACAGCCGTAAACTTTGATAAGAATATACAACATTATCCGCCTGGGTACTACGAGCGTAAGCTTAAAACCCAAAGGACTTGGCGGTGCTTTAGATCCAC
Gasterosteus aculeatus	Three-spined stickleback			100	amplicon matches GenBank sequence	ACTATGCCTAGCCCTAAACATTGATAGAATTTTACAACCACTATCCGCCCGGGGACTACAAGCATCAGCTTGAAACCCAAAGGACTTGGCGGTGCTTTAGATCCAC
Gobiosoma bosc	Naked goby			100	amplicon matches GenBank sequence	ACTATGCCTAGCCGTAAACATAAACAGCCTGTCACCCCGCTGTTCGCCCGGGTACTACAAGCCCTAGCTTAAAACCCAAAGGACTTGGCGGTGCTTTAGACCCCC
Gobiosoma ginsburgi	Seaboard goby	y		100	amplicon matches new 12S sequences	ACTATGCCTAGCCGTAAACATAAGCAGCCTATCACTCCGCTGTTCGCCAGGGGACTACAAGCCCCAGCTTAAAACCCAAAGGACTTGGCGGTGCTTTAGACCCCC
Ictalurus punctatus	Channel catfish		M	100	amplicon matches multiple Ictalurus sp, C punctatus is only local species	ACTATGCTTAGCCCTAAACCCAGATGTACTCTTACACACACATCCGCCCGGGTACTACGAGCACAGCTTAAAACCCAAAGGACTTGGCGGTGTCTCAGACCCAC
Leiostomus xanthurus	Spot	y	M	100	amplicon matches new 12S sequences, also GenBank sequences for 2 other drum species, L xanthurus is only local species	ACTATGCTTAGCCCTAAACATTGACAACAACATACACCTGTTGTCCGCCTGGGAACTACGAGCATCAGCTTGAAACCCAAAGGACTTGGCGGTGCTTTAGATCCAC
Lutjanus peru	Pacific red snapper			100	amplicon matches GenBank sequence	ACTATGCCTAGCCATAAACATTGATAGCTAACTACACCCACTATCCGCCCGGGGACTACGAGCATCAGCTTGAAACCCAAAGGACTTGGCGGTGCTTTAGATCCAC
Menidia menidia	Atlantic silverside			100	amplicon matches GenBank sequence	ACTATGCCTAGCCGTAAACTTTGGTGATAAAACACACATATCACCCGCCCGGGTACTACGAGCATTAGCTTAAAACCCAAAGGACTTGGCGGTGCTTTAGATCCAC
Menticirrhus saxatilis	Northern kingfish	y		100	amplicon matches new 12S sequences	ACTATGCTTAGTCCTAAACATTGACAACAACACACGCCTGTTGTCCGCCTGGGGACTACGAGCACCAGCTTAAAACCCAAAGGACTTGGCGGTGCTTTAGATCCAC
Microgadus tomcod	Tomcod			100	amplicon matches GenBank sequence	ACTATGTATGGTTGTTAACATCGATGGTTTTATACCCAAACCATCCGCCTGGGGACTACGAGCAATAGCTTAAAACCCAAAGGACTTGGCGGTGCTTTAGACCCCC
Morone americana	White perch			100	amplicon matches GenBank sequence	ACTATGCTTAGCCCTAAACATAGACAGTTGTTTACCCCCACTGTCCGCCCGGGTACTACGAGCATTAGTTTGAAACCCAAAGGACTTGGCGGTGCTTTAGACCCAC
Morone saxatilis	Striped bass			100	amplicon matches GenBank sequence	ACTATGCTTAGCCTTAAACATAGACAGTTGTTTACCCCCACTGTCCGCCCGGGCACTACGAGCATTAGCTTGAAACCCAAAGGACTTGGCGGTGCTTTAGACCCAC
Opsanus tau	Oyster toadfish			100	amplicon matches GenBank sequence	ACTATGTTTAGTCGTAAACTTAGTAGCCGCCAGGATACTACGAGCAACTGCTTAAAAACCAAAGGACCTGGCGGTGCTTTACTCCCC
Paralichthys dentatus	Summer flounder			100	amplicon matches GenBank sequence	ACTATGCTTAGCCCTAAACATCGATTGTATAATACACTCAATATCCGCCCGGGGATTACAAACGTTAGTTTAAAACCCAAAGGACTTGGCGGTGCTTAACATCCAC
Peprilus triacanthus	American butterfish	y		100	amplicon matches new 12S sequences	ACTATGCTTAGCCGTAAACATTGATAGAGATTTACACCTTCTATCCGCCTGGGAACTACGAGCATTAGCTTAAAACCCAAAGGACTTGGCGGTACTTTAGATCCCC
Pholis gunnellus	Rock gunnel		M	100	amplicon matches multiple Pholis sp, P gunnellus only local species	ACTATGCCTAGCCCTAAACATTGATAGTATTATACACCCACTATCCGCCTGGGAACTACGAGCATTAGCTTAAAACCCAAAGGACTTGGCGGTGCTTTAGATCCAC
Poecilia reticulata	Common guppy			100	amplicon matches GenBank sequence	ACTATGCACCGCCGTAAACCTTGATAGAAAACCACAACCCCTATCCGCCCGGGGACTACGAGCATAAGCTTAAAACCCAAAGGACTTGGCGGTGCTTTAGACCCCC
Pomacanthidae sp	Angelfish (Pomacanthidae sp)		NE	95	BLAST best match Pomacanthus chrysurus; no GenBank sequence for local species P arcuatus	ACTATGCTAAGCCTTAAACATAGACATACTCTGTCCGCCAGGGTATTACGAGCATCAGCTTAAAACCCAAAGGACTTGGCGGTACTTTACACCCAC
Pomatomus saltatrix	Bluefish			100	amplicon matches GenBank sequence	ACTATGCTTAGCCGTAAACATTGATAGAATAGTACATCCCATCTATCCGCCGGGGTACTACGAGCACCAGCTTGAAACCCAAAGGACTTGGCGGTACTTTAGATCCCC
Prionotus evolans	Striped sea robin	y		100	amplicon matches new 12S sequences	ACTATGCTTAGCCCTAAACATTGGCAGCACACCACATATGCTGCCCGCCTGGGAAGTAAGAGCACCAGCTTGAAACCCAAAGGACTTGGCGGTGCTTTAGATCCCC
Pseudopleuronectes americanus	Winter flounder	y	M	100	amplicon matches new 12S sequences, also GenBank sequences for multiple Pleuronectidae species, P americana only local species	ACTATGCTTAGCCCTAAACATCGATTGCACCATACACTCCATATCCGCCCGGGAATTATGAACGTCAGTTTAAAACCCAAAGGACTTGGCGGTGCTTAACATCCAC
Salmo salar	Atlantic salmon			100	amplicon matches GenBank sequence	ACTATGCCTAGCCGTAAACTTTGATGGAAACATACAACTGACATCCGCCAGGGGACTATAAGCGCCAGCTTAAAACCCAAAGGACTTGGCGGTGCCTCAGACCCAC
Sciaenidae sp	Drum (Sciaenidae sp)		NE	98	amplicon in NJ tree nested among Sciaenidae spp, no 12S in GenBank for multiple local Sciaenidae	ACTATGCTTAGCCCTAAACATTGACAACAATATACACCTGTTGTCCGCCTGGGAACTACGAGCATCAGCTTAAAACCCAAAGGACTTGGCGGTGCTTTAGACCCAC
Scomber scombrus	Atlantic mackerel			100	amplicon matches GenBank sequence	ACTATGCCTAGCCGTAAACATTGATAGAATTATACACCCTTCTATCCGCCTGGATATTACGAGCATTAGCTTGAAACCCAAAGGACTTGGCGGTACTTTAGATCCCC
Scomberomorus maculatus	Spanish mackerel			100	amplicon matches GenBank sequences for multiple Scomberomorus species; S maculatus only local species	ACTATGCCTAGCCGTAAACATTGATAGAATTATACGCCCTCTATCCGCCCGGGTACTACGAGCATCAGCTTGAAACCCAAAGGACTTGGCGGTACTTTAGATCCCC
Scophthalmus aquosus	Windowpane flounder		NE	99	amplicon differs by 1 nt from GenBank reference	ACTATGCTTAGCCCTAAACATCGATTTAATACCCCATTAAATCCGCCTGGGGACTACGAACGTATGTTTAAAACCCCAAGGACTTGGCGGTGCTTTATATCCAC
Sphoeroides maculatus	Northern puffer	y	M	100	amplicon matches new 12S sequences; also matches S parvus, found in Gulf of Mexico	ACTATGCTTAGCCCTAAACAATGATACTTACATACATCCACCATCCGCCCGGGTACTACGAGCATTAGCTTAAAACCCAAAGGACTTGGCGGTGCTTTAAAACCAT
Stenotomus chrysops	Scup	y		100	amplicon matches new 12S sequences	ACTATGCTTAGCCATAAACATTGACAGTCTACTACATTTTCTGTCCGCCCGGGAACTACGAGCATTAGCTTAAAACCCAAAGGACTTGGCGGTGCTTTAGACCCAC
Syngnathus fuscus	Northern pipefish	y		100	amplicon matches new 12S sequence	ACTATGCATAACTGTAAACACAGATAGCAACTTACTCGCAATCCGCCAGGGAACTACAAGCACTGGCTTGAAACCCAAAGGACTTGGCGGTGCTTTAGACCCAC
Tautoga onitis	Tautog	y		100	amplicon matches new 12S sequences, also other GenBank sequences for T onitis	ACTATGCCTAGCCGTAAACATCGATAGTGCATTACGTTAACTATCCGCCCGGGTACTACGAGCATGAGCTTAAAACCCAAAGGACTTGGCGGTGCTTTAGATCCAC
Tautogolabrus adspersus	Cunner			100	amplicon matches GenBank sequence	ACTATGCCTAGCCGTAAACATTGATAGTACATTACATTTGCTATCCGCCCGGGTACTACGAGCATAAGCTTAAAACCCAAAGGACTTGGCGGTGCTTTAGATCCAC
Triglidae sp	Sea robin (Triglidae sp)		NE	92	amplicon in NJ tree closest to Striped sea robin (Prionotus evolans), no reference seq for local species Northern sea robin (P carolinus)	ACTATGCTTAGCCCCAAACATTGATAGCACACCACATATGCTATCCGCCCGGGAAGTAAGTGCACGAGCTTGAAACCCAAAGGACTTGGCGGTGCTTTAGATCCCC
Trinectes maculatus	Hogchoker			100	amplicon matches GenBank sequence	ACTATGCTTAGCCGTAAACATTGATTATACCAATACACAATAATCCGCCCGGGAATTACGAACAAAAGTTTAAAACCCAAAGGACTTGGCGGTGCTTAACATCCAC
Urophycis spp	Hake (Urophycis spp)		M	100	amplicon matches GenBank sequences for 3 local Urophycis sp (chuss, regia, tenuis)	ACTATGTGTGGTCCTCAACATCGATAATTATTGTACTTAAATTATCCGCCCGGGAACTACGAGCATTAGCTTAAAACCCAAAGGACTTGGCGGTGCTTTAGACCCCC
