# Supplementary material for: Aquatic environmental DNA detects seasonal fish abundance and habitat preference in an urban estuary
Source: PLoS One. 2017 Apr 12;12(4):e0175186. doi: 10.1371/journal.pone.0175186 (PMC5389620; doi:10.1371/journal.pone.0175186)
Supplement: S5 Table — (XLSX) [file pone.0175186.s005.xlsx]

## Sheet: S6 Table. Repeat detection
S5 Table. eDNA protocol reproducibility.
42 eDNA samples were re-amplified using the described protocol. Species detections were classified according to read number and the detection in the paired amplification. Number of reads and total detections refer to results from all 84 amplifications; repeat detections refers to species detected in the paired amplification. Example pair data is shown at right.
						EXAMPLE PAIR
	No. reads	Total detections	Repeat detections				Location	hudson_river_92_st	hudson_river_92_st
	>10K	105	91	0.866667			Date collection	2016-08-31	2016-08-31
	>1K	351	220	0.626781			Filter	156	156
	>0.1K	81	33	0.407407			Library	aq156Aoct2016	aq156Boct2016
	Total	537	344	0.640596
							Species Name	No. reads	No. reads
	all comparisons, p<0.001, Fisher's exact test						Atlantic menhaden	63814.5	43164
							Herring sp (Clupeidae)	46891.1	47736
							Naked goby	11049.8	7930.12
							Oyster toadfish	6625.12	4893.75
							White perch	4093.88	0
							Tautog	3189.38	2615.62
							Bluefish	2561.62	0
							American eel	1447.88	0
							Atlantic silverside	843.75	1449
							Silverside (Atherinidae sp)	454.5	1095.75
							Bay anchovy	0	1571.62
						Total detections	>10K	3	2
							>1K	5	6
							>0.1K	2	0
						Repeat detections	>10K	3	2
							>1K	2	5
							>0.1K	2	0
