# Supplementary material for: Aquatic environmental DNA detects seasonal fish abundance and habitat preference in an urban estuary
Source: PLoS One. 2017 Apr 12;12(4):e0175186. doi: 10.1371/journal.pone.0175186 (PMC5389620; doi:10.1371/journal.pone.0175186)
Supplement: S6 Table — (XLSX) [file pone.0175186.s006.xlsx]

## Sheet: S5 Table. Non-fish vert eDNA
S6 Table. Non-fish vertebrate eDNAs
		Total reads	#Postitive samples	Freq
Human	Homo sapiens	4.52814e+06	76	1
Chicken	Gallus gallus	271134	36	0.473684
Dog	Canis lupus	71468.9	26	0.342105
Cow	Bos taurus	45516.4	22	0.289474
Brown rat	Rattus norvegicus	73591	18	0.236842
Pig	Sus scrofa	36594.6	15	0.197368
Canada goose	Branta canadensis	22051.8	6	0.0789474
Turkey	Meleagris gallopavo	5054.31	5	0.0657895
White-footed mouse	Peromyscus leucopus	6990.58	4	0.0526316
Duck	Anas sp	7718.56	3	0.0394737
Cat	Felis catus	52492.7	2	0.0263158
Gull	Larus sp	8257	2	0.0263158
Sheep	Ovis aries	3986	2	0.0263158
Gray squirrel	Sciurus carolinensis	3949.81	2	0.0263158
Rock pigeon	Columba livia	1640.48	2	0.0263158
Raccoon	Procyon lotor	1369	2	0.0263158
Cormorant	Phalacrocorax sp	10107	1	0.0131579
Songbird spp	Passeriformes	2645.42	1	0.0131579
Beaver	Castor canadensis	2458.02	1	0.0131579
Northern mockingbird	Mimus polyglottos	2154.75	1	0.0131579
House mouse	Mus musculus	2145.75	1	0.0131579
Ring-billed gull	Larus delawarensis	2081.25	1	0.0131579
American robin	Turdus migratorius	895	1	0.0131579
Helmeted guineafowl	Numida melagris	590	1	0.0131579
Common starling	Sturnus vulgaris	224	1	0.0131579
