# Supplementary material for: Aquatic environmental DNA detects seasonal fish abundance and habitat preference in an urban estuary
Source: PLoS One. 2017 Apr 12;12(4):e0175186. doi: 10.1371/journal.pone.0175186 (PMC5389620; doi:10.1371/journal.pone.0175186)
Supplement: S7 Table — (XLSX) [file pone.0175186.s007.xlsx]

## Sheet: S7 Table. in silico primer test
S7 Table. in silico primer testing.
Primer sequences are highlighted in yellow, letters indicate differences from consensus sequence (shown at top); identical nucleotides are marked by (.), missing nucleotides by (-)
			PRIMER F1
		MODE	A	C	T	G	G	G	A	T	T	A	G	A	T	A	C	C	C	C	A	C	T	A	T	G	C	C	T	A	G	C	C	C	T	A	A	A	C	A	T	T	G	A	T	A	G	T	A
GenBank	Scientific name	Common name
AF125596	Acipenser brevirostrum	Shortnose sturgeon	.	.	.	.	.	.	.	.	.	.	.	.	.	.	.	.	.	.	.	.	.	.	.	.	.	T	C	.	.	T	.	A	.	.	.	.	.	T	.	.	.	G	.	G	A	.	.
KP997217	Acipenser oxyrinchus	Atlantic sturgeon	.	.	.	.	.	.	.	.	.	.	.	.	.	.	.	.	.	.	.	.	.	.	.	.	.	T	C	.	.	T	.	A	.	.	.	.	.	T	.	.	.	G	.	G	A	.	.
DQ912041	Alosa aestivalis	Blueback herring	.	.	.	.	.	.	.	.	.	.	.	.	.	.	.	.	.	.	.	.	.	.	.	.	.	.	C	C	.	.	.	G	.	.	.	.	.	T	.	A	.	.	.	.	T	.	C
AP009132	Alosa pseudoharengus	Alewife	.	.	.	.	.	.	.	.	.	.	.	.	.	.	.	.	.	.	.	.	.	.	.	.	.	.	C	C	.	.	.	G	.	.	.	.	.	T	.	A	.	.	.	.	T	.	C
HQ331537	Alosa sapidissima	American shad	.	.	.	.	.	.	.	.	.	.	.	.	.	.	.	.	.	.	.	.	.	.	.	.	.	.	C	C	.	.	.	G	.	.	.	.	.	T	.	A	.	.	.	.	T	.	C
DQ421871	Ameiurus nebulosus	Brown bullhead	.	.	.	.	.	.	.	.	.	.	.	.	.	.	.	.	.	.	.	.	.	.	.	.	.	T	.	.	.	.	.	T	.	.	.	.	.	C	C	A	.	.	.	G	T	A	T
DQ912040	Anchoa hepsetus	Broad-striped anchovy	.	.	.	.	.	.	.	.	.	.	.	.	.	.	.	.	.	.	.	.	.	.	.	.	.	.	C	.	.	.	.	G	.	.	.	.	.	T	.	.	A	.	.	G	C	.	.
DQ912042	Anchoa mitchilli	Bay anchovy	.	.	.	.	.	.	.	.	.	.	.	.	.	.	.	.	.	.	.	.	.	.	.	.	.	.	.	.	.	.	.	G	.	.	.	.	.	T	.	.	T	.	.	G	C	.	.
KJ564271	Anguila rostrata	American eel	.	.	.	.	.	.	.	.	.	.	.	.	.	.	.	.	.	.	.	.	.	.	.	.	.	T	C	.	A	.	.	T	.	.	.	.	.	.	A	C	.	.	.	G	A	C	.
AB445126	Apeltes quadracus	Fourspine stickleback	.	.	.	.	.	.	.	.	.	.	.	.	.	.	.	.	.	.	.	.	.	.	.	.	T	.	.	.	.	.	.	.	.	.	.	.	.	.	.	.	.	.	.	.	.	A	G
AY700238	Balistes capriscus	Gray triggerfish	.	.	.	.	.	.	.	.	.	.	.	.	.	.	.	.	.	.	.	.	.	.	.	.	.	.	.	.	.	.	.	T	.	.	.	.	.	.	.	C	.	.	.	G	.	C	C
AP009618	Brevoortia tyrannus	Atlantic menhaden	.	.	.	.	.	.	.	.	.	.	.	.	.	.	.	.	.	.	.	.	.	.	.	.	.	.	C	C	.	.	.	G	.	.	.	.	.	T	.	A	.	.	.	.	T	.	C
KM659025	Carassius auratus	Goldfish	.	.	.	.	.	.	.	.	.	.	.	.	.	.	.	.	.	.	.	.	.	.	.	.	.	T	C	.	.	.	.	G	.	.	.	.	.	T	.	A	.	.	C	.	T	C	C
AB127394	Catostomus commersonii	White sucker	.	.	.	.	.	.	.	.	.	.	.	.	.	.	.	.	.	.	.	.	.	.	.	.	.	T	C	.	.	T	.	A	.	.	.	.	.	C	C	A	.	.	.	G	T	C	.
AY072656	Centropristis striata	Black sea bass	-	T	.	.	.	.	.	.	.	.	.	.	.	.	.	.	.	.	.	.	.	.	.	.	.	T	C	.	.	.	.	.	.	.	.	.	.	.	.	.	.	G	N	.	.	C	G
KC823605	Channa argus	Northern snakehead	.	.	.	.	.	.	.	.	.	.	.	.	.	.	.	.	.	.	.	.	.	.	.	.	.	T	.	.	.	.	.	T	.	.	.	.	.	.	.	.	.	.	.	.	.	C	.
KC193777	Clupea harengus	Atlantic herring	.	.	.	.	.	.	.	.	.	.	.	.	.	.	.	.	.	.	.	.	.	.	.	.	.	.	C	C	.	.	.	G	.	.	.	.	.	T	.	A	.	.	.	.	T	A	T
KM658974	Coptodon zilli	African cichlid	.	.	.	.	.	.	.	.	.	.	.	.	.	.	.	.	.	.	.	.	.	.	.	.	.	.	C	.	.	.	.	.	.	.	.	.	.	T	.	.	.	.	.	.	.	C	C
EF095567	Cynoscion regalis	Weakfish	-	-	-	-	-	-	-	-	-	-	-	-	-	-	-	-	-	-	-	-	-	-	-	-	-	-	-	-	-	-	-	-	-	.	.	.	.	.	.	.	.	.	C	.	A	C	.
KJ511883	Cyprinus carpio	Common carp	.	.	.	.	.	.	.	.	.	.	.	.	.	.	.	.	.	.	.	.	.	.	.	.	.	T	C	.	.	.	.	G	.	.	.	.	.	T	C	A	.	.	C	.	T	C	C
KM244705	Danio rerio	Zebrafish	.	.	.	.	.	.	.	.	.	.	.	.	.	.	.	.	.	.	.	.	.	.	.	.	.	T	.	.	.	.	.	A	.	.	.	.	.	.	A	A	.	.	C	.	T	.	T
DQ536426	Dorosoma cepedianum	Gizzard shad	.	.	.	.	.	.	.	.	.	.	.	.	.	.	.	.	.	.	.	.	.	.	.	.	.	.	C	T	.	.	.	G	.	.	.	.	.	T	.	A	.	.	.	.	T	.	T
AP013046	Esox niger	Chain pickerel	.	.	.	.	.	.	.	.	.	.	.	.	.	.	.	.	.	.	.	.	.	.	.	.	.	A	.	.	.	T	.	A	.	.	.	.	T	T	C	.	.	.	.	.	A	A	.
AF488502	Etropus microstomus	Smallmouth flounder	.	.	.	.	.	.	.	.	.	.	.	.	.	.	.	.	.	.	.	.	.	.	.	.	.	T	.	.	.	.	.	.	.	.	.	.	.	.	.	A	.	.	A	T	A	A	.
FJ445394	Fundulus diaphanus	Banded killifish	.	.	.	.	.	.	.	.	.	.	.	.	.	.	.	.	.	.	.	.	.	.	.	.	.	A	C	.	.	.	.	G	.	.	.	.	.	T	.	.	.	.	.	.	A	A	.
FJ445402	Fundulus heteroclitus	Mummichog	.	.	.	.	.	.	.	.	.	.	.	.	.	.	.	.	.	.	.	.	.	.	.	.	.	A	C	.	.	.	.	G	.	.	.	.	.	T	.	.	.	.	.	.	A	G	.
EU877741	Gadus morhua	Atlantic cod	.	.	.	.	.	.	.	.	.	.	.	.	.	.	.	.	.	.	.	.	.	.	.	.	T	A	.	G	.	T	.	G	.	T	.	.	.	.	.	.	.	.	.	G	.	.	-
AP004422	Gambusia affinish	Mosquitofish	.	.	.	.	.	.	.	.	.	.	.	.	.	.	.	.	.	.	.	.	.	.	.	.	.	A	C	.	.	.	.	A	.	.	.	.	.	T	.	.	.	.	.	.	.	A	.
AP002944	Gasterosteus aculeatus	Three-spined stickleback	.	.	.	.	.	.	.	.	.	.	.	.	.	.	.	.	.	.	.	.	.	.	.	.	.	.	.	.	.	.	.	.	.	.	.	.	.	.	.	.	.	.	.	.	.	A	.
AF491095	Gobiosoma bosci	Naked goby	-	-	-	-	-	-	-	-	-	-	-	-	-	-	-	-	-	-	-	-	-	-	-	-	.	.	.	.	.	.	.	G	.	.	.	.	.	.	.	A	A	.	C	.	.	C	C
AF491096	Gobiosoma ginsburgi	Seaboard goby	-	-	-	-	-	-	-	-	-	-	-	-	-	-	-	-	-	-	-	-	-	-	-	-	.	.	.	.	.	.	.	G	.	.	.	.	.	.	.	A	.	C	A	-	-	-	-
KF557652	Hippocampus errectus	Lined seahorse	.	.	.	.	.	.	.	.	.	.	.	.	.	.	.	.	.	.	.	.	.	.	.	.	.	A	.	.	.	T	.	T	.	.	.	.	.	.	A	A	A	G	.	.	T	.	T
GQ865559	Hypsoblennius hentz	Feather blenny	-	-	-	-	-	-	-	-	-	-	-	-	-	-	-	-	-	-	-	-	-	-	-	-	T	T	A	.	C	A	.	T	C	.	.	.	.	T	.	A	.	.	.	.	A	.	.
KC427094	Lepomis cyanellus	Green sunfish	.	.	.	.	.	.	.	.	.	.	.	.	.	.	.	.	.	.	.	.	.	.	.	.	.	.	.	.	.	.	.	.	.	.	.	.	.	.	.	.	.	.	C	.	A	.	T
KM273834,JN655528,KM282424	Lepomis gibbosus	Pumpkinseed sunfish	.	.	.	.	.	.	.	.	.	.	.	.	.	.	.	.	.	.	.	.	.	.	.	.	.	.	.	.	.	.	.	.	.	.	.	.	.	.	.	.	.	G	C	.	A	C	.
JN389795	Lepomis macrochirus	Bluegill sunfish	.	.	.	.	.	.	.	.	.	.	.	.	.	.	.	.	.	.	.	.	.	.	.	.	.	.	.	.	.	.	.	T	.	.	.	.	.	.	.	.	.	G	C	.	A	C	.
U09471	Luxilus cornutus	Common shiner	-	-	-	-	-	-	-	-	-	-	-	-	-	-	-	-	-	-	-	-	-	-	-	-	-	-	-	-	-	-	-	-	-	-	-	-	-	-	-	-	-	-	-	-	-	-	-
AB370893	Menidia menidia	Atlantic silverside	.	.	.	.	.	.	.	.	.	.	.	.	.	.	.	.	.	.	.	.	.	.	.	.	.	.	.	.	.	.	.	G	.	.	.	.	.	T	.	.	.	G	.	G	A	.	.
FJ215063	Microgadus tomcod	Tomcod	.	.	.	.	.	.	.	.	.	.	.	.	.	.	.	.	.	.	.	.	.	.	.	.	T	A	.	G	.	T	T	G	.	T	.	.	.	.	.	C	.	.	.	G	.	.	-
AB378749	Micropterus dolomieu	Smallmouth bass	.	.	.	.	.	.	.	.	.	.	.	.	.	.	.	.	.	.	.	.	.	.	.	.	.	.	.	.	.	.	.	T	.	.	.	.	.	.	.	C	.	.	.	.	.	C	.
HQ391896	Micropterus salmoides	Largemouth bass	.	.	.	.	.	.	.	.	.	.	.	.	.	.	.	.	.	.	.	.	.	.	.	.	.	.	.	.	.	.	.	T	.	.	.	.	.	.	.	C	.	.	.	G	.	C	.
HM447585	Morone saxatilis	Striped bass	.	.	.	.	.	.	.	.	.	.	.	.	.	.	.	.	.	.	.	.	.	.	.	.	.	T	.	.	.	.	.	T	.	.	.	.	.	.	.	A	.	.	C	.	.	.	T
JF911710	Mugil curema	White mullet	.	.	.	.	.	.	.	.	.	.	.	.	.	.	.	.	.	.	.	.	.	.	.	.	.	T	C	.	.	.	.	.	.	.	.	.	.	T	.	.	.	.	.	.	.	.	T
KM057973	Myoxocephalus octodecemspinosus	Longhorn sculpin	.	.	.	.	.	.	.	.	.	.	.	.	.	.	.	.	.	.	.	.	.	.	.	.	.	.	.	.	.	.	.	.	.	.	.	.	.	.	.	.	.	.	.	.	.	.	.
AB127393	Notemigonus crysoleucas	Golden shiner	.	.	.	.	.	.	.	.	.	.	.	.	.	.	.	.	.	.	.	.	.	.	.	.	.	T	C	.	.	.	.	G	.	.	.	.	.	C	C	A	.	.	C	G	T	C	C
DQ912039	Opisthonema oglinum	Atlantic thread herring	.	.	.	.	.	.	.	.	.	.	.	.	.	.	.	.	.	.	.	.	.	.	.	.	.	.	C	T	.	.	.	G	.	.	.	.	.	T	.	A	.	.	.	.	T	.	T
AF149991	Opsanus tau	Oyster toadfish	.	.	.	.	.	.	.	.	.	.	.	.	C	.	.	.	.	.	.	.	.	.	.	.	T	T	.	.	.	T	.	G	.	.	.	.	.	T	.	A	.	-	-	-	-	-	-
HM106493	Osmerus mordax	Rainbow smelt	.	.	.	.	.	.	.	.	.	.	.	.	.	.	.	.	.	.	.	.	.	.	.	.	.	T	.	.	.	.	.	A	.	.	.	.	.	T	.	.	.	.	.	.	T	.	.
AB028664	Paralichthys olivaceus	Olive flounder	.	.	.	.	.	.	.	.	.	.	.	.	.	.	.	.	.	.	.	.	.	.	.	.	.	T	.	.	.	.	.	.	.	.	.	.	.	.	.	C	.	.	.	T	.	.	.
AF488501	Paralicththys dentatus	Summer flounder	.	.	.	.	.	.	.	.	.	.	.	.	.	.	.	.	.	.	.	.	.	.	.	.	.	T	.	.	.	.	.	.	.	.	.	.	.	.	.	C	.	.	.	T	.	.	.
AP012518	Peprilus tricanthus	American butterfish	.	.	.	.	.	.	.	.	.	.	.	.	.	.	.	.	.	.	.	.	.	.	.	.	.	T	.	.	.	.	.	G	.	.	.	.	.	.	.	.	.	.	.	.	.	A	G
JX629442	Perca flavescens	Yellow perch	.	.	.	.	.	.	.	.	.	.	.	.	.	.	.	.	.	.	.	.	.	.	.	.	.	.	.	.	.	.	.	A	.	.	.	.	.	.	.	.	.	G	.	.	.	C	.
U90409	Pholis gunnellus	Rock gunnel	.	.	.	.	.	.	.	.	.	.	.	.	.	.	.	.	.	.	.	.	.	.	.	.	.	.	.	.	.	.	.	.	.	.	.	.	.	.	.	.	.	.	.	.	.	.	.
AY141375	Pholis gunnellus	Rock gunnel	-	-	-	-	-	-	-	-	-	-	-	-	-	-	-	-	-	-	-	-	-	-	-	-	-	-	-	-	-	-	-	-	-	-	.	.	.	.	.	.	.	.	.	.	.	.	.
AY216556	Pimephales notatus	Blunt-nosed minnow	.	.	.	.	.	.	.	.	.	.	.	.	.	.	.	.	.	.	.	.	.	.	.	.	.	T	C	.	.	T	.	A	.	.	.	.	.	C	C	A	.	.	C	G	T	C	C
KT278765	Pimephales promelas	Fathead minnow	.	.	.	.	.	.	.	.	.	.	.	.	.	.	.	.	.	.	.	.	.	.	.	.	.	T	C	.	.	T	.	A	.	.	.	.	.	C	C	A	.	.	C	G	T	C	C
FR751399	Pollachius virens	Pollock	.	.	.	.	.	.	.	.	.	.	.	.	.	.	.	.	.	.	.	.	.	.	.	.	T	A	.	G	.	T	.	G	.	T	.	.	.	.	.	.	.	.	.	G	.	.	-
AB355904	Pomatomus saltatrix	Bluefish	.	.	.	.	.	.	.	.	.	.	.	.	.	.	.	.	.	.	.	.	.	.	.	.	.	T	.	.	.	.	.	G	.	.	.	.	.	.	.	.	.	.	.	.	.	A	.
KM282466,KM273856	Pomoxis nigromaculatus	Black crappie	.	.	.	.	.	.	.	.	.	.	.	.	.	.	.	.	.	.	.	.	.	.	.	.	.	.	.	.	.	.	.	.	.	.	.	.	.	.	.	.	.	.	.	.	.	C	.
AF488478	Pseudopleuronectes americanus	Winter flounder	.	.	.	.	.	.	.	.	.	.	.	.	.	.	.	.	.	.	.	.	.	.	.	.	.	T	.	.	.	.	.	.	.	.	.	.	.	.	.	C	.	.	.	T	.	C	.
AB102724	Scomber japonicus	Chub mackerel	.	.	.	.	.	.	.	.	.	.	.	.	.	.	.	.	.	.	.	.	.	.	.	.	.	.	.	.	.	.	.	G	.	.	.	.	.	.	.	.	.	.	.	.	.	A	.
AB120717	Scomber scombrus	Atlantic mackerel	.	.	.	.	.	.	.	.	.	.	.	.	.	.	.	.	.	.	.	.	.	.	.	.	.	.	.	.	.	.	.	G	.	.	.	.	.	.	.	.	.	.	.	.	.	A	.
AF488512	Scophthalmus aquosus	Windowpane flounder	.	.	.	.	.	.	.	.	.	.	.	.	.	.	.	.	.	.	.	.	.	.	.	.	.	T	.	.	.	.	.	.	.	.	.	.	.	.	.	C	.	.	.	T	T	A	.
AF231554	Strongylura marina	Atlantic needlefish	-	-	-	.	.	.	.	.	.	.	.	.	.	.	.	.	.	.	.	.	.	.	.	.	.	A	.	.	.	.	.	.	.	.	.	.	.	C	.	.	.	.	.	.	.	A	.
AF354955	Syngnathus fuscus	Northern pipefish	-	-	-	-	-	-	-	-	-	-	-	-	-	-	-	-	-	-	-	-	-	-	-	-	-	-	-	-	-	-	-	-	-	-	-	-	-	-	-	-	-	-	-	-	-	-	-
EU601223	Tautoga onitis	Tautog	.	.	.	.	.	.	.	.	.	.	.	.	.	.	.	.	.	.	.	.	.	.	.	.	.	.	.	.	.	.	.	G	.	.	.	.	.	.	.	C	.	.	.	.	.	.	G
AY279649	Tautogolabrus adspersus	Cunner	.	.	.	.	.	.	.	.	.	.	.	.	.	.	.	.	.	.	.	.	.	.	.	.	.	.	.	.	.	.	.	G	.	.	.	.	.	.	.	.	.	.	.	.	.	.	.
FJ215093	Urophycis chuss	Red hake	.	.	.	.	.	.	.	.	.	.	.	.	.	.	.	.	.	.	.	.	.	.	.	.	T	G	.	G	.	T	.	.	.	C	.	.	.	.	.	C	.	.	.	.	A	.	T
FJ215091	Urophycis regia	Spotted hake	.	.	.	.	.	.	.	.	.	.	.	.	.	.	.	.	.	.	.	.	.	.	.	.	T	G	.	G	.	T	.	.	.	C	.	.	.	.	.	C	.	.	.	.	A	.	T
FJ215092	Urophycis tenuis	White hake	.	.	.	.	.	.	.	.	.	.	.	.	.	.	.	.	.	.	.	.	.	.	.	.	T	G	.	G	.	T	.	.	.	C	.	.	.	.	.	C	.	.	.	.	A	.	T
KR422696	Acanthis flammea	Songbird	.	.	.	.	.	.	.	.	.	.	.	.	.	.	.	.	.	.	.	.	.	.	.	.	.	.	.	G	.	.	.	.	.	.	.	.	T	C	.	.	.	.	.	G	C	.	T
EU755253	Anas platyrhynchos	Mallard	.	.	.	.	.	.	.	.	.	.	.	.	.	.	.	.	.	.	.	.	.	.	.	.	.	.	.	G	.	.	.	.	.	.	.	.	T	C	.	.	.	.	.	.	C	.	T
DQ019124	Branta canadensis	Canada goose	.	.	.	.	.	.	.	.	.	.	.	.	.	.	.	.	.	.	.	.	.	.	.	.	.	.	.	G	.	.	.	.	.	.	.	.	T	C	.	.	.	.	.	.	C	.	T
EF122793	Chelydra serpentina	Snapping turtle	.	.	.	.	.	.	.	.	.	.	.	.	.	.	.	.	.	.	.	.	.	.	.	.	.	T	.	.	.	.	.	.	.	.	.	.	.	C	.	A	.	.	.	.	T	.	T
AF069423	Chrysemys picta	Eastern painted turtle	.	.	.	.	.	.	.	.	.	.	.	.	.	.	.	.	.	.	.	.	.	.	.	.	.	T	.	.	.	.	.	.	.	.	.	.	.	C	.	A	.	.	.	.	T	.	T
GU908131	Columba livia	Rock dove	.	.	.	.	.	.	.	.	.	.	.	.	.	.	.	.	.	.	.	.	.	.	.	.	.	.	.	G	.	.	.	.	.	.	.	.	T	C	.	.	.	.	.	G	C	.	C
GU261714	Gallus gallus	Red junglefowl (chicken)	.	.	.	.	.	.	.	.	.	.	.	.	.	.	.	.	.	.	.	.	.	.	.	.	.	.	.	.	.	.	.	.	.	.	.	.	T	C	.	A	.	.	.	.	C	C	T
EF153719	Meleagris gallopavo	Turkey	.	.	.	.	.	.	.	.	.	.	.	.	.	.	.	.	.	.	.	.	.	.	.	.	.	.	.	G	.	.	.	.	.	.	.	.	T	C	.	.	.	.	.	.	C	.	.
JN018412	Nycticorax nycticorax	Black-crowned nightheron	.	.	.	.	.	.	.	.	.	.	.	.	.	.	.	.	.	.	.	.	.	.	.	.	.	T	C	.	.	.	.	.	.	.	.	.	T	C	.	A	.	.	.	.	C	.	C
KM216749	Trachemy scripta	Yellow-bellied slider	.	.	.	.	.	.	.	.	.	.	.	.	.	.	.	.	.	.	.	.	.	.	.	.	.	T	.	.	.	.	.	.	.	.	.	.	.	C	.	A	.	.	.	.	T	.	T
GU947021	Bos taurus	Cow	.	.	.	.	.	.	.	.	.	.	.	.	.	.	.	.	.	.	.	.	.	.	.	.	.	T	.	.	.	.	.	.	.	.	.	.	.	.	C	A	.	.	.	.	A	.	T
KJ637132	Canis lupus	Dog	.	.	.	.	.	.	.	.	.	.	.	.	.	.	.	.	.	.	.	.	.	.	.	.	.	T	.	.	.	.	.	.	.	.	.	.	.	.	.	A	.	.	.	.	A	.	-
KT210950	Homo sapiens	Human	.	.	.	.	.	.	.	.	.	.	.	.	.	.	.	.	.	.	.	.	.	.	.	.	.	T	.	.	.	.	.	.	.	.	.	.	.	C	.	C	A	.	C	.	.	.	T
KF781655	Mus musculus	House mouse	.	.	.	.	.	.	.	.	.	.	.	.	.	.	.	.	.	.	.	.	.	.	.	.	.	T	.	.	.	.	.	A	.	.	.	.	.	C	.	A	A	.	.	.	A	.	T
X99463	P leucopus	White-footed mouse	.	.	.	.	.	.	.	.	.	.	.	.	.	.	.	.	.	.	.	.	.	.	.	.	.	T	.	.	.	.	.	.	.	.	.	.	.	C	.	.	A	.	A	G	A	.	T
AM711899	Procyon lotor	Raccoon	.	.	.	.	.	.	.	.	.	.	.	.	.	.	.	.	.	.	.	.	.	.	.	.	.	.	.	.	.	.	.	.	.	.	.	.	.	.	.	A	A	.	.	.	A	.	T
KM820834	Rattus norvegicus	Norway rat	.	.	.	.	.	.	.	.	.	.	.	.	.	.	.	.	.	.	.	.	.	.	.	.	.	T	.	.	.	.	.	.	.	.	.	.	.	C	.	.	A	.	.	.	A	.	T
JN113040	Sciurus carolinensis	Gray squirrel	.	.	.	.	.	.	.	.	.	.	.	.	.	.	.	.	.	.	.	.	.	.	.	.	.	T	.	.	.	.	.	.	.	.	.	.	.	.	.	A	A	.	.	.	T	.	C
KP301137	Sus scrofa	Pig	.	.	.	.	.	.	.	.	.	.	.	.	.	.	.	.	.	.	.	.	.	.	.	.	.	.	.	.	.	.	.	.	.	.	.	.	.	C	C	A	A	.	.	.	.	.	T
EF545592	Sus scrofa	Pig	.	.	.	.	.	.	.	.	.	.	.	.	.	.	.	.	.	.	.	.	.	.	.	.	.	.	.	.	.	.	.	.	.	.	.	.	.	C	C	A	A	.	.	.	.	.	T
KJ782448	Sus scrofa	Pig	.	.	.	.	.	.	.	.	.	.	.	.	.	.	.	.	.	.	.	.	.	.	.	.	.	.	.	.	.	.	.	.	.	.	.	.	.	T	C	A	A	.	.	.	.	.	T
AY012110	Tamias striatus	Eastern chipmunk	-	.	.	.	.	.	.	.	.	.	.	.	.	.	.	.	.	.	.	.	.	.	.	.	.	T	.	.	.	.	.	T	.	.	.	.	.	.	C	A	A	.	.	.	C	.	T
AY336131	Saccoglossus kowalevskii	Acorn worm	.	.	C	A	.	.	.	.	.	.	.	.	.	.	.	.	.	T	.	T	.	.	.	T	T	.	.	.	.	.	.	A	C	C	.	C	.	T	A	A	A	.	.	T	T	A	.
[truncated: 100 more columns]
