# Supplementary material for: Aquatic environmental DNA detects seasonal fish abundance and habitat preference in an urban estuary
Source: PLoS One. 2017 Apr 12;12(4):e0175186. doi: 10.1371/journal.pone.0175186 (PMC5389620; doi:10.1371/journal.pone.0175186)
Supplement: S8 Table — (XLSX) [file pone.0175186.s008.xlsx]

## Sheet: S8 Table. New 12S, COI seqs
S8 Table. New 12S, COI sequences this study
Common name	Scientific name	Collector	Collection date	Collection location	nature of specimen	Rockefeller specimen ID	12S accession no	COI accession no
Atlantic menhaden	Brevoortia tyrannus	M Stoeckle	2016-05-01	Bobbie's Boats, Barnegat Light, NJ	frozen whole fish purchased from bait shop	S02	KX686083	KX688297
Atlantic menhaden	Brevoortia tyrannus	M Stoeckle	2016-05-01	Bobbie's Boats, Barnegat Light, NJ	frozen whole fish purchased from bait shop	S15	KX686084	KX688309
Atlantic menhaden	Brevoortia tyrannus	M Stoeckle	2016-05-01	Bobbie's Boats, Barnegat Light, NJ	frozen whole fish purchased from bait shop	S16	KX686085	KX688310
Atlantic menhaden	Brevoortia tyrannus	M Stoeckle	2016-05-01	Bobbie's Boats, Barnegat Light, NJ	frozen whole fish purchased from bait shop	S17	KX686086	KX688311
Black sea bass	Centropristis striata	K Dunton	2016-05-01	New Jersey	fin clip in ethanol	S11	KX686079	KX688305
American butterfish	Peprilus triacanthus	K Dunton	2016-05-01	New Jersey	fin clip in ethanol	S08	KX686076	KX688303
Florida pompano	Trachinotus carolinus	M Stoeckle	2016-07-26	Citarella's Market, East Side, NYC	fresh whole fish purchased from market	S28	KX686096	KX688321
Inland silverside	Menidia beryllina	M Cohen	2016-05-09	Meadow Lake, Queens, NY	whole fish collected by M Cohen, NYS DEC	S01	KX686069	KX688296
Mummichog	Fundulus heteroclitus	K Dunton	2016-05-01	New Jersey	fin clip in ethanol	S09	KX686077
Mummichog	Fundulus heteroclitus	K Dunton	2016-05-01	New Jersey	fin clip in ethanol	S24	KX686091	KX688317
Mummichog	Fundulus heteroclitus	K Dunton	2016-05-01	New Jersey	fin clip in ethanol	S25	KX686092	KX688318
Mummichog	Fundulus heteroclitus	K Dunton	2016-05-01	New Jersey	fin clip in ethanol	S22	KX686098
Northern kingfish	Menticirrhus saxatilis	K Dunton	2016-05-01	New Jersey	fin clip in ethanol	S05	KX686072	KX688300
Northern kingfish	Menticirrhus saxatilis	K Dunton	2016-05-01	New Jersey	fin clip in ethanol	S31	KX686073	KX688324
Northern pipefish	Syngnathus fuscus	K Dunton	2016-05-01	New Jersey	fin clip in ethanol	S10	KX686078	KX688304
Northern puffer	Sphoeroides maculatus	K Dunton	2016-05-01	New Jersey	fin clip in ethanol	S12	KX686080	KX688306
Pinfish	Logodon rhombiodes	K Dunton	2016-05-01	New Jersey	fin clip in ethanol	S03	KX686070	KX688298
Scup	Stenotomus chrysops	K Dunton	2016-05-01	New Jersey	fin clip in ethanol	S04	KX686071	KX688299
Seaboard goby	Gobiosoma ginsburgi	K Dunton	2016-05-01	New Jersey	fin clip in ethanol	S07	KX686075	KX688302
Seaboard goby	Gobiosoma ginsburgi	K Dunton	2016-05-01	New Jersey	fin clip in ethanol	S26	KX686093	KX688319
Seaboard goby	Gobiosoma ginsburgi	K Dunton	2016-05-01	New Jersey	fin clip in ethanol	S27	KX686094	KX688320
Spot	Leiostomus xanthurus	K Dunton	2016-05-01	New Jersey	fin clip in ethanol	S18	KX686087	KX688312
Spot	Leiostomus xanthurus	K Dunton	2016-05-01	New Jersey	fin clip in ethanol	S19	KX686088	KX688313
Spot	Leiostomus xanthurus	K Dunton	2016-05-01	New Jersey	fin clip in ethanol	S20	KX686089	KX688314
Spot	Leiostomus xanthurus	K Dunton	2016-05-01	New Jersey	fin clip in ethanol	S21	KX686090	KX688315
Striped killifish	Fundulus majalis	K Dunton	2016-05-01	New Jersey	fin clip in ethanol	S23	KX686099	KX688316
Striped searobin	Prionotus evolans	K Dunton	2016-05-01	New Jersey	fin clip in ethanol	S13	KX686081	KX688307
Tautog	Tautoga onitis	M Stoeckle	2016-07-27	Blue Moon Fish, Union Sq, NYC	Fresh fish filet purchased from market	S29	KX686095	KX688322
Tautog	Tautoga onitis	M Stoeckle	2016-07-27	Blue Moon Fish, Union Sq, NYC	Fresh fish filet purchased from market	S30	KX686097	KX688323
White mullet	Mugil curema	M Stoeckle	2016-05-01	New Jersey	frozen whole fish purchased from bait shop	S14	KX686082	KX688308
Winter flounder	Pseudopleuronectes americanus	K Dunton	2016-05-01	New Jersey	fin clip in ethanol	S06	KX686074	KX688301
