# Supplementary material for: Aquatic environmental DNA detects seasonal fish abundance and habitat preference in an urban estuary
Source: PLoS One. 2017 Apr 12;12(4):e0175186. doi: 10.1371/journal.pone.0175186 (PMC5389620; doi:10.1371/journal.pone.0175186)
Supplement: S2 File — (FAS) [file pone.0175186.s011.fas]

>feb2016seq_1
ACTATGCTTAGCCCTAAACCTCAACAGTTAAATCAACAAAACTGCTCGCCAGAACACTACGAGCCACAGCTTAAAACTCAAAGGACCTGGCGGTGCTTCATATCCCT------------------------------------
>feb2016seq_2
ACTATGCACAGCCGTAAACTTTGATAAGAATATACAACATTATCCGCCTGGGTACTACGAGCGTAAGCTTAAAACCCAAAGGACTTGGCGGTGCTTTAGATCCAC--------------------------------------
>feb2016seq_3
ACTGGGATTAGATACCCCGCCTGAAATAATTAATACAGCCATTAAAGAATTAAAAGATAGGAATACAAAGTATACTAGAGGAGCCTGTTCTA---------------------------------------------------
>feb2016seq_4
AGACAGACTGGGATTAGATACCCCTTGAACCGCTTGTTCCTGAAGTACCTGCTGAACCACTTGTACCTGAACTACTAGAGGAGCCTGTTCTACTGTCT---------------------------------------------
>feb2016seq_5
CAGCGTCAGATGTGTATAAGAGACAGACTGGGATTAGATACCCCATACGTGCAGGGAGGGTACCTTGAGGTGTGCTAGAGGAGCCTGTTCTACTGTCTCTTATACACATCTCCGAGCC-------------------------
>feb2016seq_6
ACTATGCCCCGCCGTAAACTTAGATATTCCAGTACAACAAATATCCGCCAGGGGACTACGAGCGCCAGCTTAAAACCCAAAGGACTTGGCGGTGCTTCAGACCCCC-------------------------------------
>feb2016seq_7
ACTATGCCCCGCCGTAAACTTAGATATTCCAGTACAATAAATATCCGCCAGGGGACTACGAGCGCCAGCTTAAAACCCAAAGGACTTGGCGGTGCTTCAGACCCCC-------------------------------------
>feb2016seq_8
ATACCCCGTTTTAGGAGGAACTTTACAACGAAGAGCTGGTACAGCAAGACATGATGCTGTTGCTTGGGGATATGCTAGAGG--------------------------------------------------------------
>feb2016seq_9
ACTATGCCTAGCCCTAAATCTAGATACCTCCCATCACACATGTATCCGCCTGAGAACTACGAGCACAAACGCTTAAAACTCTAAGGACTTGGCGGTGCCCCAAACCCAC----------------------------------
>feb2016seq_10
ACTATGCCTAGCCGTAAACTTTGGTGATAAAACACACATATCACCCGCCCGGGTACTACGAGCATTAGCTTAAAACCCAAAGGACTTGGCGGTGCTTTAGATCCAC-------------------------------------
>feb2016seq_11
AGCGTCAGATGTGTATAAGAGACAGACTGGGATTAGATACCCCCATACGTGCAGGGAGGGTACCTTGAGGTGTGCTAGAGGAGCCTGTTCTACTGTCTCTTATACACATCTCCGAGC--------------------------
>feb2016seq_12
ACTATGCCTAGCCGTAAACATCGATAGTGCATTACGTTAACTATCCGCCCGGGTACTACGAGCATGAGCTTAAAACCCAAAGGACTTGGCGGTGCTTTAGATCCAC-------------------------------------
>feb2016seq_13
ACTATGCTTAGCCTTAAACATAGACAGTTGTTTACCCCCACTGTCCGCCCGGGCACTACGAGCATTAGCTTGAAACCCAAAGGACTTGGCGGTGCTTTAGACCCAC-------------------------------------
>feb2016seq_14
CAGCGTCAGATGTGTATAAGAGACAGACTGGGATTAGATACCCCATACGTGCAGGGAGGGTACCTTGAGGTGTGCTAGAGGAGCCTGTTCTACTGTCTCTTATACACATCTCCGAGCC-------------------------
>feb2016seq_15
CAGCGTCAGATGTGTATAAGAGACAGACTGGGATTAGATACCCCATACGTGCAGGGAGGGTACCTTGAGGTGTGCTAGAGGAGCCTGTTCTACTGTCTCTTATACACATCTCCGAGCC-------------------------
>feb2016seq_16
AGTAGTCCTAACTGTAAACTATGAATGCTAGATTAAAGAGCTTTTATAGCTTTTTTTTCTAAGATAACTCGTTAAGCATTCCACCTGAGTACTACGATCGCAAGATTAAAATTCAAAATAATTAGCGGTTCAGAATAGCTAG-
>feb2016seq_17
ACTATGCTTAGCCCTAAACATAGATAATTTTACAACAAAATAATTCGCCAGAGGACTACTAGCAATAGCTTAAAACTCAAAGGACTTGGCGGTGCTTTATATCCCT-------------------------------------
>feb2016seq_18
ACTATGCTTAGCCCTAAACATAGACAGTTGTTTACCCCCACTGTCCGCCCGGGTACTACGAGCATTAGTTTGAAACCCAAAGGACTTGGCGGTGCTTTAGACCCAC-------------------------------------
>feb2016seq_19
ACACTATCCTCTTCGTCGGCAGCGTCAGATGTGTATAAGAGACAGACTGGGATTAGATACCCCAGTAGTCCTGTCTAGAGGAGCCTGTTCTACTGTCTCTTATACACATCTCCGAGCCCACGAGACCTCTCTACATC------
>feb2016seq_20
TGTATAAGAGACAGACTGGGATTAGATACCCCAAGAAGAAGCAGAAGAAGCCGAGAAGATGATGGCACTGGCCGCTAGAGGAGCCTGTTCTACTGTCTCTTATACA-------------------------------------
>feb2016seq_21
ACTATGCCCAGCCCTAAACTTTGATGATAAGACACATATATCATCCGCCCGGGTACTACGAGCATTAGCTTGAAACCCAAAGGACTTGGCGGTGCTTTAGATCCAC-------------------------------------
>feb2016seq_22
ATACCCCGTTTTAGGAGGAACCTTGCAAAGAAGAGCTGGTACAGCAAGACATGATGCGGTTGCTTGGGGATATGCTAGAGG--------------------------------------------------------------
>feb2016seq_23
ACTATGCTTAGCCCTAAACATTGACAACAACATACACCTGTTGTCCGCCTGGGAACTACGAGCATCAGCTTGAAACCCAAAGGACTTGGCGGTGCTTTAGATCCAC-------------------------------------
>feb2016seq_24
TCCTCTTCGTCGGCAGCGTCAGATGTGTATAAGAGACAGACTGGGATTAGATACCCCAGAATCTGACCATGATACTAGAGGAGCCTGTTCTACTGTCTCTTATACACATCTCCGAGCCCACGAGACAGGCA------------
>feb2016seq_25
ACTATGCTCAGCCCTAAACATTGGTAGCGCATCACAGCCGCTACCCGCCTGGGTACTACGAGCACCAGCTTAAAACCCAAAGGACTTGGCGGTGCTTTAGACCCCC-------------------------------------
>feb2016seq_26
TGAAGTGCCTGAAGAAGCAGATGAACCCGAAGATGAGGATGTGCCTGAACTGCCTGATTGACCACTTGAACCTGTGCTACCACTTGAACCACTTGAA----------------------------------------------
>feb2016seq_27
AGCGTCAGATGTGTATAAGAGACAGACTGGGATTAGATACCCCCATATGTGCAGGGAGGGTACCTTGAGGTGTGCTAGAGGAGCCTGTTCTACTGTCTCTTATACACATCTCCGAGC--------------------------
>feb2016seq_28
ACTATGCTTAGCCGTAAACATTGATAGAATAGTACATCCCATCTATCCGCCGGGGTACTACGAGCACCAGCTTGAAACCCAAAGGACTTGGCGGTACTTTAGATCCCC-----------------------------------
>feb2016seq_29
CACAGAGTAGATCGTCGGCAGCGTCAGATGTGTATAAGAGACAGACTGGGATTAGATACCCCGGTAGTCCTGTCCTAGAGGAGCCTGTTCTACTGTCTCTTATACACATCTCCGAGCCCACGAGACAGGCAGAAAT-------
>feb2016seq_30
ACTATGCTTAGTTCTAAACCCAAATAGTTCAACCAACAAAACTATTCACCAGAGTACTACAAGCAACAGCTTAAGACTCAAAAGACTTGGCAGTGCTTTATATCCCT------------------------------------
>feb2016seq_31
CGTAAGGAGTCGTCGGCAGCGTCAGATGTGTATAAGAGACAGACTGGGATTAGATACCCCAACAGAATCAACAACTAGAGGAGCCTGTTCTACTGTCTCTTATACACATCTCCGAGCCCACGAGACCAGAGAGG---------
>feb2016seq_32
CCAATACGCTTAGCCCTAAACTCCAATAGTTAAATCAACAGAACTATTCACCAGAACACTACAAGCAATAGCTTAAAACTCAAAGGACTTGGCGGTGCTTTATATCCCT----------------------------------
>feb2016seq_33
TCCTCTTCGTCGGCAGCGTCAGATGTGTATAAGAGACAGACTGGGATTAGATACCCCAGAATCTGACCATGATACTAGAGGAGCCTGTTCTACTGTCTCTTATACACATCTCCGAGCCCACGAGACCGTAC------------
>feb2016seq_34
ACAGAGTAGATCGTCGGCAGCGTCAGATGTGTATAAGAGACAGACTGGGATTAGATACCCCTGTAGTCCTGTCTCTAGAGGAGCCTGTTCTACTGTCTCTTATACACATCTCCGAGCCCACGAGACGTAGAGGAA--------
>feb2016seq_35
CTTCGTCGGCAGCGTCAGATGTGTATAAGAGACAGACTGGGATTAGATACCCCGGTAGTCCTGTCTCTTATACACTAGAGGAGCCTGTTCTACTGTCTCTTATACACATCTCCGAGCCCACGAGACA----------------
>feb2016seq_36
ACTATGCCTAGCCGTAAACATAAACAGCCTGTCACCCCGCTGTTCGCCCGGGTACTACAAGCCCTAGCTTAAAACCCAAAGGACTTGGCGGTGCTTTAGACCCCC--------------------------------------
>feb2016seq_37
ACTAGAGTTACATTAACAAAACCATTTGCCTGAGCAACAGCTTAAAACTCAAAGGACTTGGCAGTGCTTTATATCCCT-----------------------------------------------------------------
>feb2016seq_38
ACACAGAGTAGATCGTCGGCAGCGTCAGATGTGTATAAGAGACAGACTGGGATTAGATACCCCGGTAGTCCTGTCTAGAGGAGCCTGTTCTACTGTCTCTTATACACATCTCCGAGCCCACGAGACTAAGGCGAATC------
>feb2016seq_39
ATACCCCGTTTTAGGGGGAACTTTACAACGTAGAGCTGGTACAGCAAGACATGATGCTGTTGCTTGGGGGTATGCTAGAGG--------------------------------------------------------------
>feb2016seq_40
ACTATGCTTAGCCCTAAACACAGATAATTACATAAACAAAATTATTCGCCAGAGTACTACTAGCAACAGCTTAAAACTCAAAGGACTTGGCGGTGCTTTATATCCTT------------------------------------
>feb2016seq_41
ACGTAAGGAGTCGTCGGCAGCGTCAGATGTGTATAAGAGACAGACTGGGATTAGATACCCCGAGCCCACGAGACCTAGAGGAGCCTGTTCTACTGTCTCTTATACACATCTCCGAGCCCACGAGACGTAGAGGAA--------
>feb2016seq_42
TCCTCTTCGTCGGCAGCGTCAGATGTGTATAAGAGACAGACTGGGATTAGATACCCCAGAATCTGACCATGATACTAGAGGAGCCTGTTCTACTGTCTCTTATACACATCTCCGAGCCCACGAGACTCCTG------------
>feb2016seq_43
ATACCCCGTTTTAGGAGGAACTTTACAACGTAGAGCTGGTACAGCAAGACATGATGCTGTTGCTTGGGGATATGCTAGAGG--------------------------------------------------------------
>feb2016seq_44
TCAGATGTGTATAAGAGACAGACTGGGATTAGATACCCCAAAATACACAGGCTATGCTAGCAGTATTATCGTGTCTAGAGGAGCCTGTTCTACTGTCTCTTATACACATCTCC------------------------------
>feb2016seq_45
ACTGGGATTAGATACCCCGCCTGAAATAATTAATGCCGCCGTTAAAGAATTGAATAATGGAAATACAAAGTATACTAGAGGAGCCTGTTCTA---------------------------------------------------
>feb2016seq_46
GTATAAGAGACAGACTGGGATTAGATACCCCAATTGAAGGTGCGAGACTGCTAGAGCCACTAGGTCCTCGATGGCTAGAGGAGCCTGTTCTACTGTCTCTTATAC--------------------------------------
>feb2016seq_47
ACTATGCTTAGCCCTAAACCTCAACAGTTAAATCAACAAAACTGCTCGCCAGAACACTACGAGCCACAGCTTAAAACTCAAAGGACCTGGCGGTGCTTCATACCCCT------------------------------------
>feb2016seq_48
TAAGGAGTCGTCGGCAGCGTCAGATGTGTATAAGAGACAGACTGGGATTAGATACCCCTGTAGTCCTGTCTCTTCTAGAGGAGCCTGTTCTACTGTCTCTTATACACATCTCCGAGCCCACGAGACCTCTCT-----------
>feb2016seq_49
ACTATGCTTAGCCCTAAACTTCAACAGTTAAATTAACAAAACTGCTCGCCAGAACACTACGAGCCACAGCTTAAAACTCAAAGGACCTGGCGGTGCTTCATATCCCT------------------------------------
>feb2016seq_50
GAGTAGATCGTCGGCAGCGTCAGATGTGTATAAGAGACAGACTGGGATTAGATACCCCTGTAGTCCTGTCTCTTCTAGAGGAGCCTGTTCTACTGTCTCTTATACACATCTCCGAGCCCACGAGACCGTACT-----------
>feb2016seq_51
ACTATGCTTAGTCCTAAACATTGACAACAACACACGCCTGTTGTCCGCCTGGGGACTACGAGCACCAGCTTAAAACCCAAAGGACTTGGCGGTGCTTTAGATCCAC-------------------------------------
>feb2016seq_52
ACTATGCTTAGCCCTAAACATTGACAACAATATACACCTGTTGTCCGCCTGGGAACTACGAGCATCAGCTTAAAACCCAAAGGACTTGGCGGTGCTTTAGACCCAC-------------------------------------
>feb2016seq_53
ACACAGAGTAGATCGTCGGCAGCGTCAGATGTGTATAAGAGACAGACTGGGATTAGATACCCCGGTAGTCCTGTCTAGAGGAGCCTGTTCTACTGTCTCTTATACACATCTCCGAGCCCACGAGACAAGAGGCAATC------
>feb2016seq_54
ACTATGCTTAGCCCTAAACATCGATTGTATAATACACTCAATATCCGCCCGGGGATTACAAACGTTAGTTTAAAACCCAAAGGACTTGGCGGTGCTTAACATCCAC-------------------------------------
>feb2016seq_55
CTACACAGAGTAGATCGTCGGCAGCGTCAGATGTGTATAAGAGACAGACTGGGATTAGATACCCCTGTAGTCCTCTAGAGGAGCCTGTTCTACTGTCTCTTATACACATCTCCGAGCCCACGAGACGCTACGCTATCTC----
>feb2016seq_56
AGAGTAGATCGTCGGCAGCGTCAGATGTGTATAAGAGACAGACTGGGATTAGATACCCCTGTAGTCCTGTCTCTCTAGAGGAGCCTGTTCTACTGTCTCTTATACACATCTCCGAGCCCACGAGACCGAGGCT----------
>feb2016seq_57
ACTATGCACAGCCCTAAACTTCGATAATATCTTACAACTATTATCCGCCCGGGAACTACGAGCATTAGCTTAAAACCCAAAGGACTTGGCGGTGCTTTAGATCCCT-------------------------------------
>feb2016seq_58
CGGCAGCGTCAGATGTGTATAAGAGACAGACTGGGATTAGATACCCCAGTAGTCCTAGCTGTAAACTATGGATACTAGAGGAGCCTGTTCTACTGTCTCTTATACACATCTCCGAGCCCAC----------------------
>feb2016seq_59
TCGTCGGCAGCGTCAGATGTGTATAAGAGACAGACTGGGATTAGATACCCCGGTAGTCCTGTCTCTTATACACACTAGAGGAGCCTGTTCTACTGTCTCTTATACACATCTCCGAGCCCACGAGA------------------
>feb2016seq_60
AGAGTAGATCGTCGGCAGCGTCAGATGTGTATAAGAGACAGACTGGGATTAGATACCCCAAGGAGATCGAGGGCCTAGAGGAGCCTGTTCTACTGTCTCTTATACACATCTCCGAGCCCACGAGACAAGAGGC----------
>feb2016seq_61
AGAGTAGATCGTCGGCAGCGTCAGATGTGTATAAGAGACAGACTGGGATTAGATACCCCAAGGAGATCGAGGGCCTAGAGGAGCCTGTTCTACTGTCTCTTATACACATCTCCGAGCCCACGAGACTAAGGCG----------
>feb2016seq_62
ACTATGCCTAGCCCTAAACCCAAATAGTTACATAACAAAACTATTCGCCAGAGTACTACTCGCAACTGCCTAAAACTCAAAGGACTTGGCGGTGCTTCACATCCAC-------------------------------------
>feb2016seq_63
ACTATGTTTAGTCGTAAACTTAGTAGCCGCCAGGATACTACGAGCAACTGCTTAAAAACCAAAGGACCTGGCGGTGCTTTACTCCCC--------------------------------------------------------
>feb2016seq_64
AACGTTCAGCGATGTTTATATTCCTCAACAAGATGTGCTTTAGGGGTGTGTACAGGGAGGGACCAAATGGATTCAACGTACCCTACGGTCATTATAAAACCACACCTGCCCAAATTACC------------------------
>feb2016seq_65
GCGGCGGCCCCGACGACTGAGTCAAAAAGTGAGACCTCCGGCAGCCCGAGTCCGGTTGCGGCAACGAGTAAGCCGAG------------------------------------------------------------------
>feb2016seq_66
CACGTAAGGAGTCGTCGGCAGCGTCAGATGTGTATAAGAGACAGACTGGGATTAGATACCCCAGTAGTCCTGTCCTAGAGGAGCCTGTTCTACTGTCTCTTATACACATCTCCGAGCCCACGAGACCAGAGAGGAT-------
>feb2016seq_67
ACTATGCTTAGCCCTAAACTCTAATAGTTACATTAACAAAACCATTCGCCAGAGTACTACAAGCAACAGCTTAAAACTCAAAGGACTTGGCAGTGCTTTATATCCCT------------------------------------
>feb2016seq_68
TGTGTATAAGAGACAGACTGGGATTAGATACCCCTCCAACAGAAAATATAACCAAACTGACGCCTGGCCGGTGCCTAGAGGAGCCTGTTCTACTGTCTCTTATACACA-----------------------------------
>feb2016seq_69
GATTACTCATGAGTACAGTTTGTTGGATTTGCTGAAACGTCCGAATATTGTGTATTCCGATGTAGCGAATTTGAAAAACGCG-------------------------------------------------------------
>feb2016seq_70
TCTATGCTTAGCCCTAAACCCTAACAGTTACATTAACAAAACCATTCGCCAGAGTACTACAAGCAACAATTTAAAACTCAAAGGACTTGGTGGTGCTTTATATCCCT------------------------------------
>feb2016seq_71
ACTATGCCCCGCCGTAAACTTAGATATTTCAGTACAATAAATATCCGCCAGGGGACTACGAGCGCCAGCTTAAAACCCAAAGGACTTGGCGGTGCTTCAGACCCCC-------------------------------------
>feb2016seq_72
ATACCCCGTTTTAGGAGGAACTCTACAACGTAGAGCTGGTACAGCAAGACACGATGCAGTTGCTTGGGGATATGCTAGAGG--------------------------------------------------------------
>feb2016seq_73
ACGTAAGGAGTCGTCGGCAGCGTCAGATGTGTATAAGAGACAGACTGGGATTAGATACCCCGAGCCCACGAGACCTAGAGGAGCCTGTTCTACTGTCTCTTATACACATCTCCGAGCCCACGAGACCGAGGCTGA--------
>feb2016seq_74
CACGTAAGGAGTCGTCGGCAGCGTCAGATGTGTATAAGAGACAGACTGGGATTAGATACCCCGGTAGTCCTGTCCTAGAGGAGCCTGTTCTACTGTCTCTTATACACATCTCCGAGCCCACGAGACAAGAGGCAAT-------
>feb2016seq_75
GTATAAGAGACAGACTGGGATTAGATACCCCAGGATTTGTAGAGGTCGTCGGATTCTGGCTGGAAACATATTTGCTAGAGGAGCCTGTTCTACTGTCTCTTATAC--------------------------------------
>feb2016seq_76
TCGTCGGCAGCGTCAGATGTGTATAAGAGACAGACTGGGATTAGATACCCCTCGTCGGCAGCGTCAGATGTGTACTAGAGGAGCCTGTTCTACTGTCTCTTATACACATCTCCGAGCCCACGAGA------------------
>feb2016seq_77
TAAGAGACAGACTGGGATTAGATACCCCTTCGATTGCCCTTACCGATTCTGAGGAGATGATTACTGAAAAAATGCTAGAGGAGCCTGTTCTACTGTCTCTTA-----------------------------------------
>feb2016seq_78
TTGAGCCTGATGAGCCTGAGCTACCACTTGAACCGCTTGTTCCTGAAGTACCTGCTGAACCACTTGTACCTGAACTA------------------------------------------------------------------
>feb2016seq_79
GTAAGGAGTCGTCGGCAGCGTCAGATGTGTATAAGAGACAGACTGGGATTAGATACCCCGGTAGTCCTGTCTCTCTAGAGGAGCCTGTTCTACTGTCTCTTATACACATCTCCGAGCCCACGAGACTAAGGCG----------
>feb2016seq_80
ACTATGCCTGGCCCTAAATCTTGATGCTTACACCTACTAAAGCATCCGCCCGAGAACTACGAGCACCAACGCTTAAAACTCTAAGGACTTGGCGGTGTCCCAAACCCAC----------------------------------
>feb2016seq_81
ACTGGGATTAGATACCCCCTTAGAGATAGGTACCCAATTAGAAGTGAATACAGTTAATGTGGAGGAAAATAGCACTAGAGGAGCCTGTTCTA---------------------------------------------------
>feb2016seq_82
GGAGTCGTCGGCAGCGTCAGATGTGTATAAGAGACAGACTGGGATTAGATACCCCGGTAGTCCTGTCTCTTATACTAGAGGAGCCTGTTCTACTGTCTCTTATACACATCTCCGAGCCCACGAGACAGG--------------
>feb2016seq_83
ACACGTAAGGAGTCGTCGGCAGCGTCAGATGTGTATAAGAGACAGACTGGGATTAGATACCCCATGATTAGGTGCTAGAGGAGCCTGTTCTACTGTCTCTTATACACATCTCCGAGCCCACGAGACTAGGCATGATC------
>feb2016seq_84
ATCTACACGTAAGGAGTCGTCGGCAGCGTCAGATGTGTATAAGAGACAGACTGGGATTAGATACCCCAGTAGTCCTAGAGGAGCCTGTTCTACTGTCTCTTATACACATCTCCGAGCCCACGAGACGCTACGCTATCTCGT--
>feb2016seq_85
TATTGTCGAAAGGGATATCATAGAATTAGAGAAAAAGATATTTGAATTTAAAAACCTTCAGATAGACGAACAAAAGTTTAGAAGTTTAAGACTTG------------------------------------------------
>feb2016seq_86
ACTATGCACAGCCATAAACTTTGATAAGAATATACAACATTATCCGCCTGGGTACTACGAGCGTAAGCTTAAAACCCAAAGGACTTGGCGGTGCTTTAGATCCAC--------------------------------------
>feb2016seq_87
AGGAGTCGTCGGCAGCGTCAGATGTGTATAAGAGACAGACTGGGATTAGATACCCCTGTAGTCCTGTCTCTTATCTAGAGGAGCCTGTTCTACTGTCTCTTATACACATCTCCGAGCCCACGAGACAAGA-------------
>feb2016seq_88
TTTTGGGTCATTATCATCAAACACAAAACCAGCATATTTCTCTAATACTTCCCAGTCGCCTTCTGCCTTTAACTCGTCAACAATATTATAAGTTGGAGGAGCTACCA------------------------------------
>feb2016seq_89
ACTATGCCCAGCCCTAAACCTTGATAGCCCCCTACACCCACTATCCGCCCGGGTACTACGAGCACTAGCTTAAAACCCAAAGGACTTGGCGGTGCTTTAGATCCAC-------------------------------------
>feb2016seq_90
ACTATGCTCAACCTTAAACAACGATGACAACATACAAATATCATCCGCCAGGGGACTACGAGCGTTAGCTTAAAACCCAAAGGACTTGGCGGTGCCTCAAACCCAC-------------------------------------
>feb2016seq_91
GTCGTCGGCAGCGTCAGATGTGTATAAGAGACAGACTGGGATTAGATACCCCTGTAGTCCTGTCTCTTATACACCTAGAGGAGCCTGTTCTACTGTCTCTTATACACATCTCCGAGCCCACGAGAC-----------------
>feb2016seq_92
ACTATGCCTGGCCCTAAATCTTGATACTTACTTTACCGAAGTATCCGCCAGAGAACTACGAGCACAAACGCTTAAAACTCTAAGGACTTGGCGGTGCCCCAAACCCAC-----------------------------------
>feb2016seq_93
ACTATGCCTGGCCCTAAATCTTGATACTTACCCTACCGAAGTATCCGCCAGAGAACTACGAGCACAAACGCTTAAAACTCTAAGGACTTGGCGGTGCCCTAAACCCAC-----------------------------------
>feb2016seq_94
TAAGAGACAGACTGGGATTAGATACCCCTTCGATTGCCCTTAGCGAATCTGAGGAGATGATTACTGAAAAAATGCTAGAGGAGCCTGTTCTACTGTCTCTTA-----------------------------------------
>feb2016seq_95
CAGACTGGGATTAGATACCCCATTAGCACCGTAAGTGCCATTAATCGTAACGGCTTGGGCTACATTGGCAGAAGCTAGAGGAGCCTGTTCTACTG------------------------------------------------
>feb2016seq_96
GCAGCGTCAGATGTGTATAAGAGACAGACTGGGATTAGATACCCCTGGTCAATGGGATGATGCCAGAATGGGTTCTAGAGGAGCCTGTTCTACTGTCTCTTATACACATCTCCGAGCCC------------------------
>feb2016seq_97
GCGTCAGATGTGTATAAGAGACAGACTGGGATTAGATACCCCTTCGATTGTTAATGATAATATTGAGGAAAAGGCTAGAGGAGCCTGTTCTACTGTCTCTTATACACATCTCCGAG---------------------------
>feb2016seq_98
ACTAGGCTTAGCCCTAAACTCCAATAGTTAAATCAACAAAACTATTCCCCAGAACACTACAAGCAATAGCTTAAAACTCAAAGGACTTGGCAGTGCTTTATATCCCT------------------------------------
>feb2016seq_99
ATACCCCGTTTTAGGAGGAACTTTGCAACGAAGAGCTGGTACAGCAAGACATGATGCTGTTGCTTGGGGATATGCTAGAGG--------------------------------------------------------------
>feb2016seq_100
GGCAGCGTCAGATGTGTATAAGAGACAGACTGGGATTAGATACCCCGCCTTATGAAACCGTCCCCTTACCCCCGCTAGAGGAGCCTGTTCTACTGTCTCTTATACACATCTCCGAGCCCA-----------------------
>feb2016seq_101
TCTTCGTCGGCAGCGTCAGATGTGTATAAGAGACAGACTGGGATTAGATACCCCTTCATTCAATTCAGCTGATGCTAGAGGAGCCTGTTCTACTGTCTCTTATACACATCTCCGAGCCCACGAGACTC---------------
>feb2016seq_102
CGGCAGCGTCAGATGTGTATAAGAGACAGACTGGGATTAGATACCCCAGTAGTCCTAGCCGTAAACTATGGATACTAGAGGAGCCTGTTCTACTGTCTCTTATACACATCTCCGAGCCCAC----------------------
>feb2016seq_103
ACTATGCTTAGCCCTAAACCTTAATAATTAAACCTACAAAATTATTTGCCAGAGAACTACTAGCTACAGCTTAAAACTCAAAGGACTTGGCGGTACTTTATATCCAT------------------------------------
>feb2016seq_104
ATACCCCGTTTTAGGTGGAACCTTACAAAGAAGAGCTGGTACAGCAAGACATGACGCTGTTGCCTGGGGTTATGCTAGAGG--------------------------------------------------------------
>feb2016seq_105
GTAAGGAGTCGTCGGCAGCGTCAGATGTGTATAAGAGACAGACTGGGATTAGATACCCCAAGGAGATCGAGGGCCTAGAGGAGCCTGTTCTACTGTCTCTTATACACATCTCCGAGCCCACGAGACCGTACTA----------
>feb2016seq_106
GTGGAGGTACCATTTATATTCCTCTATAGCTCAGTTGGTAGAGCGTTCCGCTGTTAACGGAAATGTCGGTGGGTCGGAGCCAT------------------------------------------------------------
>feb2016seq_107
TTCGTCGGCAGCGTCAGATGTGTATAAGAGACAGACTGGGATTAGATACCCCTGTAGTCCTGTCTCTTATACACCTAGAGGAGCCTGTTCTACTGTCTCTTATACACATCTCCGAGCCCACGAGAC-----------------
>feb2016seq_108
ATCTACACGTAAGGAGTCGTCGGCAGCGTCAGATGTGTATAAGAGACAGACTGGGATTAGATACCCCACGAGACCTAGAGGAGCCTGTTCTACTGTCTCTTATACACATCTCCGAGCCCACGAGACTAAGGCGAATCTCGT--
>feb2016seq_109
TATCCTCTTCGTCGGCAGCGTCAGATGTGTATAAGAGACAGACTGGGATTAGATACCCCAAGGAGATCGAGGGCCTAGAGGAGCCTGTTCTACTGTCTCTTATACACATCTCCGAGCCCACGAGACGTAGAGG----------
>feb2016seq_110
ATACCCCGTTTTAGGAGGAACTTTACAACGAAGAGCTGGTACAGCAAGACATGATGCTGTTGCTTGGGGGTATGCTAGAGG--------------------------------------------------------------
>feb2016seq_111
ACTATGCTTAGCCATAAACATTGACAGTCTACTACATTTTCTGTCCGCCCGGGAACTACGAGCATTAGCTTAAAACCCAAAGGACTTGGCGGTGCTTTAGACCCAC-------------------------------------
>feb2016seq_112
ACTATGCCTGGCCCTAAATCTTGATACTAATATACTCACGTATCCGCCTGAGAACTACGAGCACAAACGCTTAAAACTCTAAGGACTTGGCGGTGCCCTAAACCCAC------------------------------------
>feb2016seq_113
ACTATGTTTAGCCATAAACTTAAAGTTATTCACTAGAGTACTATCAGCAACAGCTTAAAACTCAAAGGACTTGGTGGTATGGTGTTTCCATCCCCC-----------------------------------------------
>feb2016seq_114
CGGCAGCGTCAGATGTGTATAAGAGACAGACTGGGATTAGATACCCCAGATAGAGTCAAAAGCAGTTCCTACTGCTAGAGGAGCCTGTTCTACTGTCTCTTATACACATCTCCGAGCCCAC----------------------
>feb2016seq_115
GGGATTAGATACCCCATTAAAGTCAAGAGCATCTATTCATTCAACATATCAAAGAGAGAGGCATATTGATGTTTCTAGAGGAGCCTGTT------------------------------------------------------
>feb2016seq_116
AACGTTCAGCGATGTTTATATTCCTCAACAAGATGTGCTTTAGGGGTGTGTACAGGGAGGGACCAAATGGATTCAACGTACCTTACGGTCATTATAAAACCACACCTGCCCAAATTACC------------------------
>feb2016seq_117
ACTATGCTTACACAAATAGTTATATTAACAAGACTGTTCGCCAGAGTACTACATGCAGCAGCTTAAAACTCAAAGGACTTGGCGGTGCTTTATAGCCTT--------------------------------------------
>feb2016seq_118
TCAGATGTGTATAAGAGACAGACTGGGATTAGATACCCCCGCAATCACTTGAAGAAATGTGGGATGTACCTGGACTAGAGGAGCCTGTTCTACTGTCTCTTATACACATCTCC------------------------------
>feb2016seq_119
ACTATGCTCAGCCGTAAACTCAGACATCCAGCTACAATTAGATGTCCGCCAGGGTACTACGAGCATTAGCTTAAAACCCAAAGGACCTGACGGTGTCTCAGACCCCC------------------------------------
>feb2016seq_120
TAGATTTAGAAATATTGGTGGTGATACCAACCAAAAAGACTTCTTGAGAGGCTATGGTTATCAAGGGGGAGGTT---------------------------------------------------------------------
>feb2016seq_121
ACTATGCTTAGCCCTAAACCCCAACAGTTAAATCAACAAAACTGCTCGCCAGAACACTACGAGCCACAGCTTAAAACTCAAAGGACCTGGCGGTGCTTCATATCCCT------------------------------------
>feb2016seq_122
GAGTAGATCGTCGGCAGCGTCAGATGTGTATAAGAGACAGACTGGGATTAGATACCCCTCCGAGCCCACGAGACCTAGAGGAGCCTGTTCTACTGTCTCTTATACACATCTCCGAGCCCACGAGACAGGCAG-----------
>feb2016seq_123
TCACCCTGAAATGGCTCAGATCGCCATTGATGAGGGCGGAGAGAAGAACGAGAAAGGGGAGCATATCGCCTATCTCGACTCC-------------------------------------------------------------
>feb2016seq_124
ACTATGCTTAGCCCTAAACATAAGCTATTCTATAACAAAATAATTCGCCAGAGAACTACTAGCAACAGCTTAAAACTCAAAGGACTTGGCGGTGCTTTATACCCCT-------------------------------------
>feb2016seq_125
TCTACACGTAAGGAGTCGTCGGCAGCGTCAGATGTGTATAAGAGACAGACTGGGATTAGATACCCCTGACGCTGCTAGAGGAGCCTGTTCTACTGTCTCTTATACACATCTCCGAGCCCACGAGACTAGGCATGATCTCG---
>feb2016seq_126
GCTATGCTTAACTCTAAACTCAAATAGTTAGATCAAAAAAACTGTTCGCCAGAACACTACAAGCAACAGCTTAAAACTCAAAGGACTTGGCGGTGCTTTATATCCCT------------------------------------
>feb2016seq_127
CAGACTGGGATTAGATACCCCATTAGCCCCATAAGTGCTATTAATCGTAACGGCTTGGGCTACATTGGCAGAAGCTAGAGGAGCCTGTTCTACTG------------------------------------------------
>feb2016seq_128
CGTCAGATGTGTATAAGAGACAGACTGGGATTAGATACCCCGATGCTTGGACACTTAATCAGATAGCACAATACCTAGAGGAGCCTGTTCTACTGTCTCTTATACACATCTCCGA----------------------------
>feb2016seq_129
ATCGTCGGCAGCGTCAGATGTGTATAAGAGACAGACTGGGATTAGATACCCCGAAAATAGACTGGAAAGCAGAACTAGAGGAGCCTGTTCTACTGTCTCTTATACACATCTCCGAGCCCACGAGAC-----------------
>feb2016seq_130
ACTATGCTCAGCCCTAAACCTCAACAGTTAAATCAACAAAACTGCTCGCCAGAACACTACGAGCCACAGCTTAAAACTCAAAGGACCTGGCGGTGCTTCATATCCCT------------------------------------
>feb2016seq_131
ACTATGCTCAGCCCTAAACTTCAACAGTTAAATCAACAAAACTGCTCGCCAGAACACTAGGAGCAACAGCTTAAAACTCAAAGGACCTGGCGGTGCTTCACATCCCT------------------------------------
>feb2016seq_132
ACCCCACGAAGGAGCATTCTGTGATTTGATGTGGAGCGACCCAGAGGATATCCGAGAGGCATGGCAAGTTAGTCCTAGA----------------------------------------------------------------
>feb2016seq_133
TTAGAAAGAAGAGGGGTAGACGGTAATTTATGGATCTGGGAACAACCTGACTACACAAAATCTTACATGGTTGTAGCTGATGTTG----------------------------------------------------------
>feb2016seq_134
ATATTGACCAAAGCCTTGGGCTTGTGAGGATTGTGCGGCCTGTCTGGCTTGCGGGGCCTTTCTGGCTCCACCCATACAGCCTC------------------------------------------------------------
>feb2016seq_135
AGCGTCAGATGTGTATAAGAGACAGACTGGGATTAGATACCCCCCCCGCCACCGCTTCCAGATAGTCCCCTTCCCTAGAGGAGCCTGTTCTACTGTCTCTTATACACATCTCCGAGC--------------------------
>feb2016seq_136
ATACCCCGTTTTGGGTGGAACCTTACAAAGAAGAGCTGGTACAGCAAGACATGACGCTGTTGCCTGGGGTTATGCTAGAGG--------------------------------------------------------------
>feb2016seq_137
AGAGACAGACTGGGATTAGATACCCCTGCGGAGTGCTTCTTGTCTTTGGGGCATTTGCATAGCTAAAGCAGATACTAGAGGAGCCTGTTCTACTGTCTCT-------------------------------------------
>feb2016seq_138
TAAGAGACAGACTGGGATTAGATACCCCTATGAAACCCTTTGTAAAAGAGACCCTCGATCGCCAACAATGGCGCCTAGAGGAGCCTGTTCTACTGTCTCTTA-----------------------------------------
>feb2016seq_139
CCCACCTACACCTGAAGATATTAGGGGAACTAGGGGACCTGGTTCAGGATATCAAGCAGGAGGATCTTACCCTACACCAGAACAGATCAGAGGAA------------------------------------------------
>feb2016seq_140
ATACCCCGTTTTAGGAGGAACTTTACAACGAAGAGCTGGTACAGCAAGACACGATGCAGTTGCTTGGGGATATGCTAGAGG--------------------------------------------------------------
>feb2016seq_141
ACTATGCCCAGCCCTAAACTTTGATAGCCCACTACACCCGCTATCCGCCCGGGTACTACGAGCACTAGCTTAAAACCCAAAGGACTTGGCGGTGCTTTAGATCCAC-------------------------------------
>feb2016seq_142
ACTATGCACAGCCGTAAACTTTGATAAGAATATACAACATTATCCGCCTGGGTACTACGAGTGTAAGCTTAAAACCCAAAGGACTTGGCGGTGCTTTAGATCCAC--------------------------------------
>feb2016seq_143
ACTATGCCTAGCCCTAAATCTCGATGCTTGCCGTACCAAAGCATCCGCCTGAGAACTACGAGCACAAACGCTTAAAACTCTAAGGACTTGGCGGTGCCCCAAACCCAT-----------------------------------
>feb2016seq_144
ACACAGAGTAGATCGTCGGCAGCGTCAGATGTGTATAAGAGACAGACTGGGATTAGATACCCCAGTAGTCCTGTCTAGAGGAGCCTGTTCTACTGTCTCTTATACACATCTCCGAGCCCACGAGACTCCTGAGCATC------
>feb2016seq_145
CGGCAGCGTCAGATGTGTATAAGAGACAGACTGGGATTAGATACCCCAGTAGTCCTGTCTCTTATACACATCTCCTAGAGGAGCCTGTTCTACTGTCTCTTATACACATCTCCGAGCCCAC----------------------
>feb2016seq_146
TGTGTATAAGAGACAGACTGGGATTAGATACCCCCCCAACAGAAAATATAACCAAACTGACGCCTGGCCGGTGCCTAGAGGAGCCTGTTCTACTGTCTCTTATACACA-----------------------------------
>feb2016seq_147
ATACCCCGTTTTAGGAGGAACTTTACAACGAAGAGCTGGTACAGCGAGACATGATGCTGTTGCTTGGGGATATGCTAGAGG--------------------------------------------------------------
>feb2016seq_148
ACTATGCACAGCCGTAAACTTTGATAAGAATATACAAGATTATCCGCCTGGGTACTACGAGCGTAAGCTTAAAACCCAAAGGACTTGGCGGTGCTTTAGATCCAC--------------------------------------
>feb2016seq_149
ACAGACTGGGATTAGATACCCCAGCTTGTCATACCGAGCAGCATTACGGGAAGGCACTACTGTTTGATACAAAGCTAGAGGAGCCTGTTCTACTGT-----------------------------------------------
>feb2016seq_150
ATACCCCGTTTTAGGGGGAACTTTACAACGAAGAGCTGGTACAGCAAGACATGATGCTGTTGCTTGGGGATATGCTAGAGG--------------------------------------------------------------
>feb2016seq_151
GCAGCGTCAGATGTGTATAAGAGACAGACTGGGATTAGATACCCCAATAAGACTTATCACAAATGCAATTTTTGCTAGAGGAGCCTGTTCTACTGTCTCTTATACACATCTCCGAGCCC------------------------
>feb2016seq_152
AGCGTCAGATGTGTATAAGAGACAGACTGGGATTAGATACCCCTGTAGTCCTGTCTCTATACACATCCCGAGCCCTAGAGGAGCCTGTTCTACTGTCTCTTATACACATCTCCGAGC--------------------------
>feb2016seq_153
ACTATGCTTAGCCCTAAACATAAATAGTTATATAAACAAAACTATTCGCCAGAGTACTACCGGCAATAGCTTAAAACTCAAAGGACTTGGCGGTGCTTTATACCCTT------------------------------------
>feb2016seq_154
TGTGTATAAGAGACAGACTGGGATTAGATACCCCGTCGTTGGTGCTAACTGTGGTGTTTTGAGATATGAATTTACTAGAGGAGCCTGTTCTACTGTCTCTTATACACA-----------------------------------
>feb2016seq_155
ACTATGCTTAGCCCTAAACCCAGATAGTTAAATTAACAAAACTACTCGCCAGAGTACTACAAACAACAGCTTAAAACTCAAAGGACTTGGCAGTGCTTTATATCCCT------------------------------------
>feb2016seq_156
AGATCGTCGGCAGCGTCAGATGTGTATAAGAGACAGACTGGGATTAGATACCCCAGCAACACCTAAGGCCAATCCTAGAGGAGCCTGTTCTACTGTCTCTTATACACATCTCCGAGCCCACGAGACAG---------------
>feb2016seq_157
ACTATGCTTAGCCCTAAACTCTAATAGTTACATTGAGAAAACCATTCGCCAGAGTACTACAAGCAACAGCTTAAAACTCAAAGGACTTGGCGGTGCTTTATATCCCT------------------------------------
>feb2016seq_158
AGCGTCAGATGTGTATAAGAGACAGACTGGGATTAGATACCCCATTTGTATTCGAACCCAAGAACGCCTACTCACTAGAGGAGCCTGTTCTACTGTCTCTTATACACATCTCCGAGC--------------------------
>feb2016seq_159
GATTAGATACCCCCCTGGAAGATTTGGAGCTTTGGAGATAACCGAGAACCAAGTGACTAGCTTTTATGAAAAACCTAGAGGAGCCTG--------------------------------------------------------
>feb2016seq_160
TAGATCCGGATGTACCACTTGAGCCACTAGATCCTGAACTTCCTGAAGTACCTGATGAACCTGATGAACCAGAGCTACCTGAGGTGCCACTTGAACCTGAACTGCCGGATGAG------------------------------
>feb2016seq_161
TGATTCAATTCGTGGAATTGGTCTTACTAATGCGGAACTTATGAAATTAACTGCCCTTGGGGGTGGTGTTGGGATTTCAGTAAGTAGAATTCGCC------------------------------------------------
>feb2016seq_162
CCCCCGCAGAGTTAGAATTGAAGGTGGCTGCAGGTGAGCAGCATCAAATCACAAGGCTGCGAATTCAAGCGTGGCTAG-----------------------------------------------------------------
>feb2016seq_163
CCTGTTGAATATTTCTCTTCTAGCTACCCTCTTTTCAACAGTTTCCTTCTTAATTGGAGCATGGATGGCATCTTCT-------------------------------------------------------------------
>feb2016seq_164
ACTATGCCTAGCCGTAAACTTTTATGCTAATGTACAACTAGCATCCGCCAGGGAACTACAAGCACCAGCTTAAAACCCAAAGGACTTGGCGGTGCCTCAGACCCCC-------------------------------------
>feb2016seq_165
CACTATCCTCTTCGTCGGCAGCGTCAGATGTGTATAAGAGACAGACTGGGATTAGATACCCCAGTAGTCCTGTCCTAGAGGAGCCTGTTCTACTGTCTCTTATACACATCTCCGAGCCCACGAGACCGAGGCTGAT-------
>feb2016seq_166
AGCGTCAGATGTGTATAAGAGACAGACTGGGATTAGATACCCCTGTAGTCCTGTCTCTACACACATCCCGAGCCCTAGAGGAGCCTGTTCTACTGTCTCTTATACACATCTCCGAGC--------------------------
>feb2016seq_167
TATGTTATTCCGGCGCAGAGTGGTGTTAGTTAACTGGCTAGCTAATGTCAGATTACCCGAAGGGACGGTGAAATGGCTAGAAAACGTCCTATCGAACGAGCTGAATAAGTACACCGCAGAGGTTCTT----------------
>feb2016seq_168
ACCGTCAACAAGCAGATCAATAGCGATATCAGAAATCCGCTTAGGAAAAGGGGAACACCGGGTGTTACTCGTTCAGGAAATTCCGTTAGCAGGACGCTCCCCAGGAAATGAG-------------------------------
>feb2016seq_169
ATACCCCCTAAGAATGCAGATGATACTGAGGCTACGTAAGGAAAGACCTCTTCAGCACGAATACTGGATGCTGCCTAGAGG--------------------------------------------------------------
>feb2016seq_170
ATCTACACAGAGTAGATCGTCGGCAGCGTCAGATGTGTATAAGAGACAGACTGGGATTAGATACCCCGGTAGTCCTAGAGGAGCCTGTTCTACTGTCTCTTATACACATCTCCGAGCCCACGAGACGGACTCCTATCTCGT--
>feb2016seq_171
AGAGTAGATCGTCGGCAGCGTCAGATGTGTATAAGAGACAGACTGGGATTAGATACCCCTGTAGTCCTGTCTCTCTAGAGGAGCCTGTTCTACTGTCTCTTATACACATCTCCGAGCCCACGAGACCTCTCTA----------
>feb2016seq_172
ACTATGCCTAGCCCTAAATTTAGATACCTCCCATCACACATGTATCCGCCTGAGAACTACGAGCACAAACGCTTAAAACTCTAAGGACTTGGCGGTGCCCCAAACCCAC----------------------------------
>feb2016seq_173
ATACCCCGTTTTAGGAGGAACTTTACAACGTAGAGCTGGTACAGCAAGACACGATGCAGTTGCTTGGGGATATGCTAGAGG--------------------------------------------------------------
>feb2016seq_174
TCGGCAGCGTCAGATGTGTATAAGAGACAGACTGGGATTAGATACCCCATTAACCAACCAAGAGAAATGGCTAGCTAGAGGAGCCTGTTCTACTGTCTCTTATACACATCTCCGAGCCCACG---------------------
>feb2016seq_175
CCCCTGCTATCTTTGAAGCACGATTAATAGATTCGCCATTTTTAAGTTCTTTTAGGCACTTTTGAACTTTAGCTCTAG-----------------------------------------------------------------
>feb2016seq_176
ATACCCCGTTTTAGGAGGAACTTTACAACGCAGAGCTGGTACAGCAAGACATGATGCTGTTGCTTGGGGATATGCTAGAGG--------------------------------------------------------------
>feb2016seq_177
CCCTGTTACAGGAGAGGCTATGTTTGGGCTATATGGAAAGGATAAGTCAGGAGGAGCGGGTAATCAAGGAGGAACTA------------------------------------------------------------------
>feb2016seq_178
CGTAAGGAGTCGTCGGCAGCGTCAGATGTGTATAAGAGACAGACTGGGATTAGATACCCCGTGTAGTCCTGTCTCTAGAGGAGCCTGTTCTACTGTCTCTTATACACATCTCCGAGCCCACGAGACGGACTCCT---------
>feb2016seq_179
ACTATGCCCAGCCCTAAACTTTGATAATAACCTACACCTATTATCCGCCCGGGTATTACGAGCACCAGCTTAAAACCCAAAGGACTTGGCGGTGCTTTAGATCCAC-------------------------------------
>feb2016seq_180
AACGTTCAGCGATGTTTATATTCCTCAACAAGATGTGCTTTAGGGGTGTGTACAGGGAGGGACCAAATGGATTCAACGTACCCTACGGTCATTATAAAACCACACCCACCCAAATTACC------------------------
>feb2016seq_181
ATACCCCGTTTTAGGAGGAACTTTACAAAGAAGAGCTGGTACAGCAAGACATGATGCTGTAGCTTGGGGATATGCTAGAGG--------------------------------------------------------------
>feb2016seq_182
CCCCCAAGGCTCTGTTGTGATTCAGGCAGATGAAAAAGCTCAAGCAGATACGATTATCAAGGTTATGGATGGTGCTA------------------------------------------------------------------
>feb2016seq_183
TTGTAGGTATTCGCGAGTTTTACGGTTCATCGCACCAGACAAAAAAACCGCTGCTATCACTCACAGATTCTCAATCGAACTTCGAC---------------------------------------------------------
>feb2016seq_184
TGGGATTAGATACCCCCTGACAACAGCCTCAATTGCTAGAGGTTTAACTTTCTTGACTACAATTGATCGGCCTTCTAGAGGAGCCTGTTC-----------------------------------------------------
>feb2016seq_185
CCCTGGTACTGTATTTATAGGAGGTGAGCAAGTCACATACACAGGCGTACTAGGAAACGACATAACAGGTTGTACTA------------------------------------------------------------------
>feb2016seq_186
ATACCCCGTTTTAGGAGGAACTTTACAACGAAGAGCTGGTACAGCAAGACATGACGCTGTTGCTTGGGGATATGCTAGAGG--------------------------------------------------------------
>feb2016seq_187
GCGTCAGATGTGTATAAGAGACAGACTGGGATTAGATACCCCAGTAGTCCGGCTGACTGAATACGCTACTATCTCTAGAGGAGCCTGTTCTACTGTCTCTTATACACATCTCCGAG---------------------------
>feb2016seq_188
ACTATGTGTGGTCCTCAACATCGATAATTATTGTACTTAAATTATCCGCCCGGGAACTACGAGCATTAGCTTAAAACCCAAAGGACTTGGCGGTGCTTTAGACCCCC------------------------------------
>feb2016seq_189
CTACACTATCCTCTTCGTCGGCAGCGTCAGATGTGTATAAGAGACAGACTGGGATTAGATACCCCATAGAAACCCTAGAGGAGCCTGTTCTACTGTCTCTTATACACATCTCCGAGCCCACGAGACGCTACGCTATCTC----
>feb2016seq_190
ACACGTAAGGAGTCGTCGGCAGCGTCAGATGTGTATAAGAGACAGACTGGGATTAGATACCCCATGATTAGGTGCTAGAGGAGCCTGTTCTACTGTCTCTTATACACATCTCCGAGCCCACGAGACAAGAGGCAATC------
>feb2016seq_191
GCAGCGTCAGATGTGTATAAGAGACAGACTGGGATTAGATACCCCAGGACATGAGGCTTTTACAGCTATGCGTGCTAGAGGAGCCTGTTCTACTGTCTCTTATACACATCTCCGAGCCC------------------------
>feb2016seq_192
CAGTGGTACTCGGAGACTTTGATCGCGACCTACTGACTCATATGGATCGTGCTCTGGTTAGCCCGGGTATCTCAC--------------------------------------------------------------------
>feb2016seq_193
ACTATGCTTAGCCCTAAACTCCAATAGTTAAATCAACAAAACTATTCACCAGAACACTACAAGCAATAGCTTAAAACTCAAAGGACTTGGCGGTGCTTTATATCCCT------------------------------------
>feb2016seq_194
CGGTGATAGAGCAAAGTGGAACGCAATTGAGCGCTTGTTAAATCCAGGTTCAAAAAGCGGTAGTAAACCGAAAAGGTCTCCGCGAAAACGTACATCGAATGCAGGAT------------------------------------
>feb2016seq_195
ACTATGCTTAGCCCTAAACCTCAACAGTTAAATCAACAAAACTGCTCGCCAGAACACTACGGGCCACAGCTTAAAACTCAAAGGACCTGGCGGTGCTTCATATCCCT------------------------------------
>feb2016seq_196
ACCCCTGGGAACCGACGACATCATGGGATCAGGTGTCGTGGATGGCCTATGACCACTGGATGGGCAAGGAGGAGCTAGA----------------------------------------------------------------
>feb2016seq_197
ACTATGCCTAGCCGTAAACTTTGATAGAAAAATACAACTGATATCCGCCAGGGAACTACAAGCGCCAGCTTAAAACCCAAAGGACTTGGCGGTGCCTCAGACCCAC-------------------------------------
>feb2016seq_198
TATGGCATTCTGATACACTCATTTCTTATCTATCGCTATCTGAGCTGGTACAACATCATCTTCTTTGTTGCTCTTATTT----------------------------------------------------------------
>feb2016seq_199
CTAAAGCGGAAGTAGGGGAGAGCCAAGTTATCTCACTCCTCGTCTCCTTCGTACATTTCTTTCTTCTTTTTTTT---------------------------------------------------------------------
>feb2016seq_200
TCCTCTTCGTCGGCAGCGTCAGATGTGTATAAGAGACAGACTGGGATTAGATACCCCAGAATCTGACCATGATACTAGAGGAGCCTGTTCTACTGTCTCTTATACACATCTCCGAGCCCACGAGACTAAGG------------
>feb2016seq_201
TATAGTCATGCTTTTAGTCTCCCTTGGGTTTCTGAGGGGGTCCCTTAGTTAACCCATTGATATTATTGTCTTCTTTTTGGCGTCGAATTTGGGTG------------------------------------------------
>feb2016seq_202
GACTGGGATTAGATACCCCGTAATGTACTACGAATTCTTGCTGTGGTGAAGCAGCAGAAGTCACCAGCACGGAGCTAGAGGAGCCTGTTCTAC--------------------------------------------------
>feb2016seq_203
ACTATGCTTAGCCCTAAACTATAATAGTTAAATTAACAAAACAATTTACCAGAATACTACAAGCAACAGGTTAAAACTCAAAGGACTTGGCAGTGCTTTATATCCAT------------------------------------
>feb2016seq_204
CGTAAGGAGTCGTCGGCAGCGTCAGATGTGTATAAGAGACAGACTGGGATTAGATACCCCTAGTACCTGATGATCTAGAGGAGCCTGTTCTACTGTCTCTTATACACATCTCCGAGCCCACGAGACTCCTGAGC---------
>feb2016seq_205
ATGTGTATAAGAGACAGACTGGGATTAGATACCCCAAAGAGGTCGTGCCAGAGGGACAAACCCCGCAGGCCTACCTAGAGGAGCCTGTTCTACTGTCTCTTATACACAT----------------------------------
>feb2016seq_206
CACAGAGTAGATCGTCGGCAGCGTCAGATGTGTATAAGAGACAGACTGGGATTAGATACCCCAGTAGTCCTGTCCTAGAGGAGCCTGTTCTACTGTCTCTTATACACATCTCCGAGCCCACGAGACGGACTCCTAT-------
>feb2016seq_207
GCTATGCTTAACCCTAAACTCGAATAGTTAGATCAACAAAACTGTTCGCCAGAACACTACAAGCAACAGCTTAAAACTCAAAGGACTTGGCAGTGCTTTATATCCCT------------------------------------
>feb2016seq_208
ACTATCCTCTTCGTCGGCAGCGTCAGATGTGTATAAGAGACAGACTGGGATTAGATACCCCTGTAGTCCTGTCTCTAGAGGAGCCTGTTCTACTGTCTCTTATACACATCTCCGAGCCCACGAGACGCTACGCTA--------
>feb2016seq_209
TATCCTCTTCGTCGGCAGCGTCAGATGTGTATAAGAGACAGACTGGGATTAGATACCCCTGTAGTCCTGTCTCTCTAGAGGAGCCTGTTCTACTGTCTCTTATACACATCTCCGAGCCCACGAGACCAGAGAG----------
>feb2016seq_210
TCAGATGTGTATAAGAGACAGACTGGGATTAGATACCCCAATAAAACTCAGCAGAATGATATAAATCTGCCGTACTAGAGGAGCCTGTTCTACTGTCTCTTATACACATCTCC------------------------------
>feb2016seq_211
GTATAAGAGACAGACTGGGATTAGATACCCCAATTGAAGGTGCGAAACTGCTAGAGCCACTAGGTCCTCGATGGCTAGAGGAGCCTGTTCTACTGTCTCTTATAC--------------------------------------
>feb2016seq_212
GATTAGATACCCCATCAGCATCCGTCACGGACACCCCAGTCACTGCAGTTTTAGTGTTCTTCGTTGCGCCGTAACTAGAGGAGCCTG--------------------------------------------------------
>feb2016seq_213
TGATTCGGTTAGGGGAATTGGTCTTACTAATGCGGAATTAATGAAACTAACAGCCCTAGGAGGCGGTGTTGGAATTTCAGTAAGCAGAATTCGCC------------------------------------------------
>feb2016seq_214
ATACCCCGTTTTAGGAGGAACTTTACAACGAAGAGCTGGTACAGCAAGGCATGATGCTGTTGCTTGGGGATATGCTAGAGG--------------------------------------------------------------
>feb2016seq_215
GATTAGATACCCCCGAACAAGCTGCCCGCGGACTTACTTTAATGCAAAATTATCCTCAAGACGCCCCAGATCTCCTAGAGGAGCCTG--------------------------------------------------------
>feb2016seq_216
GCGTCAGATGTGTATAAGAGACAGACTGGGATTAGATACCCCAGTAGTCCGGCTGACTGACTACGCTACTATCTCTAGAGGAGCCTGTTCTACTGTCTCTTATACACATCTCCGAG---------------------------
>feb2016seq_217
ATACCCCGTTTTAGGGGGAACTTTACAACTTAGAGCTGGTACAGCAAGACATGATGCTGTTGCTTGGGGGTATGCTAGAGG--------------------------------------------------------------
>feb2016seq_218
TGCTGCACCTGCTTGACCTAGTATTTCTATATAATCCTTATTTAAAGCTTCTGCGCTATAACGAGCTGTACCGTATCCTATAATTCTATAAACCGTTC---------------------------------------------
>feb2016seq_219
AAAAAAAGAATCTTCAAATTGTCGAAGGACCAGGAGATATGATTGGATCGTATGAATTGCCTTTTGTTATGGAAGCCTATAGCACCTCTTATAGAGAACGTAACCGTTTGCCGGGAATAATTCGACAA---------------
>feb2016seq_220
TGAAAAAGCATCTAGAGCATATGACAAAACAAGGGATGGGTTTGTTATAGCGGGAGGGGCTGGTGTTTTAGTTTTAGAAGAACTTGAACACGCCAAGG---------------------------------------------
>feb2016seq_221
GAGTAGATCGTCGGCAGCGTCAGATGTGTATAAGAGACAGACTGGGATTAGATACCCCTTCTAATATTAGATTACTAGAGGAGCCTGTTCTACTGTCTCTTATACACATCTCCGAGCCCACGAGACGTAGAG-----------
>feb2016seq_222
TGAAAGACCTGCTACACCTGAGGTACCTGAAGAAGCAGATGAACCAGAAGATGAGGATGTACCTGAACTACCTGATTGACCACTTGAACCTGTACTACCACTTGAACCACTCGAA----------------------------
>feb2016seq_223
GATTAGATACCCCCCTGGAAGATTTGGTGCTTTGGAGATAACTGAAAACCAAGTAACTAGCTTTTATGAAAAACCTAGAGGAGCCTG--------------------------------------------------------
>feb2016seq_224
ATACCCCGTTTTAGGAGGAACTTTACAACGAAGAGCTGGTACAGCAAGACATGATGCAGTTGCTTGGGGATATGCTAGAGG--------------------------------------------------------------
>feb2016seq_225
CAGCGTCAGATGTGTATAAGAGACAGACTGGGATTAGATACCCCCTGGAAACGCGGCTTATTCTTGCTCTAGTGCTAGAGGAGCCTGTTCTACTGTCTCTTATACACATCTCCGAGCC-------------------------
>feb2016seq_226
ATACCCCGTTTTAGGAGGAACTTTACAACGAAGAGCTGGTACAGCAAGACACGATGCTGTTGCTTGGGGATATGCTAGAGG--------------------------------------------------------------
>feb2016seq_227
CAGACTGGGATTAGATACCCCCAGGAGCCTTTACCGACGATATATCATCCAATATCTATCTTCCTGATACAGATCTAGAGGAGCCTGTTCTACTG------------------------------------------------
>feb2016seq_228
ACTATGCTTAGCCTTAAACATAGACAGTTGTTTACCCCCACTGTCTGCCCGGGCACTACGAGCATTAGCTTGAAACCCAAAGGACTTGGCGGTGCTTTAGACCCAC-------------------------------------
>feb2016seq_229
GCTATGCTTAACCCTAAACTCGAATAGTTAGATCAACAAAACTGTTCTCCAGAACACTACAAGCAACAGCTTAAAACTCAAAGGACTTGGCAGTGCTTTACATCCCT------------------------------------
>feb2016seq_230
ACTGGGATTAGATACCCCGCCTGAAATAATTAATACAGCCATTAAAGAATTAAAAGATAGGAATACAAGGTATACTAGAGGAGCCTGTTCTA---------------------------------------------------
>feb2016seq_231
ATACCCCGTTTTAGGAGGAACTTTACAACGTAGAGCTGGTACAGCAAGACACGATGCAGTTGCATGGGGATATGCTAGAGG--------------------------------------------------------------
>feb2016seq_232
GATTAGATACCCCCCTGGAAGATTTGGTGCATTGGAGATAACCGATAACCAAGTGACAAGCTTTTATGAAAAACCTAGAGGAGCCTG--------------------------------------------------------
>feb2016seq_233
TGGTGGTCCCCAAAAAATGCACGAGTAAATAGTGCCATTTTCTATAGCTGTTCTTAATGGCTTGTTCTTGCCAATAATATGCTGTTGGCCAACTATTTCATCTAGCGTTTTTGGCCTGACACGTTCAG---------------
>feb2016seq_234
ACTGGGATTAGATACCCCATTACATTATGCATCGAAACGAATTATTAGCCTTACAATAAGGAAACTTTTAATAGCTAGAGGAGCCTGTTCTA---------------------------------------------------
>feb2016seq_235
TAAGGAGTCGTCGGCAGCGTCAGATGTGTATAAGAGACAGACTGGGATTAGATACCCCTTCTAATATTAGATTACTAGAGGAGCCTGTTCTACTGTCTCTTATACACATCTCCGAGCCCACGAGACCGTACT-----------
>feb2016seq_236
ATAGATAATATTTAGGAGGGACTCAGGGAGGATCAAGCGAAAGTTTGAGGAGAAAAAGAAAAGAAGACGATTTTTCAGCAAAACTTTATA-----------------------------------------------------
>feb2016seq_237
ATACCCCGTACTAGGTGGAACTTTACAAAGAAGAGCTGGTACTGCAAGGCATGACGCTGTCGCTTGGGGATACGCTAGAGG--------------------------------------------------------------
>feb2016seq_238
GGTGATGTCACAGCCTTTATTAATGACTTTCCGAGCCGGCTTGAGGCCAATGGAGGCGATTTGGCGGAAGTCTTTATGCTTGAGGGCTATGTTGATGAGCTACTTTATGGCGATGAC--------------------------
>feb2016seq_239
CGGCAGCGTCAGATGTGTATAAGAGACAGACTGGGATTAGATACCCCAGATAGAGTCAAAAGCAGTTCCTACTGCTAGAGGAGCCTGTTCTACTGTCTCTTATACACATCTCCGAGCCCAC----------------------
>feb2016seq_240
ATACCCCGTTTTAGGAGGAACTTTGCAAAGAAGAGCTGGTACAGCAAGACACGATGCAGTTGCTTGGGGATATGCTAGAGG--------------------------------------------------------------
>feb2016seq_241
CGTCAGATGTGTATAAGAGACAGACTGGGATTAGATACCCCGATGCCTGGACACTTAATCAGATAGCACAATACCTAGAGGAGCCTGTTCTACTGTCTCTTATACACATCTCCGA----------------------------
>feb2016seq_242
ATACCCCGTACTAGGTGGAACTTTACAAAGAAGAGCTGGTACTGCAAGACATGACGCTGTCGCTTGGGGATACGCTAGAGG--------------------------------------------------------------
>feb2016seq_243
TACACTATCCTCTTCGTCGGCAGCGTCAGATGTGTATAAGAGACAGACTGGGATTAGATACCCCTTGAATATAACTAGAGGAGCCTGTTCTACTGTCTCTTATACACATCTCCGAGCCCACGAGACAAGAGGCAATCT-----
>feb2016seq_244
GCTATGCTTAACCCTAAACTCGAATAGTTAGATCAACAAAACTGTTCACCAGAACACTACAAGCAACAGCTTAAAACTCAAAGGACTTGGCGGTGCTTTATATCCCT------------------------------------
>feb2016seq_245
GCTATGCTTAACCCTAAACTCGAATAGTTAGATCAACAAAACTGTTCGCCAGAACACTACAAGCAACAGCTTAAAACTCAAAGGACTTGGCGGTGCTTTACATCCCT------------------------------------
>feb2016seq_246
ACAGAGTAGATCGTCGGCAGCGTCAGATGTGTATAAGAGACAGACTGGGATTAGATACCCCGGTAGTCCTGTCTCTAGAGGAGCCTGTTCTACTGTCTCTTATACACATCTCCGAGCCCACGAGACGCTACGCTA--------
>feb2016seq_247
ATACCCCGTTTTAGGAGGAACTTTACAACGTAGAGCTGGTACAGCAAGACATGATGCTGTTGCTTGGGGGTATGCTAGAGG--------------------------------------------------------------
>feb2016seq_248
AGACTGCCAAGATAAACACCGGAAAGGCAAAAGAACAGTAAAGCATGTTTGTCTAATAATAGCTTGAGGCTCAACAAAACAGGCTCAAGAACCAGAACTTGCTACATGGTGACGAACAGCATGACA-----------------
>feb2016seq_249
ACTATGCCTAGCCGTAAACATTGATAGTACATTACATTTGCTATCCGCCCGGGTACTACGAGCATAAGCTTAAAACCCAAAGGACTTGGCGGTGCTTTAGATCCAC-------------------------------------
>feb2016seq_250
AGATCGTCGGCAGCGTCAGATGTGTATAAGAGACAGACTGGGATTAGATACCCCAGCAACACCTAAGGCCAATCCTAGAGGAGCCTGTTCTACTGTCTCTTATACACATCTCCGAGCCCACGAGACAA---------------
>feb2016seq_251
ATACCCCGTACTAGGTGGAACTTTACAAAGAAGAGCTGGTACCGCAAGGCATGACGCTGTTGCTTGGGGATACGCTAGAGG--------------------------------------------------------------
>feb2016seq_252
TCCAACCGGCAATCGCCGCGGAGATTCGATTTCAAGATGGGCAATCTACAGAAAGCGCCCAGCTTGTCAAAGTCGTC------------------------------------------------------------------
>feb2016seq_253
GGATTAGATACCCCGGAATGCAGATGACCTGATGGACGTGATCGACGGCGGTCTAGCGAAAGGCCCGCACTGGCCTAGAGGAGCCTGT-------------------------------------------------------
>feb2016seq_254
ATACCCCCGCTGACTCAGTGTGTGCCGGGTCGGTTTGTGGTGCATTTGATGTATGTCGTGACCACTCATAACTGCTAGAGG--------------------------------------------------------------
>feb2016seq_255
CGGCAGCGTCAGATGTGTATAAGAGACAGACTGGGATTAGATACCCCGGTAGTCCTAGCCGTAAACGATGGATACTAGAGGAGCCTGTTCTACTGTCTCTTATACACATCTCCGAGCCCAC----------------------
>feb2016seq_256
ATAAGAGACAGACTGGGATTAGATACCCCATACGCTCAATTATAAGGGTTTGCCATGGCATGGTAGGCCAGGTGCTAGAGGAGCCTGTTCTACTGTCTCTTAT----------------------------------------
>feb2016seq_257
ACTATGCCTGGCCCTAAATCTTGATACTCGATATTACCTGAGTATCCGCCCGAGAACTACGAGCACAAACGCTTAAAACTCTAAGGACTTGGCGGTGCCCCAAACCCAC----------------------------------
>feb2016seq_258
ACTATGCTTAGCCATAAACCTAAATAATTAAATTTAACAAAACTATTTGCCAGAGAACTACTAGCCATAGCTTAAAACTCAAAGGACTTGGCGGTACTTTATATCCAT-----------------------------------
>feb2016seq_259
GAGTCGTCGGCAGCGTCAGATGTGTATAAGAGACAGACTGGGATTAGATACCCCACTTGTGGTTAGCACCAAACCTAGAGGAGCCTGTTCTACTGTCTCTTATACACATCTCCGAGCCCACGAGACAA---------------
>feb2016seq_260
TTTAGCAGATTCATGGTATTGCTTCAGCACAGATTGCATCGCTTCTTGCAAGTCCTGGGTCGACTCAAACCCACCG-------------------------------------------------------------------
>feb2016seq_261
TGTATAAGAGACAGACTGGGATTAGATACCCCCAAACACCGTCGATACATAGGATACAAAGACAGAAAACGTGCCTAGAGGAGCCTGTTCTACTGTCTCTTATACA-------------------------------------
>feb2016seq_262
CAGATGTGTATAAGAGACAGACTGGGATTAGATACCCCGATGCCCATAGGGGTGAGGGTGATTTGATGATTGAACTAGAGGAGCCTGTTCTACTGTCTCTTATACACATCTC-------------------------------
>feb2016seq_263
TAGATTTAGAAATATTGGTGGTGACACCAACCAAAAAGACTTCTTGAGAGGCTATGGTTATCAAGGGGGAGGTT---------------------------------------------------------------------
>feb2016seq_264
GAGTCGTCGGCAGCGTCAGATGTGTATAAGAGACAGACTGGGATTAGATACCCCAGAATATAATCAAGATATGGCTAGAGGAGCCTGTTCTACTGTCTCTTATACACATCTCCGAGCCCACGAGACCG---------------
>feb2016seq_265
ACTCTGCTTAGCCATACGCTCAAATAATTTAACAAAAAAATTATACACCAGCGTACTACAAGCAATAGCTTAAAAATCAAAGGAATTCATGGTGCTTTACATCCTT-------------------------------------
>feb2016seq_266
ATACCCCGTTTTGGGTGGAACTTTACAACGAAGAGCTGGCACAGCAAGACATGATGCTGTTGCTTGGGGATATGCTAGAGG--------------------------------------------------------------
>feb2016seq_267
ATACCCCGTTTTAGGAGGAACTTTACAACGAAGAGCAGGTACAGCAAGACACGATGCTGTGGCTTGGGGATATGCTAGAGG--------------------------------------------------------------
>feb2016seq_268
CAGATGTGTATAAGAGACAGACTGGGATTAGATACCCCTCTTCAGACATACCCTATCTACTGCCATCTACTGCCCTAGAGGAGCCTGTTCTACTGTCTCTTATACACATCTC-------------------------------
>feb2016seq_269
ATACCCCCAATTCCGATGAAAATACAGACGCTCCCATTTCTAGCAATGATGTTGAAGCTTCCATTGATGATTTACTAGAGG--------------------------------------------------------------
>feb2016seq_270
ATACCCCGTCAGATGATGTTCCTGTTCACTCCCACAAAGTGAGAGCGAGGGATCTTCGTTGGGATGGAAATACACTAGAGG--------------------------------------------------------------
>feb2016seq_271
TATGGCATTCTGATACACTCATTTCTTATCTATCTGAGCTGGTACAACATCATCTTCTTTGTTGCTCTTATTTCT--------------------------------------------------------------------
>feb2016seq_272
TCGTCGGCAGCGTCAGATGTGTATAAGAGACAGACTGGGATTAGATACCCCTGTAGTCCTGTCTCTTATACACACTAGAGGAGCCTGTTCTACTGTCTCTTATACACATCTCCGAGCCCACGAGA------------------
>feb2016seq_273
ATACCCCCAGCTAAATGATTTTAGGTCGGGCAGGTGCTTCTATTGACCTAACCTCGATCAGTAATACAGAGCTTCTAGAGG--------------------------------------------------------------
>feb2016seq_274
TAAGAGACAGACTGGGATTAGATACCCCAGCAATTGCCCTTACCGATTCTGAGGAGATGATTACTGAAAAAATGCTAGAGGAGCCTGTTCTACTGTCTCTTA-----------------------------------------
>feb2016seq_275
CAGCGTCAGATGTGTATAAGAGACAGACTGGGATTAGATACCCCGCAACCACCCCAGACCGCATGACGGCCTAACTAGAGGAGCCTGTTCTACTGTCTCTTATACACATCTCCGAGCC-------------------------
>feb2016seq_276
GTATAAGAGACAGACTGGGATTAGATACCCCATCTCTGAATCCGTTTTCACCACTGTCTACGATCATCTTCACTCTAGAGGAGCCTGTTCTACTGTCTCTTATAC--------------------------------------
>feb2016seq_277
ACTATGCCTAGCCCTAAACATAAATAATTAACGTAACAAAATTATTTGCCAGAGAACTACTAGCAACAGCTTAAAACTCAAAGGACTTGGCGGTGCTTTACATCCCT------------------------------------
>feb2016seq_278
GCAGCGTCAGATGTGTATAAGAGACAGACTGGGATTAGATACCCCTGATGCAAGACTTCCTGATCGAACTGGACCTAGAGGAGCCTGTTCTACTGTCTCTTATACACATCTCCGAGCCC------------------------
>feb2016seq_279
ATACCCCGTTTTAGGAGGAACTTTACAACGCAGAGCTGGTACAGCAAGACACGATGCAGTTGCTTGGGGATATGCTAGAGG--------------------------------------------------------------
>feb2016seq_280
TAACCCGGACCTAAAAGGTTGTGCCGCCGACATGAGAGGGATTGAGTCTTTAGTAGAATCGTCTCAAAATTTGGGCTCTTCT-------------------------------------------------------------
>feb2016seq_281
CGGCAGCGTCAGATGTGTATAAGAGACAGACTGGGATTAGATACCCCGGTAGTCCTGTCTCTTATACACATCTCCTAGAGGAGCCTGTTCTACTGTCTCTTATACACATCTCCGAGCCCAC----------------------
>feb2016seq_282
CTATGGCATTCTGATACACTCATTTCTTATCTATCTGAGCTGGTACAACATCATCTTCTTTGTTGCTCTTATTTC--------------------------------------------------------------------
>feb2016seq_283
ACTATATATGGTCGTTAACATTGATGGTTTTATACCCAAACCATCCGCCTGGGAACTACGAGCAATAGCTTAAAACCCAAAAGACTTGGCGGTGCTTTAGACCCCC-------------------------------------
>feb2016seq_284
CGTGTCAGCTCCTCTAGCTAAACCTGCTACTGAAGTTGTTCTTGGATCATATCCTTGTGCTGTATAACCTTGTGCTTCATAGCCCTGTGATGGCGCTAACGTTG---------------------------------------
>feb2016seq_285
GCAGCGTCAGATGTGTATAAGAGACAGACTGGGATTAGATACCCCAATAAGACTTATCACAAATGCAATTTTTGCTAGAGGAGCCTGTTCTACTGTCTCTTATACACATCTCCGAGCCC------------------------
>feb2016seq_286
ACTATGCTTAACTGTAAACAAAGATGATAATACACAAACATCATCCGCCAGGGGATTACGAGCAAAGTTTAAAACCCAAAGGACTTGGCGGTGCCTCAAACCCAC--------------------------------------
>feb2016seq_287
CTTCGTCGGCAGCGTCAGATGTGTATAAGAGACAGACTGGGATTAGATACCCCGGCCTTCTAGATATGCAGTAACTAGAGGAGCCTGTTCTACTGTCTCTTATACACATCTCCGAGCCCACGAGACT----------------
>feb2016seq_288
AAGAGACAGACTGGGATTAGATACCCCCACTAAAAAGAAACCAGATGCTTCTAAGGAAGCTGCAAGAGCTGTAACTAGAGGAGCCTGTTCTACTGTCTCTT------------------------------------------
>feb2016seq_289
GTCGGCAGCGTCAGATGTGTATAAGAGACAGACTGGGATTAGATACCCCCTTCCAAATATATTTGCACTTCAGACTAGAGGAGCCTGTTCTACTGTCTCTTATACACATCTCCGAGCCCACGA--------------------
>feb2016seq_290
TGTATAAGAGACAGACTGGGATTAGATACCCCAAGAAGAAGCAGAAGAAGCCGAGAAGATGATGGCACTAGCCGCTAGAGGAGCCTGTTCTACTGTCTCTTATACA-------------------------------------
>feb2016seq_291
GCGTCAGATGTGTATAAGAGACAGACTGGGATTAGATACCCCTACAGACACATAACTTTAAAATAAAACAAATGCTAGAGGAGCCTGTTCTACTGTCTCTTATACACATCTCCGAG---------------------------
>feb2016seq_292
ATACCCCGTTTTAGGAGGAACCTTACAAAGAAGAGCTGGTACAGCAAGACACGATGCAGTTGCTTGGGGATATGCTAGAGG--------------------------------------------------------------
>feb2016seq_293
TGTGTATAAGAGACAGACTGGGATTAGATACCCCATACCATCAGAAAGTTTTTACAGACAGACTGAATAAGGTACTAGAGGAGCCTGTTCTACTGTCTCTTATACACA-----------------------------------
>feb2016seq_294
AGATCGTCGGCAGCGTCAGATGTGTATAAGAGACAGACTGGGATTAGATACCCCAGCAACACCTAAGGCCAATCCTAGAGGAGCCTGTTCTACTGTCTCTTATACACATCTCCGAGCCCACGAGACCG---------------
>feb2016seq_295
AAGAGACAGACTGGGATTAGATACCCCGGAAGCAGAGAAGGTGGTTGGTGGAATGGGGCTGGACCCCATGGTGGCTAGAGGAGCCTGTTCTACTGTCTCTT------------------------------------------
>feb2016seq_296
TTAGATACCCCGGAGAAATTAAAGGAAAAAAATAATTATGTTCATAATTGATTTTGACGATACATTGTTTAATACTAGAGGAGCC----------------------------------------------------------
>feb2016seq_297
TCTTCGTCGGCAGCGTCAGATGTGTATAAGAGACAGACTGGGATTAGATACCCCAGCAACACCTAAGGCCAATCCTAGAGGAGCCTGTTCTACTGTCTCTTATACACATCTCCGAGCCCACGAGACGC---------------
>feb2016seq_298
CAGTTCTGAACCATCAGTTTGGGAACCAGCAAATGAACCGAGTGAGCAACCAACAACAGAACCTGAAGAACCAACAGATACTGCTGAAGCAACATCAGAACCTCAAGATACAGGTTTTCCT----------------------
>feb2016seq_299
AGATACCCCAGGAGCGGAAGATTCTGTCCAGTGACCAAGAGACTTACCGTAGATTGGCTTTGGAGTCACGTTACCTAGAGGAG------------------------------------------------------------
>feb2016seq_300
CGCGTTTACATTCAAGTTTGCAGCTACGCTTATATTAATACCAAACTGCTGTAGAGAAGCGAGCTGTGCCGCTAC--------------------------------------------------------------------
>feb2016seq_301
ACTATGCTTAGCCCTAAACCCTGATAGTTACATTAACAAAACCATTCGCCAGAGTAGTACAAGCAACAGCTTAAAACTCAAAGGACTTGGCGTTGCTTTATATCCCT------------------------------------
>feb2016seq_302
CTTAGTTGCTATAGTAATACCAGGTCCTTGGTACCCTTAGTTATAAGGATAGTGGTGGTGGTACCACTTACCTGAGACAGCCTAAGGACTCGTTTGGTTGA------------------------------------------
>feb2016seq_303
AAGGAGTCGTCGGCAGCGTCAGATGTGTATAAGAGACAGACTGGGATTAGATACCCCCAGAGCAAGTCCACCACCTAGAGGAGCCTGTTCTACTGTCTCTTATACACATCTCCGAGCCCACGAGACGTAGA------------
>feb2016seq_304
CACCACCTCCAGAACCTCCTGTACCAGCAGGATTAGTATTTCTTGAACCTGTTCCCCCACCAGTAGATTGTATAC--------------------------------------------------------------------
>feb2016seq_305
ACTATGCTTAGCCCTAAACCTCAACAGTTAAATCAACAAAACTGCTCGCCAGAACACTACGAGTCACAGCTTAAAACTCAAAGGACCTGGCGGTGCTTCATATCCCT------------------------------------
>feb2016seq_306
GCGTCAGATGTGTATAAGAGACAGACTGGGATTAGATACCCCGTGATGAAAGCTGGAAGAAAAACATAGAGAAACTAGAGGAGCCTGTTCTACTGTCTCTTATACACATCTCCGAG---------------------------
>feb2016seq_307
CGTCAGATGTGTATAAGAGACAGACTGGGATTAGATACCCCGACGCCTGGACACTTAATCAGATAGCACAATACCTAGAGGAGCCTGTTCTACTGTCTCTTATACACATCTCCGA----------------------------
>feb2016seq_308
CATAACCGTAAAGACAATCTGATTGTTACGAGAAATGGCATTGATCCCGAAAGATTCAAGACAGATGGTTCAATGCGGACCAACAAGGCAATCTACAGCTCTTCGCCAGATCGAGGT--------------------------
>feb2016seq_309
ACTGGGATTAGATACCCCTGCAGGTAACATCGTAAAAGAGATATGTAAAGCAGGACATACAATCGGAATCTCATCTAGAGGAGCCTGTTCTA---------------------------------------------------
>feb2016seq_310
ACTGTGCTTAGCCCTAAACTCTAGTAGTTACATTAACAAAACCATTCGTCAGAATACTACGAGCAACAGCTTAAAACTCAAAGGACCTGGCAGTTCTTTATATCCCT------------------------------------
>feb2016seq_311
GCAGCGTCAGATGTGTATAAGAGACAGACTGGGATTAGATACCCCTGGACATGCAGCATTTTCTAACATGAGAGCTAGAGGAGCCTGTTCTACTGTCTCTTATACACATCTCCGAGCCC------------------------
>feb2016seq_312
GAGTAGATCGTCGGCAGCGTCAGATGTGTATAAGAGACAGACTGGGATTAGATACCCCTCCGAGCCCACGAGACCTAGAGGAGCCTGTTCTACTGTCTCTTATACACATCTCCGAGCCCACGAGACGTAGAG-----------
>feb2016seq_313
TTAGAGTTATATAGGGACAGCATACCCTGGGAAGGATTGTAAAAAAAGATATGAGTGTTCAAGTGCCCGCTCAAAACATTGT-------------------------------------------------------------
>feb2016seq_314
ACTATGCTTAGCCCTAAACCTCAACAGTTAAATCAACAAAACTGCTCGCCAGAACACTACGAGCCACAGCTTAAAACTCAAAGAACCTGGCGGTGCTTCATATCCCT------------------------------------
>feb2016seq_315
TGTATAAGAGACAGACTGGGATTAGATACCCCAAGAAGAAGCAGAAGAAGCCGAGAAGATGATGGAACTGGCCGCTAGAGGAGCCTGTTCTACTGTCTCTTATACA-------------------------------------
>feb2016seq_316
ACTATGCTTAGCCCTAAACCTCAACAGTTAAATCAACAAAACTGCCCGCCAGAACACTACGAGCCACAGCTTAAAACTCAAAGGACCTGGCGGTGCTTCATATCCCT------------------------------------
>feb2016seq_317
TGACACCCCGTTTGAGCCTGATGTACCTGAAGAGCCTGATGTACCGCTGACACCAGAGGAACCGTTACCACCAGCCCCACCGTTAGCACCAGATACG----------------------------------------------
>feb2016seq_318
ACTGGGATTAGATACCCCGCCTGAAATAATTAATACAGCCATTAAAGAATTAAAAGATGGGAATACAAAGTATACTAGAGGAGCCTGTTCTA---------------------------------------------------
>feb2016seq_319
CGTCAGATGTGTATAAGAGACAGACTGGGATTAGATACCCCGAGCCCGCAGCACACTATATACCCCACTTGTCCCTAGAGGAGCCTGTTCTACTGTCTCTTATACACATCTCCGA----------------------------
>feb2016seq_320
GCAGCGTCAGATGTGTATAAGAGACAGACTGGGATTAGATACCCCGGGGCACGAAGCTTTTACAGAAATGAGGGCTAGAGGAGCCTGTTCTACTGTCTCTTATACACATCTCCGAGCCC------------------------
>feb2016seq_321
TGCTCGATGCGCAGCGTTTCGTTGATAATATCATCGCTGTGGTAGACAAAACCGTTGACGTCGCTGGCGTAGCCTATGTTGCGCATAGCGAACG-------------------------------------------------
>feb2016seq_322
GACTGGGATTAGATACCCCAACAAACGGCCATCATCAAGCAGACCTTGAATCAGGTCAAAACAGGCTTTTAGGGCTAGAGGAGCCTGTTCTAC--------------------------------------------------
>feb2016seq_323
AGATGTGTATAAGAGACAGACTGGGATTAGATACCCCGTTGAGTATAAGGTTTACACCTCTATTTATAGGTATCCTAGAGGAGCCTGTTCTACTGTCTCTTATACACATCT--------------------------------
>feb2016seq_324
ACTGGGATTAGATACCCCTCCCTTTGAGCCCATAATCAAAAAAACTAAAATTCATCCTGATGGTGCCATTTTTGCTAGAGGAGCCTGTTCTA---------------------------------------------------
>feb2016seq_325
GTCGGCAGCGTCAGATGTGTATAAGAGACAGACTGGGATTAGATACCCCACCTACACCAGAAGTACCTGATGAGCTAGAGGAGCCTGTTCTACTGTCTCTTATACACATCTCCGAGCCCACGA--------------------
>feb2016seq_326
AAGCGGCTCTGTTGCACGCGCTTAAAGAGGCCGGATGGACTGACCTTGGCCGCGTAGGCTCGGCAGAGTATCCGACGAAAAAGCACCTATTCGCTGATCCGGCCATATTGCGCCAGTACAACAAATCAGACCTTAGACGGATG
>feb2016seq_327
CAAATGATGCTTAACTTCCTGTCCAACTCAGTTCATTACACCAAGAAAGGAGGGAACATCACGATAAATCTTGTTCTA-----------------------------------------------------------------
>feb2016seq_328
ACTGGGATTAGATACCCCTGCAGGTAATATCGTAAAAGAGATATGTAAAGCAGGACATACAATCGGTATCTCATCTAGAGGAGCCTGTTCTA---------------------------------------------------
>feb2016seq_329
AGTCGTCGGCAGCGTCAGATGTGTATAAGAGACAGACTGGGATTAGATACCCCGGTAGTCCTGTCTCTTATACACTAGAGGAGCCTGTTCTACTGTCTCTTATACACATCTCCGAGCCCACGAGACT----------------
>feb2016seq_330
TCGGCAGCGTCAGATGTGTATAAGAGACAGACTGGGATTAGATACCCCTGTAGTCCTGTCCGAGCCCACGAGACCTAGAGGAGCCTGTTCTACTGTCTCTTATACACATCTCCGAGCCCACG---------------------
>feb2016seq_331
TAAGCGAGGATAGAATCATAACGTCATATATCCACCTAGAGGTTGAGCTTGATGAATGGCGTGACATGGTGGACACACTGCCAGAGCTAACCGAC------------------------------------------------
>feb2016seq_332
GCCCATAAGAAATGGATATCAGAGAACGCTGAAGAAAGAGATGAGGCGAGAAGAAGAAAGGCGAACAATGACGCG--------------------------------------------------------------------
>feb2016seq_333
GACAGACTGGGATTAGATACCCCTACATGACTCTGTCACCAACAGTCGGCTAGACTGTGTCAAGATGCTGGTTTCTAGAGGAGCCTGTTCTACTGTC----------------------------------------------
>feb2016seq_334
ACTATGCACAGCCGTAAACTTTGATAAGAATATACAACATTATCCGCCTGGGTACTACGAGCGTAAGCTTAAAACCCAAAGGACTTGGCGGTGCTTTAAATCCAC--------------------------------------
>feb2016seq_335
TTGGAAGAGGAACTATTCGACGATGGCTCCTGCCCTTCATAAACCGGTGACAGCCGCCTACCAGCACTATAAGACGGTTCCCTTTGTACGGACTGCTCTTGTGTAGGGA----------------------------------
>feb2016seq_336
CTTCGTCGGCAGCGTCAGATGTGTATAAGAGACAGACTGGGATTAGATACCCCATGCGCCCCTGGCAAGAAGGTCTAGAGGAGCCTGTTCTACTGTCTCTTATACACATCTCCGAGCCCACGAGACT----------------
>feb2016seq_337
CGTCAGATGTGTATAAGAGACAGACTGGGATTAGATACCCCGATGCTTGGACACTTAACCAGATAGCACAATACCTAGAGGAGCCTGTTCTACTGTCTCTTATACACATCTCCGA----------------------------
>feb2016seq_338
AGGAGTCGTCGGCAGCGTCAGATGTGTATAAGAGACAGACTGGGATTAGATACCCCGTCACAGAATGAGAGGAACTAGAGGAGCCTGTTCTACTGTCTCTTATACACATCTCCGAGCCCACGAGACGCTA-------------
>feb2016seq_339
CCTAGTGTTTTTTGAACACTACCCCCGTTTGAATCTAAGACTGGGGTATGTTCGTGTTCTAATTCCCCCAAGTAAATTTTATTGGCCATACGACCTTTTTCG-----------------------------------------
>feb2016seq_340
ACTATGCCTAGCCGTAAACTTTGGTGATAAAACACACATATCGCCCGCCCGGGTACTACGAGCATTAGCTTAAAACCCAAAGGACTTGGCGGTGCTTTAGATCCAC-------------------------------------
>feb2016seq_341
TACCCCTGAGACTGATTTTTTCCGTCAATATATCTACTCCTATTCTTTTGCTCTCTCTCCTGAAGAACACCAACCTAGAG---------------------------------------------------------------
>feb2016seq_342
CGTCGGCAGCGTCAGATGTGTATAAGAGACAGACTGGGATTAGATACCCCCTGGATGTGATGGACGGAATATCCCTAGAGGAGCCTGTTCTACTGTCTCTTATACACATCTCCGAGCCCACGAG-------------------
>feb2016seq_343
GGGTCAGTTGGATGTTGATAATATTATTATTGATGGAAGTGAGATTTATGCAACATCAGGAAACCTAAGTATTAGACAATCAACCTCAGATGGGTCAGATAATCGATATGTAGAATTAGTGGGAGGAGGTGCTGCTGCTTCAA
>feb2016seq_344
ATTAAAACAATTAAACGTAGTACCTAAGAAATCGCTAAGACAGAAGTTCGTGACTGCTTCGGTTCCTATGTTTA---------------------------------------------------------------------
>feb2016seq_345
ATACCCCGTTTTAGGTGGAACGCTTCAAAGAAGAGCTGGTACAGCTAGACATGATGCTGTTGCTTGGGGTTATGCTAGAGG--------------------------------------------------------------
>feb2016seq_346
ACTATGCCTAGCCGTAAACTTTGATGGAAACATACAACTGACATCCGCCAGGGGACTATAAGCGCCAGCTTAAAACCCAAAGGACTTGGCGGTGCCTCAGACCCAC-------------------------------------
>feb2016seq_347
TAGATCGTCGGCAGCGTCAGATGTGTATAAGAGACAGACTGGGATTAGATACCCCGGTAGTCCTGTCTCTTATACTAGAGGAGCCTGTTCTACTGTCTCTTATACACATCTCCGAGCCCACGAGACTAG--------------
>feb2016seq_348
ATACCCCGTTTTAGGAGGAACTTTACAAAGAAGAGCTGGAACCGCAAGACATGATGCTGTTGCTTGGGGATATGCTAGAGG--------------------------------------------------------------
>feb2016seq_349
GGATTAGATACCCCCACCCACTGGCGTAGCATCTTGGTGCTGGCTACGCTGCCCGGGAATATCTAACAAACCAGCTAGAGGAGCCTGT-------------------------------------------------------
>feb2016seq_350
TGGCAATAAAACATTGTGGAAGAGATTTACAGATGCAATTAAAGACTTCTTATCTACTCTAGGTATAGACGTTAAGAAAGGAAGTTTA-------------------------------------------------------
>feb2016seq_351
ACTGGGATTAGATACCCCGCCTGAAATAATTAATACAGCCATTAAAGAACTAAAAGATAGGAATACAAAGTATACTAGAGGAGCCTGTTCTA---------------------------------------------------
>feb2016seq_352
TTGGAAGAGGAACTATTAGACGATGGCTCCTGCCCTTCATAAACCGGTGACAGCCGCCTACCAGCACTATAAGACGGTTCCCTTTGTACGGACTGCTCTTGTGTAGGGA----------------------------------
>feb2016seq_353
TCGGCAGCGTCAGATGTGTATAAGAGACAGACTGGGATTAGATACCCCTTCTGGTGTGATCCGGATGAATGTGTCTAGAGGAGCCTGTTCTACTGTCTCTTATACACATCTCCGAGCCCACG---------------------
>feb2016seq_354
ATACCCCGTTTTAGGAGGGACTTTACAACGTAGAGCTGGTACAGCAAGACATGATGCTGTTGCTTGGGGGTATGCTAGAGG--------------------------------------------------------------
>feb2016seq_355
CCTATAATCGTATGTTGTGGGGTATACAAGGATTCGACTGGGTTGACAACCTCACTTTAATGTACAGCTTATTACT-------------------------------------------------------------------
>feb2016seq_356
TCAGATGTGTATAAGAGACAGACTGGGATTAGATACCCCAACCCACTTCAAGCTTGGTCACAGGCTACGACTTCCTAGAGGAGCCTGTTCTACTGTCTCTTATACACATCTCC------------------------------
>feb2016seq_357
CGGCAGCGTCAGATGTGTATAAGAGACAGACTGGGATTAGATACCCCGTATTCCAGGATATCGTTACAGTAACACTAGAGGAGCCTGTTCTACTGTCTCTTATACACATCTCCGAGCCCAC----------------------
>feb2016seq_358
ACTATGCTTAGCCCTAAACCTCAACAGTTAAATCAACAAAACTGCTCGCCAGAACACTACGAGCCACAGCTTAAAACTCAAAGGACTTGGCGGTGCTTCATATCCCT------------------------------------
>feb2016seq_359
ACTATGCTTAGCCCTAAACACAAATAATTATAAAAACAAAATTATTCGCCAGAGTACTACCGGCAACAGCCCGAAACTCAAAGGACTTGGCGGTGCTTTATACCCTT------------------------------------
>feb2016seq_360
ACTGGGATTAGATACCCCGCCTGAAATAATTAATACGGCCATTAAAGAATTAAAAGATAGGAATACAAAGTATACTAGAGGAGCCTGTTCTA---------------------------------------------------
>feb2016seq_361
GAGTCGTCGGCAGCGTCAGATGTGTATAAGAGACAGACTGGGATTAGATACCCCTTATTAGTACACTACTTTAGCTAGAGGAGCCTGTTCTACTGTCTCTTATACACATCTCCGAGCCCACGAGACGG---------------
>feb2016seq_362
ATACCCCGTTCTAGGTGGGACTTTACAAAGAAGAGCTGGTACCGCAAGACATGATGCTGTTGCCTGGGGGTATGCTAGAGG--------------------------------------------------------------
>feb2016seq_363
TCTTCGTCGGCAGCGTCAGATGTGTATAAGAGACAGACTGGGATTAGATACCCCTTCATTCAATTCAGCTGATGCTAGAGGAGCCTGTTCTACTGTCTCTTATACACATCTCCGAGCCCACGAGACCG---------------
>feb2016seq_364
ACTATGCCTAGCCCTAAACATTGATAGTATTATACACCCACTATCCGCCTGGGAACTACGAGCATTAGCTTAAAACCCAAAGGACTTGGCGGTGCTTTAGATCCAC-------------------------------------
>feb2016seq_365
CGTCGGCAGCGTCAGATGTGTATAAGAGACAGACTGGGATTAGATACCCCGACGCAATGGAGATATGTCTGATCCTAGAGGAGCCTGTTCTACTGTCTCTTATACACATCTCCGAGCCCACGAG-------------------
>feb2016seq_366
ATACCCCGTTTTAGGAGGAACTTTACAAAGAAGAGCTGGTACAGCAAGACATGATGCTGTTGCTTGGGGATATGCTAGAGG--------------------------------------------------------------
>feb2016seq_367
GAAAAACACAAATCTAGCAGTTAAACTGACCTAAGAGTACCGTCAGAACTTACACAAAGCTGTAGAACCGAATGGTTACAACCAAAGGATTTATGGACGTTGCATCAGGTGGTCACGGAATCCACCTGACGCGAC--------
>feb2016seq_368
GTAATACCGTCTTGACCAGGAGTACCTTCTAAAGACCCGGCGCCTTGGCCGCCGCCTCCGCCTCCACCGGACCCCCCTAGTCCGC----------------------------------------------------------
>feb2016seq_369
AGATCGTCGGCAGCGTCAGATGTGTATAAGAGACAGACTGGGATTAGATACCCCAGCAACACCTAAGGCCAATCCTAGAGGAGCCTGTTCTACTGTCTCTTATACACATCTCCGAGCCCACGAGACCT---------------
>feb2016seq_370
ATCCTCTTCGTCGGCAGCGTCAGATGTGTATAAGAGACAGACTGGGATTAGATACCCCTTCTAATATTAGATTACTAGAGGAGCCTGTTCTACTGTCTCTTATACACATCTCCGAGCCCACGAGACGTAGAG-----------
>feb2016seq_371
ACTATGCTTAGCCCTAAATCTTGATGCTCCTTCGTACTAAAGCATCCGCCTGAGAACTACGAGCACAAACGCTTAAAACTCTAAGGACTTGGCGGTGCCCTAAACCCAC----------------------------------
>feb2016seq_372
TAAGGAGTCGTCGGCAGCGTCAGATGTGTATAAGAGACAGACTGGGATTAGATACCCCGCAAGACGCATTACGCCTAGAGGAGCCTGTTCTACTGTCTCTTATACACATCTCCGAGCCCACGAGACCTCTCT-----------
>feb2016seq_373
GGATTAGATACCCCTTGGCATTCTTGGTCTTGGTGATCGTACTTCCAGACTTACCCGATGTTTTAAAGCGTTCGCTAGAGGAGCCTGT-------------------------------------------------------
>feb2016seq_374
GATGTGTATAAGAGACAGACTGGGATTAGATACCCCATTTTTCCATTGGTCACGAAAAGTATAGGACGCAATGCCTAGAGGAGCCTGTTCTACTGTCTCTTATACACATC---------------------------------
>feb2016seq_375
GTATAAGAGACAGACTGGGATTAGATACCCCTCTTGACCCCAGTTGAGGGCGCAGCTGACACGAATGCAGTCATCTAGAGGAGCCTGTTCTACTGTCTCTTATAC--------------------------------------
>feb2016seq_376
ATCCTCTTCGTCGGCAGCGTCAGATGTGTATAAGAGACAGACTGGGATTAGATACCCCTCCGAGCCCACGAGACCTAGAGGAGCCTGTTCTACTGTCTCTTATACACATCTCCGAGCCCACGAGACGCTACG-----------
>feb2016seq_377
TGCCGCAGACGAGGTTATGGCCTCGCAAAGCACCGATTGGCGCGAAGTGGCCGCTTTGTGCCAATGTGCGGCGCCGAATAATGCGGCGATTTTTTACCAAAAGCAGATGAGTTTTCATGTG----------------------
>feb2016seq_378
TAGATCGTCGGCAGCGTCAGATGTGTATAAGAGACAGACTGGGATTAGATACCCCAGAGACCGCAGGTGTACCACTAGAGGAGCCTGTTCTACTGTCTCTTATACACATCTCCGAGCCCACGAGACAGG--------------
>feb2016seq_379
TCGGCAGCGTCAGATGTGTATAAGAGACAGACTGGGATTAGATACCCCACAGCTTATTAGAGTCGAGAACTTCACTAGAGGAGCCTGTTCTACTGTCTCTTATACACATCTCCGAGCCCACG---------------------
>feb2016seq_380
AAGATATCAAAATCTCCTCCGACATTTTTACCCTTAGTGTCTCGAACCTGAGAATCATCTTTTGCAGCTATTTTTTTAC----------------------------------------------------------------
>feb2016seq_381
TCGTCGGCAGCGTCAGATGTGTATAAGAGACAGACTGGGATTAGATACCCCTTCAGATGCTACGAACATCAATGCTAGAGGAGCCTGTTCTACTGTCTCTTATACACATCTCCGAGCCCACGAGA------------------
>feb2016seq_382
ATACCCCGTTTTAGGAGGAACTTTACAACGTAGAGCTGGTACCGCAAGACACGATGCAGTTGCTTGGGGATATGCTAGAGG--------------------------------------------------------------
>feb2016seq_383
ACAGACTGGGATTAGATACCCCACTCGGTCTGACCTGGCGCCTTCCCGAAGTGGACACGCCGTCGGGAGCAGAACTAGAGGAGCCTGTTCTACTGT-----------------------------------------------
>feb2016seq_384
TAATAAATACGGTAATCCTTCTCCAGAATTTGAAGGATTACCGTATTTATTAGGGGGATAAAATTCTCCAGGATAATAGATAGATATTAGTCTGA------------------------------------------------
>feb2016seq_385
GATTAGATACCCCGAGTTCTAAAAGGGATTTCCCTAACCTTGCGGCTACTTTTTGAGCGACAATTTTTCCCATTCTAGAGGAGCCTG--------------------------------------------------------
>feb2016seq_386
ATACCCCGTTTTAGGAGGAACTTTACAACGTAGAGCTGGTACCGCAAGACATGATGCAGTTGCTTGGGGATATGCTAGAGG--------------------------------------------------------------
>feb2016seq_387
CATGGAAGGTGCATTTAATGCAAACCTTGCTGAACTTATTCCCGATGATGAATTAACAGCTTTAGCTAACGATTTAGTTTCCGATTACGAATACGATAAAGATG---------------------------------------
>feb2016seq_388
GACAGACTGGGATTAGATACCCCGACAAAGATGCAATAATAAATAGTAGTAAAGGGGAATTTATAGAAGCAAAGCTAGAGGAGCCTGTTCTACTGTC----------------------------------------------
>feb2016seq_389
GCAGCGTCAGATGTGTATAAGAGACAGACTGGGATTAGATACCCCAATAAGACTTATCACAAATGCAATTTTTGCTAGAGGAGCCTGTTCTACTGTCTCTTATACACATCTCCGAGCCC------------------------
>feb2016seq_390
ATACCCCGTTTTAGGAGGAACCTTGCAAAGAAGAGCTGGTACAGCAAGACACGATGCAGTTGCTTGGGGATATGCTAGAGG--------------------------------------------------------------
>feb2016seq_391
GTCAGATGTGTATAAGAGACAGACTGGGATTAGATACCCCTGATGTACCTGATGTACCTGAAGAACCACTAGTACTAGAGGAGCCTGTTCTACTGTCTCTTATACACATCTCCG-----------------------------
>feb2016seq_392
ACTATGCCTGGCCCTAAATCTTGATGCTTACACCTACTAAAGCATCCGCCCGAGAACTACGGGCACCAACGCTTAAAACTCTAAGGACTTGGCGGTGTCCCAAACCCAC----------------------------------
>feb2016seq_393
AGATGTGTATAAGAGACAGACTGGGATTAGATACCCCAAAAAGAGAAACCTATATAAAGCTGGCTGAGCATTGGCTAGAGGAGCCTGTTCTACTGTCTCTTATACACATCT--------------------------------
>feb2016seq_394
CAGACTGGGATTAGATACCCCAGGAAGAAGGTATGGAGGTGGAAATCACACCAGAAGAATCTTCTCTCGAGGAGCTAGAGGAGCCTGTTCTACTG------------------------------------------------
>feb2016seq_395
ATACCCCGTTTTAGGAGGAACTCTACAACGTAGAGCTGGAACAGCAAGACACGATGCAGTTGCTTGGGGATATGCTAGAGG--------------------------------------------------------------
>feb2016seq_396
TGAAAAAGCATCCAGAGCTTATGACAAAACAAGAGATGGGTTTGTTATAGCGGGAGGGGCTGGAGTTTTAGTTTTAGAAGAACTTGAACACGCCAAAG---------------------------------------------
>feb2016seq_397
AGACAGACTGGGATTAGATACCCCTTGAACCGCTTGTTCCTGAAGTACCTGCTGAGCCACTTGTACCTGAACTACTAGAGGAGCCTGTTCTACTGTCT---------------------------------------------
>feb2016seq_398
AGACTGGGATTAGATACCCCCTCCCCCCCTCCAAAAAAACAAAACAAAGTCTCCTTGTAAAGGGGGTAGAATATCTAGAGGAGCCTGTTCTACT-------------------------------------------------
>feb2016seq_399
ACTATGCACAGCCCTAAACTTCGATAATATCTTACAACTATTATCCGCCCGGGAACTACGAGCATTAGCTTAAAACCCAAAGGACTTGGCGATGCTTTAGATCCCT-------------------------------------
>feb2016seq_400
TCGTCGGCAGCGTCAGATGTGTATAAGAGACAGACTGGGATTAGATACCCCGGTAGTCCTGTCTCTTATACACACTAGAGGAGCCTGTTCTACTGTCTCTTATACACATCTCCGAGCCCACGAGA------------------
>feb2016seq_401
GCGCCGAAAAGCCCAGATCCGACAAGCCCCGCGCCGCAAAGCCTGAGCCCGAAGTCATGGCCCCTACTGAGCCAGCAGCGCCG------------------------------------------------------------
>feb2016seq_402
TATAAGAGACAGACTGGGATTAGATACCCCATCGGCTGACAGAAGAGTATTTTTCATTCTGGGCCTACATGACGCTAGAGGAGCCTGTTCTACTGTCTCTTATA---------------------------------------
>feb2016seq_403
ACTATGCTTAGCCATAAACTTAAATAACTGAATAAAGTTATTTGCCAGAGTACTACTACCAGCAACAGCCTAAATCTCAGAGGATTTGGCAGTGCTTTATATTCCT-------------------------------------
>feb2016seq_404
ATCCATTAATAGAGTTGTTTTAATATATGGCCTTCTCTCGACATCACCATTAGAACTTTTTATCCTTTTATATCCTT------------------------------------------------------------------
>feb2016seq_405
CGGTGATAGAGCAAAGTGGAACGCAATTGAGCGCTTGTTAAATCCAGGTTCAAAAAGCGGTAGCAAACCGAAAAGGTCTCCGCGAAAACGTACATCGAATGCAGGAT------------------------------------
>feb2016seq_406
ATACCCCGTTTTAGGAGGAACTCTACAGCGTAGAGCTGGTACAGCAAGACACGATGCAGTTGCTTGGGGATATGCTAGAGG--------------------------------------------------------------
>feb2016seq_407
TAATGAAATTTTATTTGTAGTTGATTCTATGACTGGTCAAGATGCTGTAAATACTGCAAAAGCATTTAATGACTTATTAAATTTTGACGGTGTAATATTAACAAAGTTAGACGGTGATA------------------------
>feb2016seq_408
TGTGTATAAGAGACAGACTGGGATTAGATACCCCGTCGTTGGTGCTAACTGCGGTGTTTTGAGATATGAATTTACTAGAGGAGCCTGTTCTACTGTCTCTTATACACA-----------------------------------
>feb2016seq_409
GGATTAGATACCCCGTCGCTTACAAACGATGCAGTCAACTTGTGCTTCGGTCAGCCTCAACATGCAATCACTATCTAGAGGAGCCTGT-------------------------------------------------------
>feb2016seq_410
AGACAGACTGGGATTAGATACCCCTTGAACCGCTTGTTCCTGAGGTACCTGCTGAACCACTTGTACCTGAACTACTAGAGGAGCCTGTTCTACTGTCT---------------------------------------------
>feb2016seq_411
ATGTGTATAAGAGACAGACTGGGATTAGATACCCCGACAGTAATGTTTAAGCAGCCACAACGGACCTGGACCTGCTAGAGGAGCCTGTTCTACTGTCTCTTATACACAT----------------------------------
>feb2016seq_412
GCCCATAAGAAATGGATATCAGAGAACGCTGAAGGAAGAGATGAGGCGAGAAGAAGAAAGGCGAACAGTGACGCG--------------------------------------------------------------------
>feb2016seq_413
AGATTATGGAGAAAATAGAGCAATTCGAGAGGCCAAAGACCCAGAAGGAGAACCAGAGGTTCTTAGGGCTTTGCAATTA----------------------------------------------------------------
>feb2016seq_414
AGCGTCAGATGTGTATAAGAGACAGACTGGGATTAGATACCCCTGCAAATTAGCCAACTCACCATGCAAGAAATCTAGAGGAGCCTGTTCTACTGTCTCTTATACACATCTCCGAGC--------------------------
>feb2016seq_415
ACTATGCTTAGCCCTAAACCTTAAAGATTAAATAACAAAATCATTTGCCTGAGAACTACTGGCTACCGCTTAAAACTCAAAGGACTTGGCGGTACTTTATATCCAT-------------------------------------
>feb2016seq_416
CGGCAGCGTCAGATGTGTATAAGAGACAGACTGGGATTAGATACCCCACTCACCCCCGCCCAATAACCCTACACCTAGAGGAGCCTGTTCTACTGTCTCTTATACACATCTCCGAGCCCAC----------------------
>feb2016seq_417
TGTGTATAAGAGACAGACTGGGATTAGATACCCCATACCATCAGAAAGTCTTTACAGACAGACTGAATAAGGCACTAGAGGAGCCTGTTCTACTGTCTCTTATACACA-----------------------------------
>feb2016seq_418
ACTATGCTTAGCCCTAAACCTCAACAGTTAAATCAACAAAACTGCTAGCCAGAACACTACGAGCCACAGCTTAAAACTCAAAGGACCTGGCGGTGCTTCATATCCCT------------------------------------
>feb2016seq_419
CTATGGTCTCGCCGCTCCTTCACCGCCACCCTCTCTTCAGCAGCTTTCCTTCCCTCCTGGGCCTCTCCCTCCTTCTTTCCCTCTTGGGCCTCTCCCTCCCTCGGCCATTCCGCCACACCCATCTG------------------
>feb2016seq_420
GTCGGCAGCGTCAGATGTGTATAAGAGACAGACTGGGATTAGATACCCCCCCAGAAACTGTCACACTGTAGGGCCTAGAGGAGCCTGTTCTACTGTCTCTTATACACATCTCCGAGCCCACGA--------------------
>feb2016seq_421
AGGAGTCGTCGGCAGCGTCAGATGTGTATAAGAGACAGACTGGGATTAGATACCCCGTCACAGAATGAGAGGAACTAGAGGAGCCTGTTCTACTGTCTCTTATACACATCTCCGAGCCCACGAGACCAGA-------------
>feb2016seq_422
CGGCAGCGTCAGATGTGTATAAGAGACAGACTGGGATTAGATACCCCGGTAGTCCTGTCTCTTATACACATCTCCTAGAGGAGCCTGTTCTACTGTCTCTTATACACATCTCCGAGCCCAC----------------------
>feb2016seq_423
GGGATTAGATACCCCAGAGTCGAGAGTAACAGGGACACCGACATTGGCATCGCTACCGTTAACCTCAATTACTGCTAGAGGAGCCTGTT------------------------------------------------------
>feb2016seq_424
AGCGTCAGATGTGTATAAGAGACAGACTGGGATTAGATACCCCCAAATTTTGACTCCCCGGAAAGTTTATGACCCTAGAGGAGCCTGTTCTACTGTCTCTTATACACATCTCCGAGC--------------------------
>feb2016seq_425
ACTATGCTTAGCCCTAAACCTCAACAGTTAAATCAACAAAACTGCTCGCCAGAACACTACGAGCCACAGCTTAAAACTCAAAGGACCTGGCGGTGCTGCATATCCCT------------------------------------
>feb2016seq_426
AGATCGTCGGCAGCGTCAGATGTGTATAAGAGACAGACTGGGATTAGATACCCCAGCAACACCTAAGGCCAATCCTAGAGGAGCCTGTTCTACTGTCTCTTATACACATCTCCGAGCCCACGAGACTC---------------
>feb2016seq_427
TTAGATACCCCATTTCCCTAATTTTTTCGAGGCGTACTACTCCAGAGGTTTTACGAAACAAAGACTTGGAGATACTAGAGGAGCC----------------------------------------------------------
>feb2016seq_428
GGACAAACCAATAATTATTATGGTGATCATGGTAGGATGATGGGTAACATGATGTCTGTTGCAATGGCCCCACCATCAAGTACATTATCATCGTCTTATGCAGCCTATGCATACTATGCGAATAACCCCTCA-----------
>feb2016seq_429
AACTCTTAACCTGGAAGAGACAGGAAGGGTGGTTACCCCAACTCTTAACCTGGAAGAGACAGGAAGGGTGGTTACCGCTACTCCTAACCTTCTTTCACCGCATGACTAAG---------------------------------
>feb2016seq_430
TGTGTATAAGAGACAGACTGGGATTAGATACCCCAATAGCGACATCATCATCGTAGTCATCACCTTGATTACCGCTAGAGGAGCCTGTTCTACTGTCTCTTATACACA-----------------------------------
>feb2016seq_431
ACTATGCCTAGCCGTAAACATCGATAGTGCATTACGTTAACTATCCGCCCGGGTACTACGAGCATGGGCTTAAAACCCAAAGGACTTGGCGGTGCTTTAGATCCAC-------------------------------------
>feb2016seq_432
TACACTATCCTCTTCGTCGGCAGCGTCAGATGTGTATAAGAGACAGACTGGGATTAGATACCCCAGAAGACGAGCTAGAGGAGCCTGTTCTACTGTCTCTTATACACATCTCCGAGCCCACGAGACCGAGGCTGATCT-----
>feb2016seq_433
AAATACTACTGTATCTGAGTAATTAGAATACTCTACAATATTAGTATCTTGAGCGGAGTAACCTTTAACAGAGAACTGTACTGTATCATTACTACCTGTTAGAG---------------------------------------
>feb2016seq_434
GGACAAACCAATAATTATTATGGTGATCATGGTAGGATGATGGGTAACATGATGTCTGTTGCAATGGCCTCACCATCAAGTACATTATCATCGTCTTATGCAGCCTATGCATACTATGCGAATAACCCCTCA-----------
>feb2016seq_435
ACTATGCACAGCCATAAACTTTGATAAGAATATACAACATTATCCGCCTGGGTACTACAAGCGTAAGCTTAAAACCCAAAGGACTTGGCGGTGCTTTAGATCCAC--------------------------------------
>feb2016seq_436
GTCGTCGGCAGCGTCAGATGTGTATAAGAGACAGACTGGGATTAGATACCCCGAAAATAGACTGGAAAGCAGAACTAGAGGAGCCTGTTCTACTGTCTCTTATACACATCTCCGAGCCCACGAGAC-----------------
>feb2016seq_437
TGTGTATAAGAGACAGACTGGGATTAGATACCCCTGACAACCCACTTGTCTACCTCTCATCAGGACCATACGTTCTAGAGGAGCCTGTTCTACTGTCTCTTATACACA-----------------------------------
>feb2016seq_438
CGTAAGGAGTCGTCGGCAGCGTCAGATGTGTATAAGAGACAGACTGGGATTAGATACCCCAGTAGTCCTGTCTCCTAGAGGAGCCTGTTCTACTGTCTCTTATACACATCTCCGAGCCCACGAGACGGACTCCT---------
>feb2016seq_439
ACTGGGATTAGATACCCCTCATTATAGTTTCCTCGTTGAAACTAATATCCCTGAACTAAAATTCTTGAATAAATCTAGAGGAGCCTGTTCTA---------------------------------------------------
>feb2016seq_440
TGTCATCGATCAACTGGCCGCCGATGGCATGATCTTCGACGCTGCCCACCACATGGGTTCATTCTCTGGAGCCGTTTGCTCCCCCTCTCGCCACATGATTATGTCGGGCCGCACCGTTTGGCATCTCCCTAACG---------
>feb2016seq_441
AAGAGACAGACTGGGATTAGATACCCCCAACCTCATATCGTCGTGGGAAGGTGCTACACCTAGACCAACAACCACTAGAGGAGCCTGTTCTACTGTCTCTT------------------------------------------
>feb2016seq_442
CGTCGGCAGCGTCAGATGTGTATAAGAGACAGACTGGGATTAGATACCCCGACGCAATGGAGATATGTCTGATCCTAGAGGAGCCTGTTCTACTGTCTCTTATACACATCTCCGAGCCCACGAG-------------------
>feb2016seq_443
GCTATGCTTAACCCTAAACTCGAACAGTTAGATCAACAAAACTGTTCGCCAGAACACTACAAGCAACAGCTTAAAACTCAAAGGACTTGGCCGTGCTTTATATCCCT------------------------------------
>feb2016seq_444
GACTGGGATTAGATACCCCAGAAGAATACGTATTAGTCGATGAAATCAAAGGGATATTTGGAGATGTGGATTTACTAGAGGAGCCTGTTCTAC--------------------------------------------------
>feb2016seq_445
ATACCCCGTATTAGGGGGCACTCTTCAAAGAAGAGCTGGTACAGCAAGACATGATGCTGTTGCGTGGGGTTACGCTAGAGG--------------------------------------------------------------
>feb2016seq_446
ATACCCCGTTTTAGGAGGAACTTTACAGCGTAGAGCTGGTACAGCAAGACACGATGCAGTTGCTTGGGGATATGCTAGAGG--------------------------------------------------------------
>feb2016seq_447
ATACCCCGTTTTAGGCGGAACTTTACAACGTAGAGCTGGTACAGCAAGACATGATGCTGTTGCTTGGGGGTATGCTAGAGG--------------------------------------------------------------
>feb2016seq_448
GCAGCGTCAGATGTGTATAAGAGACAGACTGGGATTAGATACCCCTGGTCACGCAGCCTTTTCATCTATGAGAGCTAGAGGAGCCTGTTCTACTGTCTCTTATACACATCTCCGAGCCC------------------------
>feb2016seq_449
GTATAAGAGACAGACTGGGATTAGATACCCCGCTTTTGGTCGAAGAAAGACCTTTGCCTTTGCCATACTCCTGACTAGAGGAGCCTGTTCTACTGTCTCTTATAC--------------------------------------
>feb2016seq_450
AAGAATTGGCAGATGAATACGAGTTAAGCTTGCTGGAAACTCAGATTTTGTTTTTAGAGGAGCGTATGCAAATAAGGGACGCATATCTGACTGGTTATAAAGCAGCACAAGAACATGCCCATGCAGCA---------------
>feb2016seq_451
ACCGGTGACACCTCAACAGCCACAACACAACTTATGACCAAACCAGAACCATGATTATAGCTACAGGTTCGGTTTTCTAACC-------------------------------------------------------------
>feb2016seq_452
ACTACACTTAGCCCTAAAGTCGAATAGTTACATTAACAAAACCATTCGCCAGACTACTACAAGCAACAGCTTAAAACTCAAAGGACTTGGCGGTGCTTTACATCCCT------------------------------------
>feb2016seq_453
AGATACCCCCATTAAGAGAAGAAGCTGCTGTTATTTCAGCGATGCTTCAACGATTAATCGTTGAACAGGAAACACTAGAGGAG------------------------------------------------------------
>feb2016seq_454
ACTATGCACAGCCGTAAACTTTGATAAGAATATACAACATTATCCGCCTAGGTACTACGAGCGTAAGCTTAAAACCCAAAGGACTTGGCGGTGCTTTAGATCCAC--------------------------------------
>feb2016seq_455
ATACCCCGTATTAGGAGGAACATTGCAACGTAGAGCTGGTACAGCAAGACACGACGCAGTTGCTTGGGGATATGCTAGAGG--------------------------------------------------------------
>feb2016seq_456
AGACTGGGATTAGATACCCCACATGGAAGGAAGCAGACCTAGAGACATTGGACAAGGTGATAACCGACAGAGAACTAGAGGAGCCTGTTCTACT-------------------------------------------------
>feb2016seq_457
AATTAAGGAATATCGTCCACACAGACAGGCCAGGTAGCTAAACACTCAATAAAACAAAACGACACTGTACAGCAGTCAGAGTGCACCCTCCTGCACTGCTACAAACACTTCATGATGGCGAAA--------------------
>feb2016seq_458
ACCGGTGACACCTCAACGGACACAACACAACTTACGACCAAACCGGAACCGTGATTATAGCTACAGGTTCGGTTTTCTAACC-------------------------------------------------------------
>feb2016seq_459
TGTATAAGAGACAGACTGGGATTAGATACCCCAAGAAGAAGCAGGAGAAGCCGAGAAGATGATGGCACTGGCCGCTAGAGGAGCCTGTTCTACTGTCTCTTATACA-------------------------------------
>feb2016seq_460
AGCGTCAGATGTGTATAAGAGACAGACTGGGATTAGATACCCCGTCGAGGAAGTTCGAGATCGCCTCAAGCATACTAGAGGAGCCTGTTCTACTGTCTCTTATACACATCTCCGAGC--------------------------
>feb2016seq_461
TTAGATACCCCATAAGAATTCTTCAGAACTTTGAGCCCACCACCTCGGACTTTTAAGATCTGAGTGACTACGCACTAGAGGAGCC----------------------------------------------------------
>feb2016seq_462
TGATTCGATTCGTGGGATTGGTCTTACTAATGCGGAACTTATGAAATTAACTGCCCTTGGGGGTGGTGTTGGTATTTCAGTAAGCAGAATCCGCC------------------------------------------------
>feb2016seq_463
GTCAGATGTGTATAAGAGACAGACTGGGATTAGATACCCCAGAAACACCAGAAACACCAGAAACACCAGAAACACTAGAGGAGCCTGTTCTACTGTCTCTTATACACATCTCCG-----------------------------
>feb2016seq_464
ATACCCCGTTTTAGGAGGAACTTTACAGCGAAGAGCTGGAACAGCAAGACATGATGCTGTTGCTTGGGGATATGCTAGAGG--------------------------------------------------------------
>feb2016seq_465
GCAGCGTCAGATGTGTATAAGAGACAGACTGGGATTAGATACCCCTGGTCATGCTGCATTTACAGAAATGAGAGCTAGAGGAGCCTGTTCTACTGTCTCTTATACACATCTCCGAGCCC------------------------
>feb2016seq_466
GTTAGTGGAACGCATTGCCACCTATGAATCAGAAGAACCCACGTCTCGGATTCCTGAGCTCTATGCCATCTTGGGGACAGAAGTTGGCCAACTCCCGCAGGAG----------------------------------------
>feb2016seq_467
GCAGCGTCAGATGTGTATAAGAGACAGACTGGGATTAGATACCCCAATAAGACTTATCACAAATGCAATTTTTGCTAGAGGAGCCTGTTCTACTGTCTCTTATACACATCTCCGAGCCC------------------------
>feb2016seq_468
GTGTATAAGAGACAGACTGGGATTAGATACCCCCCCCAACAGAAAATATAACCAAACTGACGCCTGGCCGGTGCCTAGAGGAGCCTGTTCTACTGTCTCTTATACAC------------------------------------
>feb2016seq_469
GGGATTAGATACCCCAGAAGGTAATGATGGAGGTTCTAGAAATGTTGGTTTTGGAAGAGGTGGCGGTGGTGGAGCTAGAGGAGCCTGTT------------------------------------------------------
>feb2016seq_470
AGATCGTCGGCAGCGTCAGATGTGTATAAGAGACAGACTGGGATTAGATACCCCAGCAACACCTAAGGCCAATCCTAGAGGAGCCTGTTCTACTGTCTCTTATACACATCTCCGAGCCCACGAGACTA---------------
>feb2016seq_471
ATACCCCGTTTTAGGAGGAACTTTGCAACGTAGAGCTGGTACAGCAAGACATGATGCTGTTGCTTGGGGTTATGCTAGAGG--------------------------------------------------------------
>feb2016seq_472
CCCCTCCTGGAGTAAAAGGAAACCCACCACCGTAGTGGTTGCTCCTACTACTAGTAGTACGAGTAGTAGTAGATCT-------------------------------------------------------------------
>feb2016seq_473
TGGTAATAAAACATTGTGGAAGAGATTTACAGATGCAATTAAAGACTTCTTATCTACTCTAGGTATAGACGTTAAGAAAGGAAGTTTA-------------------------------------------------------
>feb2016seq_474
CGAGAACTAATAAACCAAAAGCCCAGGAGTGGGATAATAGCACGGAGGACATCAACGAGTAATCGTCGCCACCCATCATTACGTGGACGGACTCGGAGGTTGACAAAGTTTTC------------------------------
>feb2016seq_475
TGTGGCAACGCCCCCACCGACTCCAGCACCAGAACCAGCACCAGAACCGGAACCAACACCCCCATCGGCCCCAACACCAGCACCAACCCCGTTACCGGCACCCGAACCAGAGCCTCCG-------------------------
>feb2016seq_476
AATTAAGGAATATCGTCCACACAGACAGGCCAGGTAGCTAAACACTCAATAAAACAAAACAAAACGACACTGTACAGCAGTCAGAGTGCACCCTCCTGCACTGCTACAAACACTTCATGATGGCGAAA---------------
>feb2016seq_477
GTCGTCGGCAGCGTCAGATGTGTATAAGAGACAGACTGGGATTAGATACCCCCTGAGCCTGGAGGTCAAACCAGCTAGAGGAGCCTGTTCTACTGTCTCTTATACACATCTCCGAGCCCACGAGAC-----------------
>feb2016seq_478
AGCGTCAGATGTGTATAAGAGACAGACTGGGATTAGATACCCCGGTAGTCCTAGCCGTAAACGATGGGCACTAGCTAGAGGAGCCTGTTCTACTGTCTCTTATACACATCTCCGAGC--------------------------
>feb2016seq_479
CATGTTTAAAGTAGTAGAAGAGGTTGGTAGTAAAGACCCACAGGATATAGAGATTAGAGAAACCCCACTTGTATCCCAAGAAGAACCTACACTAGACATTCCTATCGAACAACTAGCG-------------------------
>feb2016seq_480
CAGCGTGCTGAGATTACTCTCTGCTTCGGTTATTTTAGAACGAATATTACCTATACGGAGAGATGCTTGGTACATATCTCTATCCAGTTGCGTTACCGGTTGCTTCTCAA---------------------------------
>feb2016seq_481
CACCTCTCCCTCTCCTGAGGCACCTCTCTCGACCCCATCGCAAAGCACACCACACATACACTTCTTCGTGACACAGATGGA--------------------------------------------------------------
>feb2016seq_482
ATACCCCCAAACGAGCGGTAAACACCAGCAAACTAGCTGTAACAACAACCGAGCTAACTGTAAAAACCAGCAAACTAGAGG--------------------------------------------------------------
>feb2016seq_483
GTCGGCAGCGTCAGATGTGTATAAGAGACAGACTGGGATTAGATACCCCGAGAACTGCCGCAGGTCAGGCTACACTAGAGGAGCCTGTTCTACTGTCTCTTATACACATCTCCGAGCCCACGA--------------------
>feb2016seq_484
TGATTCAGTTAGGGGTATAGGTTTAACTAATGCAGAATTAATGCGTTTAACTTCTTATGGTGGTGGTGTTGGTATAGGTTTAAATAGAATTAGAC------------------------------------------------
>feb2016seq_485
CCCCCATGGAAATAGAGGACTTCTACATCTATCTAGCAGACATCGGGGAAACCGCTGCTGGCATTCTAGTTGAACTAG-----------------------------------------------------------------
>feb2016seq_486
CCCTAGCTGATGCAAGATCGACTTCGAATGCTCGAGAGTGAAGTTTCAGCTACCCGGCATGGCGTCAGCCAGCGCTA------------------------------------------------------------------
>feb2016seq_487
ATACCCCGTTTTAGGAGGAACTTTGCAACGTAGAGCTGGTACCGCAAGACACGATGCAGTTGCTTGGGGATATGCTAGAGG--------------------------------------------------------------
>feb2016seq_488
GATACCCCGAAAGAATTCTTTAACACTTTAAGCCCTCCTCCTCCTCGGGCTTTAAGAATTTGTGTAACTACGCGCTAGAGGA-------------------------------------------------------------
>feb2016seq_489
ATACCCCGTTTTAGGAGGAACCTTGCAAAGAAGAGCTGGTACAGCAAGACACGATGCGGTTGCTTGGGGATATGCTAGAGG--------------------------------------------------------------
>feb2016seq_490
CCCCCGCAAAAGTAGAAATAGAAGGGGTTTTAATGGAAGAAGAAATGACCTTCCAAGTCGCTATTTTAAGGTGGCTAG-----------------------------------------------------------------
>feb2016seq_491
GCAGCGTCAGATGTGTATAAGAGACAGACTGGGATTAGATACCCCAGGACACGAAGCTTTCACTGCAATGAGAGCTAGAGGAGCCTGTTCTACTGTCTCTTATACACATCTCCGAGCCC------------------------
>feb2016seq_492
TAACAGGCCCGCGCTTAACACAAGCGAGGCGTATACATAATGCTGGGGCCAGAGCTGCTCAACTTGACGGTTCGGCCTACGCCGATCTTC-----------------------------------------------------
>feb2016seq_493
AGACTGGGATTAGATACCCCGAAGGTACAAGTCCTTTAGTTGGTTGTTATACAGCTTGGAAGTTTAGAACACAACTAGAGGAGCCTGTTCTACT-------------------------------------------------
>feb2016seq_494
CTATGGCATTCTGATACACTCATTTCTTATCTATCTGAGCTGGTACAACATCATCTTCTTTGTTGCTCTCATTTC--------------------------------------------------------------------
>feb2016seq_495
ACTATGCTTAGCCCTAAACATAGATAATTTTACAACAAAATAATTCGCCAGGGGACTACTAGCAATAGCTTAAAACTCAAAGGACTTGGCGGTGCTTTATATCCCT-------------------------------------
>feb2016seq_496
GGATTAGATACCCCCGATTGGTTGATTGAACTGAAAGGTACACCCTGATGACAGAGGAAGAGATCTCTAATTTACTAGAGGAGCCTGT-------------------------------------------------------
>feb2016seq_497
ACTATGCTTAGCCCTAAACCTCAACAGTTAAATCAACAAAACTGCTCGCCAGAACACTACGAGCCACAGCTTAAAACTCAAAGGACCAGGCGGTGCTTCATATCCCT------------------------------------
>feb2016seq_498
GTATAAGAGACAGACTGGGATTAGATACCCCCCTAACATCTTGTCAGCTTTTTCAATTACTTTATTAATCGCCACTAGAGGAGCCTGTTCTACTGTCTCTTATAC--------------------------------------
>feb2016seq_499
TACCTGATGCCGCAGAGAGTGCCAAGACAGAGGAGCAAGCAGATGAGTGGATGGAAATCATGTGCGACGTGTGGCACGTC---------------------------------------------------------------
>feb2016seq_500
AAGAAGTCGCCGAGACTCAAGAGGACTTTGAGGACGAGGAGCAGGAGGTCGATGAGCCAGAACAGGATGACGAGGTAGAAGAGGACTACGAAGAGGACGCTGAGGAAGAAGCCGAT---------------------------
>feb2016seq_501
CCGACCAGTAGCTGCGTTGCTGTTCCAGGGTCCATTTCCATGAACGCGGCGATCTGGGGCATGGCCACTGCAATAGAGGTAGAGC----------------------------------------------------------
>feb2016seq_502
GTCGTCGGCAGCGTCAGATGTGTATAAGAGACAGACTGGGATTAGATACCCCCCTTCTTCATAGCCTACATAGCCTAGAGGAGCCTGTTCTACTGTCTCTTATACACATCTCCGAGCCCACGAGAC-----------------
>feb2016seq_503
GATTCACCAACACAAAGAAAGTTCGTTGCCGCGAGAGAGTTACTGATGAGGGCATGGCATTCTATTACAGGCACTACAGTTTATGGCAAGAGTTCTTTGAA------------------------------------------
>feb2016seq_504
GGGATTAGATACCCCGCGTCATGAAGGACTATGATGGTTTTGTGAAGTCACTTGGTAAGGAACCAAGATCGCAACTAGAGGAGCCTGTT------------------------------------------------------
>feb2016seq_505
AAGGATACGGGGTTTCAGCGTAAAGCGTTCCAACAGAATCAACCTCAAAAACAACCCTACCAGCAGCAAAGTAGTACAGAAAGAGGAAGAGGAAACAAATCTTCTTTTCGTGGCAGAGGCG----------------------
>feb2016seq_506
TGATTCGATTAGGGGAATTGGTCTCACTAATGCGGAGTTAATGAAATTAACTGCCCTAGGTGGTGGTGTTGGTATTTCTACAAGTAGAATTCGTC------------------------------------------------
>feb2016seq_507
GACTGGGATTAGATACCCCATCTTCATTAGTCTTAGATGCTCCTCTAGTTTTAGATCAAGGTGAAGATTTAAAACTAGAGGAGCCTGTTCTAC--------------------------------------------------
>feb2016seq_508
GATTAGATACCCCCCCGGAAGATTTGGAGCCTTGGAGATAACCGAAAATCAAGTGACTAGCTTTTATGAAAAACCTAGAGGAGCCTG--------------------------------------------------------
>feb2016seq_509
ACTGGGATTAGATACCCCGAGAAAAATAATTGATTCTGCTATAAAGGGTCTAGATGCAGGGGATACAAAATATACTAGAGGAGCCTGTTCTA---------------------------------------------------
>feb2016seq_510
TTGAGCCACTTGTACCTGATGAACCTGAAGTTCCTGATGAACCTGAAGTTCCTGATGAACCTGATGAGCCTGAACTGCCAGAAGATCCTGAACTGCCTGAAGTA---------------------------------------
>feb2016seq_511
TCGGCAGCGTCAGATGTGTATAAGAGACAGACTGGGATTAGATACCCCGGTAGTCCTGTCTCTTATACACATCTCTAGAGGAGCCTGTTCTACTGTCTCTTATACACATCTCCGAGCCCACG---------------------
>feb2016seq_512
ATACCCCGTTTTAGGTGGAACTTTACAACGAAGAGCTGGTACAGCACGACATGATGCTGTTGCTTGGGGATATGCTAGAGG--------------------------------------------------------------
>feb2016seq_513
GATACCCCCAAACGATAGTAAACACCAGCAAACTAGCTGTAGCAACAACAAAAGTATATGTAAAAATCAGCAAACTAGAGGA-------------------------------------------------------------
>feb2016seq_514
TTCCGACGAGGATGAAGAGCCTGAGTTCAAGGGTACTAGAGCTTCTAAACGTAAAGCTAAAGACGCAGATAGATTCAATTCCG------------------------------------------------------------
>feb2016seq_515
TTCGATCCCAGAGCAGTGGCATGCCAAGCGCCAGAAACAAGCATTAAAGCAATTCCAAAAACTAAACCAAGAACTTGAGAAAAACCAAGTACGG-------------------------------------------------
>feb2016seq_516
AAATGAAAAGAATTGCACTCCTTTTACTGGTGGCATTCACTGCCCTTTCTGGCTACGCTCAAACGACTTTAACC---------------------------------------------------------------------
>feb2016seq_517
ACTATGCACAGCCGTAAACTTTGATAAGAATATACAACATTATCCGCCTGGGTACTACGAGCGTAAGCTTAAAACCCAAAGGACTTAGCGGTGCTTTAGATCCAC--------------------------------------
>feb2016seq_518
GATACCCCAGAAAAAAGGTGCTAGGTCAATCACATAACAACTGGGTTTATGCAAGAATTGATTGTCAGTTACCACTAGAGGA-------------------------------------------------------------
>feb2016seq_519
GACAGACTGGGATTAGATACCCCTTGATGTCCTCATTATTCGACACTTCCATGAGGTGCTTCTGGCAAAAGCCGCTAGAGGAGCCTGTTCTACTGTC----------------------------------------------
>feb2016seq_520
CTGTGCGGGCTGGGGTGATTGATGCAGAGGAAAAGGGCCTGGGCAAGGTGGGGTACATCCGGATCAATACCTTTAACAGGAAGGGGACCGTGATG------------------------------------------------
>feb2016seq_521
ACTGGGATTAGATACCCCAACTGTCCTACCACCTTGGATTACCTAATATGTTTACAGGATCACTATACCCATATCTAGAGGAGCCTGTTCTA---------------------------------------------------
>feb2016seq_522
ACTATGCTTAGCCCTAAACCTCAACAGTTAAATCAACAAAACTGCTCGCCAGAACACTACGAGCCACAGCTTAAAACTCAAAGGACCTGGCGGCGCTTCATATCCCT------------------------------------
>feb2016seq_523
AGCGTCAGATGTGTATAAGAGACAGACTGGGATTAGATACCCCCACCGGCAAATTCGAGATACGTTCCTCGATCCTAGAGGAGCCTGTTCTACTGTCTCTTATACACATCTCCGAGC--------------------------
>feb2016seq_524
TGAAATCTGTTGGCACTCTTCTCGTGATCGTATATCAGAATATGCAAGTATTTTAGGCTTGATTAGTGGAACATTAGGTAAAGTGGGCAATGAATTTTATAATCTTATGCGTACAGAAGTTAATGAG----------------
>feb2016seq_525
CGCGTTTACATTTAAGTTTGCAGCTACGCTTATATTAATACCAAACTGCTGTAGAGAAGCGAGCTGTGCCGCTAC--------------------------------------------------------------------
>feb2016seq_526
CACTACACCCCTTAAAATCGGCACCCGCGGATCCCCCTTGGCACTGGCGCAGGCCCATGAGACACGGGCGCGCTTATCGCAGGCCTTTGAT----------------------------------------------------
>feb2016seq_527
CCCTGAAACGAAGCGTATGATCAACGAGGAAGCGTTAAGGAAGATGAAGAGAACCGCTTTCCTAATAAACACCGCTA------------------------------------------------------------------
>feb2016seq_528
ATCTCTGAAACCGAATAAAGACTCCGTCTCACCTCTGCCCCGTCCTCCACGCCCTCACAGGGATTCACTCGGTCGTGTTACTCCACCGCCTGAGCGCTTTCTTAGTTGTGC--------------------------------
>feb2016seq_529
GATGTGTATAAGAGACAGACTGGGATTAGATACCCCTATGCAGGTGCTGCAAGGTCATTATGGGCCCGGTGTGACTAGAGGAGCCTGTTCTACTGTCTCTTATACACATC---------------------------------
>feb2016seq_530
AGGATCGTATTTGTGGAAGGCGTCTAGAACGCCATGGAAGCCTGCAAAATGAAGATCATCATCTTCAATATGTTGAGGTATTTTACCCTTGGATCGCAGCACGTTAATCTGCTTTTGGA------------------------
>feb2016seq_531
AAGAGACAGACTGGGATTAGATACCCCCACATCCCGCACAGACCGCTTGGAAAATTCGTCCATTGCGATCGAATCTAGAGGAGCCTGTTCTACTGTCTCTT------------------------------------------
>feb2016seq_532
ACTGGGATTAGATACCCCTGCAGGTAATATCGTAAAAGAGATATGTAAAGCAGGCCATACAATCGGTATCTCATCTAGAGGAGCCTGTTCTA---------------------------------------------------
>feb2016seq_533
TTATTTTTGCTTCATCAATCCAGGCTAAGTCTGATAATCCTTATGGAAATAGTAAGCGAAATGCAGAGTTGGCT---------------------------------------------------------------------
>feb2016seq_534
CAAAAATGGGTTAAAAGCTATAAAAGATGCGGGTATTGGAATTAAATCTGTGTGCGGCGGCAAGGGAACATGTGGGAAATGCAGAATTATAATCATGAAAGATGGA-------------------------------------
>feb2016seq_535
ACTATGCTTGGCCGTAAACCTTGATGATAAAGCACAAATATCATCCGCCAGGGGACTACAAGCGTCAGCTTAAAACCCAAAGGACTTGGCGGTGCCCCACACCCAC-------------------------------------
>feb2016seq_536
GTCGTCGGCAGCGTCAGATGTGTATAAGAGACAGACTGGGATTAGATACCCCCTGAGCCTGGAGGTCAAACCAGCTAGAGGAGCCTGTTCTACTGTCTCTTATACACATCTCCGAGCCCACGAGAC-----------------
>feb2016seq_537
CTCCACGGAGATGGAGACGCCAGACGTGAGCCCTGGTGCTAATGTGGGAGAGAAGCTCATACTCCTGCCGGAAGGGGTTAGGGCAGGGGACAGGATGATGCATCGGCCAGGCAACGGAGAGGACACTTTTGAGTATATTGTTC
>feb2016seq_538
AAATTAAATTCTGCCAAGGTGTCTTTTAGACTATTGTTTGTGGAGGTGTTTTTGTCTTTTTGATTTTTTTTGTCTTTTTCTAGGCGCCAAAGACTCACCCAA-----------------------------------------
>feb2016seq_539
GAGACAGACTGGGATTAGATACCCCACCTCATATACCCGTGGCTCACGTACCTCGGTATCGAGATTTTCTGCTTCTAGAGGAGCCTGTTCTACTGTCTC--------------------------------------------
>feb2016seq_540
AACGTTCAGCGATGTTTATATTCCTCAACAAGATGTGCTTTAGGGGTGTGTACAGGGAGGGACCAAATGGATTCAACGTACCTTACGGTCATTATAAAACCACACCCACCCAAATTACC------------------------
>feb2016seq_541
TAAGGAGTCGTCGGCAGCGTCAGATGTGTATAAGAGACAGACTGGGATTAGATACCCCTTCTAATATTAGATTACTAGAGGAGCCTGTTCTACTGTCTCTTATACACATCTCCGAGCCCACGAGACAGGCAG-----------
>feb2016seq_542
GAGTAGATCGTCGGCAGCGTCAGATGTGTATAAGAGACAGACTGGGATTAGATACCCCTTCTAATATTAGATTACTAGAGGAGCCTGTTCTACTGTCTCTTATACACATCTCCGAGCCCACGAGACAGGCAG-----------
>feb2016seq_543
CGGCAGCGTCAGATGTGTATAAGAGACAGACTGGGATTAGATACCCCAGATAGAGTCGAAAGCTGTTCCTACTGCTAGAGGAGCCTGTTCTACTGTCTCTTATACACATCTCCGAGCCCAC----------------------
>feb2016seq_544
GCTTTCTGATGCGGAAGATTTAGAAGCAGACTTAGAACAATCTAAATCCTCTAGATCTTCTATGTCATTTTTAAGTAAATCGGTGTCAGAATCGGAATTATTATTGTCATTTTCATTTGTATGAGATGTT-------------
>feb2016seq_545
ACTATGCTTAGCCCTAAACATCGATTATACATTACACCAAACATCCGCCCGGGTATTACGAACATCAGTTTAAAACCCCAAGGACTTGGCGGTGCTTAACATCCAC-------------------------------------
>feb2016seq_546
CTGGGATTAGATACCCCTCACAGATCGAGGCGATGCCGTTCTAGCGTCGACTGTTCTACTTCTGCGTGACGCCGCTAGAGGAGCCTGTTCT----------------------------------------------------
>feb2016seq_547
CAAAGCAACGAGGAGGTCTGTTGGGCGACATCGTGGAGGGCTTCGCTTTGGGGGCAACCGCTGCGGTGGAGGACGCCGCGACCCAGGAGGCTTCG------------------------------------------------
>feb2016seq_548
TGATTCGGTTAGGGGAATTGGTCTCACTAATGCGGAATTAATGAAACTAACAGCCCTAGGAGGCGGTGTTGGAATTTCAGTAAGCAGAATTCGCC------------------------------------------------
>feb2016seq_549
ACTATGCCCCGCCGTAAACTTAGATATTCCAGTACAATAAATATCCGCCTGGGGACTACGAGCGCCAGCTTAAAACCCAAAGGACTTGGCGGTGCTTCAGACCCCC-------------------------------------
>feb2016seq_550
TCCAACAAGTCCACCTCAAGGAAATAATGGCGGCCAAGGTGGTAGTAGTATTCCTAATCCTGGCGCTGGAGGAGGCGGCGGTGCTTCAGCTGCTGGAAGCAATCAATCAGTTGCTTTCAATGGTGCTC---------------
>feb2016seq_551
ACTATGCTTAGCCCTAAACCCAAGTAGTTAAATTAACAAAACTATTCACCAGAGAACTACAAGCCACAGCTTAAAACTACTTGGCGGTGCTTTATATCCTT------------------------------------------
>feb2016seq_552
TAAATCATGTGGTTATTTTTCAAATTTAAAACCTCCAGTAGACCCTCGTGACGCAAGAGACATTCCTAGAGAGAAAATTGTCTATCTTTGTACAGGTAGTCAGGGTGAGC---------------------------------
>feb2016seq_553
TAGAGGAGCCAGCCACCAAAATTGTCGTTGTGGAGGAAGGAGGGTCCAAAGCAGCGTCATCTACGGAGGAATCGGCACCC---------------------------------------------------------------
>feb2016seq_554
GATGTGTATAAGAGACAGACTGGGATTAGATACCCCATTCACATCTGTGACGCTCTCAAGTACTTCTAATGTGCCTAGAGGAGCCTGTTCTACTGTCTCTTATACACATC---------------------------------
>feb2016seq_555
CGAGGCGCATCCTCAGTACCCCAACGCCAAAGGTTTTCGCCTTTGATGACCGCTCTCGCTGGGAAGCGCTTGCGTGGCGGCCTCGGGACACAGGGCAGGTCCGTCAAGGGCGGGCTGGCAAGCGCAAGGCTTTCTTTGTGGTG
>feb2016seq_556
CCCCTTCTGATACTCATTTCTTATCTAAGTATCTGAGCTGGTACAACATCATCTTCTTTGTTGCTCTTATTTCTCTAG-----------------------------------------------------------------
>feb2016seq_557
GATAATGTAATTTTAATTTACTCTGGAGTAAGTGTGGATGCTGAACAAGAATACAATGGCGGAAGTGGTTGGAACAGAGAACATGTTTGGGCAAAAT----------------------------------------------
>feb2016seq_558
CTCAGAGAACGCAGCCCAACACAATGGCACTACTACGAAGACGCCACATTACCTAGCCAATGCACGGAATACGACGACCAGCAATTACAGGAACACGAACATCTGTGCGGAAGAAGCTACG----------------------
>feb2016seq_559
ATACCCCTGTTCCGTCAAACACAAAATCAAAAGAGAGCTCTTCAGGCTTGGCTCGATTGAAATTGAGGTTGGCGCTAGAGG--------------------------------------------------------------
>feb2016seq_560
ACAGACTGGGATTAGATACCCCGAGGAAAAAAAGTCTACGCAACAAAAGCGTCGCAACAAAAGTGTGGCCACGGCTAGAGGAGCCTGTTCTACTGT-----------------------------------------------
>feb2016seq_561
CCCCAGAGAAGCGCACAACGGATGAAGAGGAGAAGGCGTTGGGTATCGATGCAACAGAATGGTTGAAGAAGAAACTAG-----------------------------------------------------------------
>feb2016seq_562
ACAGAGTAGATCGTCGGCAGCGTCAGATGTGTATAAGAGACAGACTGGGATTAGATACCCCATGTGAGGAAAGCCTAGAGGAGCCTGTTCTACTGTCTCTTATACACATCTCCGAGCCCACGAGACTAGGCATGA--------
>feb2016seq_563
CGTCAGATGTGTATAAGAGACAGACTGGGATTAGATACCCCAAGATCAAGCAGCTCGATGCAACAGACATTGATCTAGAGGAGCCTGTTCTACTGTCTCTTATACACATCTCCGA----------------------------
>feb2016seq_564
GAGGTAGTTAACTTCTTTCATGTGCTTTTTGAGACACTTATGATACTTGCATCTTCCATACTGAAAATAGAAACCTAGCTTCCTCCCTCACTCCCAGCCGCAGCCAAAGCTGATACTTGATTCGTA-----------------
>feb2016seq_565
AGTCGTCGGCAGCGTCAGATGTGTATAAGAGACAGACTGGGATTAGATACCCCATCGACGACGCCGAGCGTGAGCTAGAGGAGCCTGTTCTACTGTCTCTTATACACATCTCCGAGCCCACGAGACG----------------
>feb2016seq_566
CATAGTTTGATCCTTTTGTTGGATCTTCTATTACAATAGCCATTATAAATTTTGGGTTTGAGATTGGCGCAATACCGACAAACGAAGCGTTATATTTTCTTTCTCCAGGCGCACCATAACCTTTACCTTCAATAAATTGT---
>feb2016seq_567
AACGTTATTATGGCTAGTTTTAAACAAGCTCTAAATCATGAGCAGCTTTGTGTTTTTTTAGATTGGGTTGTTCCAAGG-----------------------------------------------------------------
>feb2016seq_568
AGCGTCAGATGTGTATAAGAGACAGACTGGGATTAGATACCCCAAGCGGTAAGTTTGAGATATCTTCCTCTATTCTAGAGGAGCCTGTTCTACTGTCTCTTATACACATCTCCGAGC--------------------------
>feb2016seq_569
TCCTCTTCGTCGGCAGCGTCAGATGTGTATAAGAGACAGACTGGGATTAGATACCCCTCAAGGTGCAATTGGTCCTAGAGGAGCCTGTTCTACTGTCTCTTATACACATCTCCGAGCCCACGAGACGTAGA------------
>feb2016seq_570
GTGTATAAGAGACAGACTGGGATTAGATACCCCACTGTAAGATCAACGAAACAAACATGATGCTCTACAGCAGTCTAGAGGAGCCTGTTCTACTGTCTCTTATACAC------------------------------------
>feb2016seq_571
TGTATAAGAGACAGACTGGGATTAGATACCCCAAGAAGAAGCAGAAGAAGCCGAGAAGGTGATGGAACTGGCCGCTAGAGGAGCCTGTTCTACTGTCTCTTATACA-------------------------------------
>feb2016seq_572
GCAGCGTCAGATGTGTATAAGAGACAGACTGGGATTAGATACCCCTGGTCACGAAGCATTTACACAAATGAGAGCTAGAGGAGCCTGTTCTACTGTCTCTTATACACATCTCCGAGCCC------------------------
>feb2016seq_573
GAGTAGATCGTCGGCAGCGTCAGATGTGTATAAGAGACAGACTGGGATTAGATACCCCATTTACTTGTAAGGTTCTAGAGGAGCCTGTTCTACTGTCTCTTATACACATCTCCGAGCCCACGAGACGCTACG-----------
>feb2016seq_574
ACTGGGATTAGATACCCCGCCTGAAATAATTAATACAGCCATTAAAGAATTAGAAGATAGGAATACAAAGTATACTAGAGGAGCCTGTTCTA---------------------------------------------------
>feb2016seq_575
ATCATGCTTAGCCCTAAACTATAATAGTTAAATTAACAAAATTATTTGCCGGAATACTACAAGCAAGAACTTAAAATTAAAAGGACTTGGCGGTGCTTTATATCCCT------------------------------------
>feb2016seq_576
TCGGCAGCGTCAGATGTGTATAAGAGACAGACTGGGATTAGATACCCCAACCACGAGCACTCCGTCTTCGAGCCCTAGAGGAGCCTGTTCTACTGTCTCTTATACACATCTCCGAGCCCACG---------------------
>feb2016seq_577
TATCCTCTTCGTCGGCAGCGTCAGATGTGTATAAGAGACAGACTGGGATTAGATACCCCAAGGAGATCGAGGGCCTAGAGGAGCCTGTTCTACTGTCTCTTATACACATCTCCGAGCCCACGAGACGGACTCC----------
>feb2016seq_578
TCAGATGTGTATAAGAGACAGACTGGGATTAGATACCCCAGTAGCAGTAAAAAGAGCAGAGGAAGAACCTAATACTAGAGGAGCCTGTTCTACTGTCTCTTATACACATCTCC------------------------------
>feb2016seq_579
AGATCGTCGGCAGCGTCAGATGTGTATAAGAGACAGACTGGGATTAGATACCCCTGAATATAATCAAGATATGGCTAGAGGAGCCTGTTCTACTGTCTCTTATACACATCTCCGAGCCCACGAGACGC---------------
>feb2016seq_580
ACTATGCCCCGCCGTAAACTTAGATATTCCAGTACAACAAATATCCGCCAGGGGACTACGAGCGTCAGCTTAAAACCCAAAGGACTTGGCGGTGCTTCAGACCCCC-------------------------------------
>feb2016seq_581
AGCGTCAGATGTGTATAAGAGACAGACTGGGATTAGATACCCCAGAATTAAGCAAACTAAGGATTGAGCTCTAGCTAGAGGAGCCTGTTCTACTGTCTCTTATACACATCTCCGAGC--------------------------
>feb2016seq_582
ACAGACTGGGATTAGATACCCCTATTGGTAAGGTGTTCGGATGGCAAGGCGACCACTCGTGGTCATATTGCACACTAGAGGAGCCTGTTCTACTGT-----------------------------------------------
>feb2016seq_583
CTATCCTCTTCGTCGGCAGCGTCAGATGTGTATAAGAGACAGACTGGGATTAGATACCCCAGTAGTCCTGTCTCCTAGAGGAGCCTGTTCTACTGTCTCTTATACACATCTCCGAGCCCACGAGACTAAGGCGA---------
>feb2016seq_584
AGCGTCAGATGTGTATAAGAGACAGACTGGGATTAGATACCCCGGCCTCTTTTATCGCCCACGGCGCTTGCTCTCTAGAGGAGCCTGTTCTACTGTCTCTTATACACATCTCCGAGC--------------------------
>feb2016seq_585
CCTACTACCCCTACTATAGCACTAACAATCGCACAAACCCTATTACCCCCCTTTTTTTAGGCAAAAGGAAGGTACT-------------------------------------------------------------------
>feb2016seq_586
CCCCAGAGAAGCGCACAACGGATGCAGAGGAGAAGGCGTTAGGTATCGATGCAACAAATTGGTTGAAGAAGCAACTAG-----------------------------------------------------------------
>feb2016seq_587
ACTATGCTTAGCCCTAAACCTCAACAGTTAAATCAACAAAATTGCTCGCCAGAACACTACGAGCCACAGCTTAAAACTCAAAGGACCTGGCGGTGCTTCATATCCCT------------------------------------
>feb2016seq_588
ACTCATTATCGTACCAGGAGCACACCTTGACCAATGTGCCCTCTGAAACCTTTGTTAGAGTGGCATCAAAAATTGATGATGCTGGGTTATGGTTAAAATCTACGGATA-----------------------------------
>feb2016seq_589
GAGGAGTTCTAAGGCCTTCCATTTAGCAAATGGGAAGGGAAAATAGATGAGCTCAAGACTAAGGTGACCATGACGATCGACAATGTAAAGTAGTT------------------------------------------------
>feb2016seq_590
TGAATCTGATGACGAGAGGTGGTTATGTCATGTCGGAATCTTGCCGAGAAATAGGGGCGCGGCAGTCATCACTACTCCCGTCAATTGAT------------------------------------------------------
>feb2016seq_591
AGTAGATCGTCGGCAGCGTCAGATGTGTATAAGAGACAGACTGGGATTAGATACCCCAGTCCATCTGTCCAGTGCTAGAGGAGCCTGTTCTACTGTCTCTTATACACATCTCCGAGCCCACGAGACGGACT------------
>feb2016seq_592
GTCGTCGGCAGCGTCAGATGTGTATAAGAGACAGACTGGGATTAGATACCCCAAACACGTTATCCAGTTGTCTGCTAGAGGAGCCTGTTCTACTGTCTCTTATACACATCTCCGAGCCCACGAGAC-----------------
>feb2016seq_593
TATTATTGTTATTGTTTTTGTGAAGTGGAATTCTGTTTGCGCAAGTTGATTCTTTTGCTTTTCTTCAGGCAACGGACTCCACTGCATTGGTCTG-------------------------------------------------
>feb2016seq_594
GCAGCGTCAGATGTGTATAAGAGACAGACTGGGATTAGATACCCCAGGGCACGAAGCATTTACAGCTATGCGCGCTAGAGGAGCCTGTTCTACTGTCTCTTATACACATCTCCGAGCCC------------------------
>feb2016seq_595
CAGCCGTTCGACAGAGAAAGTATGCAGAACTGTACAAGGGACGACATCGACATCAAGTTCTTGCCTAGAGGTCGACAAACCGACCCATTCAGGCACCGCAGTTTCGTTTTCGCTTGG--------------------------
>feb2016seq_596
AGACTGGGATTAGATACCCCAATTGGAAAGAGACCGATCTCGAGACACTGGACAAGGTGATAACTGACAGAGAACTAGAGGAGCCTGTTCTACT-------------------------------------------------
>feb2016seq_597
CCTCACGACGACCGTTAAGGCCGTCGCTGACGTTACGCTTACCCCCGAGGGGCCGCGTTGTTGTTGTTCTGTTGGC-------------------------------------------------------------------
>feb2016seq_598
CGGGGCTGTTCAAATAAGAATTTGTGTCAGGAGGGGGGAAGCTGCGGAGGGACCGTGAGTGGAGGGAAAGCCCTGCCACTGTCCCGTCGGTCATTGTTGAGGTGAGAGGTGGCACG---------------------------
>feb2016seq_599
CTTCGTCGGCAGCGTCAGATGTGTATAAGAGACAGACTGGGATTAGATACCCCATCACAAAAATTTCAGGCCTGCTAGAGGAGCCTGTTCTACTGTCTCTTATACACATCTCCGAGCCCACGAGACT----------------
>feb2016seq_600
CGGCAGCGTCAGATGTGTATAAGAGACAGACTGGGATTAGATACCCCGGTAGTCCTGTCTCTTATACACATCTCCTAGAGGAGCCTGTTCTACTGTCTCTTATACACATCTCCGAGCCCAC----------------------
>feb2016seq_601
AGCCAGCCTCGATACCAGATCCAGCCTTGATACCAGATCCAGCCTTGATACCCCAGCCAGCATCGATACCCCAGCCAGCCTTGATA---------------------------------------------------------
>feb2016seq_602
TCGTCGGCAGCGTCAGATGTGTATAAGAGACAGACTGGGATTAGATACCCCCGACTTGAGAGATCATCGATGATCTAGAGGAGCCTGTTCTACTGTCTCTTATACACATCTCCGAGCCCACGAGA------------------
>feb2016seq_603
ACTATGCCTAGCCCTAAATCTAGATACCTCCCATCACACATGTATCCGTCTGAGAACTACGAGCACAAACGCTTAAAACTCTAAGGACTTGGCGGTGCCCCAAACCCAC----------------------------------
>feb2016seq_604
GATTAGATACCCCGCGAGATCCTGGTGAGTTCCGCTTGGTCGACCATCATGGCAAACCATTTACTGAGGTCGAGCTAGAGGAGCCTG--------------------------------------------------------
>feb2016seq_605
TAAGAGACAGACTGGGATTAGATACCCCTAATGTTACAGTGTACGATTTAGCTTCTTTAGCCAAGAGGGAGATTCTAGAGGAGCCTGTTCTACTGTCTCTTA-----------------------------------------
>feb2016seq_606
CCAACAAGAGGATTAAAAGGGTTGAAATCCTGGTTCCACCTCCCCATAATCTCCTCAACTTCACCACTAACAAAACTTACTATCCCACATTGGATTAAAG-------------------------------------------
>feb2016seq_607
TTTATTAATACTTACACTAATGTTTTATCTAAGTCGTAAGTTAGCATCAGAAGGATGGGGATTGCGCTCTGGTGGTG------------------------------------------------------------------
>feb2016seq_608
GATGTGTATAAGAGACAGACTGGGATTAGATACCCCTGACCCAAATGAACGCAATGGTTTTGAACAAGTAGAAACTAGAGGAGCCTGTTCTACTGTCTCTTATACACATC---------------------------------
>feb2016seq_609
CAAATGAAAAGAATTGCACTCCTTTTACTGGTGGCATTCACTGCCCTTTCTGGATACGCTCAAACGACTTTAACC--------------------------------------------------------------------
>feb2016seq_610
ACCCCGCAGAGTTAGAATTGAAGGTGGCTGCAGGTGAGCAGCATCAAATCACAAGGCTGCGAATTCAAGCGTGGCTAGA----------------------------------------------------------------
>feb2016seq_611
GATTACTCATGAGTACAGTTTGTTGGATTTGCTGTAACGTCCGAATATTGTGTATTCCGATGTAGCGAATTTGAAAAACGCG-------------------------------------------------------------
>feb2016seq_612
ATGCAGCAGCGCTCGGCTACATCACACATAACCTAGCTAGCCGCGAACGCACAGGCGGCACCCTTTGTTGTGTGATGAGTTTTGGTCCA------------------------------------------------------
>feb2016seq_613
CTGCCCGATTTGATGTTTCTACAGTGGACAAAAAGCTTCGGGTTGGCATGAGTCCCTTGCAAAAGCACGAGATCAAAATGTATGCCGTCAATTTCTACGTACGCATTAGAGACCATATTCGTTTG------------------
>feb2016seq_614
ATGGGAAAAAATGGGGAACCCCATGACAAAATTGGCTTCAAAATCTGAAGAGCCGCAACATTTGCCAAGGAAGCTACATTAGAATCTGGGCTCCGCCCAGATACTG-------------------------------------
>feb2016seq_615
ATACCCCGTTTTAGGAGGAACTCTACAACGTAAAGCTGGTACAGCAAGACACGATGCAGTTGCTTGGGGATATGCTAGAGG--------------------------------------------------------------
>feb2016seq_616
ACTCATTATCGTACCAGGAGCACACCTTGACCAATGTGCCCTCTGAAACTTTTGTCAGAGTGGCATCAAAAATTGATGATGCTGGGTTATGGTTAAAATCTACGGATA-----------------------------------
>feb2016seq_617
CGTCAGATGTGTATAAGAGACAGACTGGGATTAGATACCCCAAATGTCTCGGGTCATCTGAGAAGGCATGCCAACTAGAGGAGCCTGTTCTACTGTCTCTTATACACATCTCCGA----------------------------
>feb2016seq_618
GATTAGATACCCCCCTGGAAGATTTGGTGCTTTGGAGATAACCGAAAACCAAGTGACAAGCTTTTATGAAAAACCTAGAGGAGCCTG--------------------------------------------------------
>feb2016seq_619
TCCTCTTCGTCGGCAGCGTCAGATGTGTATAAGAGACAGACTGGGATTAGATACCCCTACAATTCATCAAAGGGCTAGAGGAGCCTGTTCTACTGTCTCTTATACACATCTCCGAGCCCACGAGACTAAGG------------
>feb2016seq_620
GTGTATAAGAGACAGACTGGGATTAGATACCCCCAGTTCTGAAATCAAATATAGAATAAGAAGTAGTATTAAGTCTAGAGGAGCCTGTTCTACTGTCTCTTATACAC------------------------------------
>feb2016seq_621
ATTAGATACCCCTAAGCTAGATGGTGCTGCAGTAGCTTTAACATACTTAAATGGAAAGCTAAATCAAGCATTAACTAGAGGAGCCT---------------------------------------------------------
>feb2016seq_622
ATACCCCCAAACGAGCGGTAAGCACCAGCAAACTAGCTGTAACAACAACCAAACTACCTGTAAAAAACAGCAAACTAGAGG--------------------------------------------------------------
>feb2016seq_623
ATAAGAGACAGACTGGGATTAGATACCCCCACTCACTTTGGCCTATGGCAAAGTGTTCGAAATAATTTTGCCGGCTAGAGGAGCCTGTTCTACTGTCTCTTAT----------------------------------------
>feb2016seq_624
TGAAAAAGCATCTAGAGCATATGACAAAACAAGGGATGGGTTTGTTATAGCGGGAGGGGCTGGTGTTTTAGTTTTAGAAGAACTTGAACACGCCAAAG---------------------------------------------
>feb2016seq_625
CGGCTTGCCTATATTTATATGCCTCTTCCGCTCCACCAGAGATGATGGTTTTGAAGAATCTATCTGTGCCATCTAGTATCCTCATTGGAAAACCGAGATGAGACTCTATGGACTTGCCCACACCGTCAATAG-----------
>feb2016seq_626
ACTATGCTTAGCCCTAAACTTAGATAGTTATCCTAAACAAAACTATCCGCCAGAGAACTACTAGCAATAGCTTAAAACTCAAAGGACTTGGCGGTGCTTTACATCCCT-----------------------------------
>feb2016seq_627
TGAAAAACGTAAATTTATTGAAGGTGTAAAAAGCTGCCTCAAGTTTGCAAAAGAAAAAGGAATTAGGTTAGGTCCTG------------------------------------------------------------------
>feb2016seq_628
TTAGATACCCCGAATGAGCCGAACCAAGGAGGTTTTATTCAAGCCGTATGACGCAGGCACCAAAACCGTAGAGGCTAGAGGAGCC----------------------------------------------------------
>feb2016seq_629
ACTATGCTTAGCCCTAAACACAAATAGTTATATTAACAAGACTGTTCGCCAGAGTACTACATGCAGCAGCTTAAAACTCAAAGGACTTGGCGGTGCTTTATAGCCTT------------------------------------
>feb2016seq_630
TGTCATCCCAATCAATATTCTTGATCTGAGACATCATCAGGAATCCGACGATGATCAAAGCAGGAGTTGCGGCCTCGTAAGGAATGATCGCTA--------------------------------------------------
>feb2016seq_631
TAGATACCCCATTGCATGTGTCAATACGTAGGACTGCGATACGGTTCCTGTTGGACACCCTGTCAGCTACCAACCTAGAGGAGC-----------------------------------------------------------
>feb2016seq_632
CACCCCCAAAGAGACGGCGATTATAGGTCATGATAATTGTCGACGGCGGATGGTGGTGCACATTCATATTAGCCTAAACCGTTATTAGTAAACGAGAATGCTCTTTCATGTAATCAG--------------------------
>feb2016seq_633
CGTCAGATGTGTATAAGAGACAGACTGGGATTAGATACCCCCACATTGATGTATTATCACTTTTATCACTCTCTCTAGAGGAGCCTGTTCTACTGTCTCTTATACACATCTCCGA----------------------------
>feb2016seq_634
CAGCGTCAGATGTGTATAAGAGACAGACTGGGATTAGATACCCCATACGTGCAGGGAGGGTACCTTGGGGTGTGCTAGAGGAGCCTGTTCTACTGTCTCTTATACACATCTCCGAGCC-------------------------
>feb2016seq_635
CGGGGCTGTTCAAATAAGAATTTGTGTCAGGAGGGGGGAAGCTGCGGAGGGACCGTGAGTGGAGGGAAAGCCCTGCCACCGTCCCGTCGGTCATTATCGAGGTGAGAGGTGGCACG---------------------------
>feb2016seq_636
ACGTAAAGGTGGTGGCCATGATGAAGAACCAGACTGGTACAGAGTAATTGGGTTACAGCCAGTTGGGAAGTGCCGGCTGTCCGCA----------------------------------------------------------
>feb2016seq_637
AAAAAGCCAACTATCCCAGCTAAAAAAGCAACTTTATTAGTATGAAAATACAGCAACATAAAACCGCAAATTGCCAATAAAACTG----------------------------------------------------------
>feb2016seq_638
TCAAAAGACTTTGAAGCAGGTAGAGACACCAATCAAGGCATGGTAAGAGAATTACCAGTTGGTGGGATAGAAAGTTTTGCAAGAAGTGTTATTCCAGGAGCTAGTTTGCTAC-------------------------------
>feb2016seq_639
TAAGAGACAGACTGGGATTAGATACCCCCTTGCGATTAAGCCTTAGTCAAGTCAAGCAGCAGCTTCGTAACTTTCTAGAGGAGCCTGTTCTACTGTCTCTTA-----------------------------------------
>feb2016seq_640
CAAGGCGCTGTCCAAGGCCATTACTACCGTGCTTTTTCCATTGCTTGCGCGCTCTCCAATAAGAAAGTTGGCGCGGTCGT---------------------------------------------------------------
>feb2016seq_641
AGAGACAGACTGGGATTAGATACCCCAAGAAGAAACTGAGGAAAAAGAGGAGACGAAGGAAGAAGAAACTCCAGCTAGAGGAGCCTGTTCTACTGTCTCT-------------------------------------------
>feb2016seq_642
GCAGCGTCAGATGTGTATAAGAGACAGACTGGGATTAGATACCCCTGGTCACGCAGCCTTTTCATCTATGAGAGCTAGAGGAGCCTGTTCTACTGTCTCTTATACACATCTCCGAGCCC------------------------
>feb2016seq_643
GCCGAACCCATATCTGGGGATGAACATGAAGCGCTATATTTTCAGTATCATCATAATCTTAGCAGCACAAGTTATACTATTA-------------------------------------------------------------
>feb2016seq_644
ACTACGCCTAGCCGTAAACATCGATAGTGCATTACGTTAACTATCCGCCCGGGTACTACGAGCATGAGCTTAAAACCCAAAGGACTTGGCGGTGCTTTAGATCCAC-------------------------------------
>feb2016seq_645
CGGCAGCGTCAGATGTGTATAAGAGACAGACTGGGATTAGATACCCCTGTAGTCCTGTCTCTTATACACATCTCCTAGAGGAGCCTGTTCTACTGTCTCTTATACACATCTCCGAGCCCAC----------------------
>feb2016seq_646
ACGGGAGCCAACAGGAACCCCACAGGAACCCTACAGGAACCCCAGAGGAAACCTACAGGAACTTTGCAAGAACTCTACAGGAACC----------------------------------------------------------
>feb2016seq_647
ACTATGCCCAGCCCTAAACTTTGATGATAACCTACACCTATTATCCGCCCGGGTATTACGAGCACCAGCTTAAAACCCAAAGGACTTGGCGGTGCTTTAGATCCAC-------------------------------------
>feb2016seq_648
CAGACTGGGATTAGATACCCCTGGTAATATGAATACTGTGTTAACTTTTGGCAGAATACATCTGCCTGAAGAATCTAGAGGAGCCTGTTCTACTG------------------------------------------------
>feb2016seq_649
GCAGCGTCAGATGTGTATAAGAGACAGACTGGGATTAGATACCCCAGGACATGAAGCTTTTACCGCAATGCGTGCTAGAGGAGCCTGTTCTACTGTCTCTTATACACATCTCCGAGCCC------------------------
>feb2016seq_650
GCCTTAAACCCTAAGTAAAGTTTAAAGTTAAAACCTCTCCTCTCCTCTCTGCTTCGGCTCATAGTTCGTAAGCGCAATT----------------------------------------------------------------
>feb2016seq_651
ATAGAAAAATAACAAAATATTTAACCAGATATAGGATAAGCCAGGGTAATAAAGCACAAAACTAATACAAACCAGGGCCATTATTGCACCAACGACCAAGGGCAATACTCGGCGACCAGTTCTGTCGGAGAAATAGCCGG---
>feb2016seq_652
CCCAGCAGGATCTGGTGGATCTGGTGGCGGTGGTGATGGTAAAAAAGGATTACCACAAGGAAATGGCCCTGCAACTA------------------------------------------------------------------
>feb2016seq_653
TGGTGTAACCACTGAACGGGTGTGGACACCATCCGGTACTGATGATGATCGTGTACCATCTTCACAAGTGACTGCTGAACCAGCAGCTCTTGATGGTACGACCGTACCGATAACCGATTCTCAA-------------------
>feb2016seq_654
GTATAAGAGACAGACTGGGATTAGATACCCCCGCATGTGACGAGCACGCGGAGAGGGTAGTTCTATCCTCGGTGCTAGAGGAGCCTGTTCTACTGTCTCTTATAC--------------------------------------
>feb2016seq_655
ACTATGCTTAGCCCTAAACTATAATAGTTATATTAACAAAACCATTCGCCAGAATACTAGAAGCAATAGCTTAAAACTCAAAGGACTTGGCGGTGCTTTATATCCCT------------------------------------
>feb2016seq_656
AGATGTGTATAAGAGACAGACTGGGATTAGATACCCCCCTCCTGAACAAACGCACTCGAGGTAGCAGTCGTGACCTAGAGGAGCCTGTTCTACTGTCTCTTATACACATCT--------------------------------
>feb2016seq_657
TACCCCCAAACGAGCGGTAAACACCAGCAAACTAGCTGTAACAACAACCAAACTAGTTGTAAAAAACCAACAAACTAGAG---------------------------------------------------------------
>feb2016seq_658
AGAGACAGACTGGGATTAGATACCCCATACTTCCTTCAGTCAGACTCACCTTCATGTCGTCCTGGATCTTGGAACTAGAGGAGCCTGTTCTACTGTCTCT-------------------------------------------
>feb2016seq_659
AAGTTTCAATCAACTCTTTGCGCACTCGGTTTAGCGTTAGGCTGGCTTCGCCTCGAGACAATTTGTCCGACTTAGTCAGTAAGACATGCACCGGTTTGCCGCTGGGGCAAAACCAATCTAACATCTGCCGGT-----------
>feb2016seq_660
CAGCGTCAGATGTGTATAAGAGACAGACTGGGATTAGATACCCCACAGCAACTGTACTATCTCCGGTTACAGAACTAGAGGAGCCTGTTCTACTGTCTCTTATACACATCTCCGAGCC-------------------------
>feb2016seq_661
AGATCGTCGGCAGCGTCAGATGTGTATAAGAGACAGACTGGGATTAGATACCCCAGCAACACCTAAGGCCAATCCTAGAGGAGCCTGTTCTACTGTCTCTTATACACATCTCCGAGCCCACGAGACGG---------------
>feb2016seq_662
ACTATGCCTAGCCCTAAATCTAGATACCTCCCATCACACATGTATCCGCCTGAGAACTACGAGCATAAACGCTTAAAACTCTAAGGACTTGGCGGTGCCCCAAACCCAC----------------------------------
>feb2016seq_663
TCATACCAATTATCAACCTTGCCAAATCCACTATAATCAAAAGCATCACTATTTAAAAATTTTGTTATATCAAATGTAAAACAGAGATTAACTGATTTATTTTCTAGGCAATCCCAAAAAAAGAGTTCCC-------------
>feb2016seq_664
CAGCGTCAGATGTGTATAAGAGACAGACTGGGATTAGATACCCCGAAACAGATACACTATTGACACCTAAACCCCTAGAGGAGCCTGTTCTACTGTCTCTTATACACATCTCCGAGCC-------------------------
>feb2016seq_665
TAACAAGAGAGAGAGGAGCCAAAAATATCAGTGTCTCAGCTTCTGACTCAAAAATATCATCGTTTGGATAAGAAATATCACCTTTTTTTAGAAAAATCTCACGTTTTTTTAGATTCACCGGGATC------------------
>feb2016seq_666
CAAAGTAAAGCAGAAAATATTCAGCGCGCTGACAGGGGCACAAACGGCACCTGATAGTTTGGTCTACGCGTTTAACCACGGTGTGG---------------------------------------------------------
>feb2016seq_667
GCAGCGTCAGATGTGTATAAGAGACAGACTGGGATTAGATACCCCAGTAGTCCTGTCTCTTATACACATCTCCGCTAGAGGAGCCTGTTCTACTGTCTCTTATACACATCTCCGAGCCC------------------------
>feb2016seq_668
ATACCCCGTTTTAGGAGGTACTTTACAACGTAGAGCTGGTACAGCAAGACACGATGCAGTTGCTTGGGGATATGCTAGAGG--------------------------------------------------------------
>feb2016seq_669
CGTCAGATGTGTATAAGAGACAGACTGGGATTAGATACCCCAAGCAATTCCATAACGAGCTGAATCCAAGCAACCTAGAGGAGCCTGTTCTACTGTCTCTTATACACATCTCCGA----------------------------
>feb2016seq_670
GGCAGCGTCAGATGTGTATAAGAGACAGACTGGGATTAGATACCCCAGTGCCCGAGGAAGGAGGAGCTCAGACACTAGAGGAGCCTGTTCTACTGTCTCTTATACACATCTCCGAGCCCA-----------------------
>feb2016seq_671
GCGCCGAAAAGCCCAGATCCGACAAGCCCCGCGACGCAAAGCCTGAGCCCGAAGTCATGGCCCCTACTGAGCCAGCAGCGCCG------------------------------------------------------------
>feb2016seq_672
TGGGATTAGATACCCCAAATAATGTTCCTCACGAGCAAAAAAATCTTCCCGATTTTAAACTTGATGATGATGGTCTAGAGGAGCCTGTTC-----------------------------------------------------
>feb2016seq_673
ATTATTCTCTTTTTTAATTTTTTTTTACCTGGGTATTAAAAGTTTCCTTAAAACCCCAAAGACTTGGCGGTTCTTTATTCTTA------------------------------------------------------------
>feb2016seq_674
TGTATAAGAGACAGACTGGGATTAGATACCCCAAGAAGAAGCAGAAGAAGCCGAGAAGGTGATGGCACTGGCCGCTAGAGGAGCCTGTTCTACTGTCTCTTATACA-------------------------------------
>feb2016seq_675
TGAAAAGGCAGCTCGTGCATATGATGCGAATCGCGATGGTTTTGTTATCGCCGGTGGCGGCGGTGTTCTGGTTCTTGAAGAACTTGAACATGCAAAGG---------------------------------------------
>feb2016seq_676
TACCCCAAAACGAGCGGTAAACACCAGCAAACTAGCTGTAACAACAACCAAACTAGTTGTAACAAGCCAACAAACTAGAG---------------------------------------------------------------
>feb2016seq_677
CGACACCTAGAGCTTCAATCTAGTGCTCTACCAACTGAGCTACCTGTCCATTATTTGCGCGACCCCAAGGACTCGAACCCTGACTAATGGATTTGGAATCCATCGTGCTACCAATTACA------------------------
>feb2016seq_678
CCTTACTGAGCCCCCCTCAAGGCAACAGGGCACCATAGAGGCAGACCGTTCGGATGCAGATCCACGCCACGCTCCAGTGATCTTGACCCGCTTTCCTTGCTTACCCCGCGCCTGCTTCTTCTT--------------------
>feb2016seq_679
AATCGTTGAGATTGATAAAAAACGATATTTTAAAATGTTAAAAGAAGATCCATCAAAAGTTATTGCAGGAAGATCAATTAATGAAATTTTAAAAAGATTTGATAATAAAATAAGAGACC------------------------
>feb2016seq_680
TGTTGATATAACTATTACCGATGGTACTAGAAAGGTAAGAGTGGAAAATATAGATAAAGTAGAAGATGCTTCAG---------------------------------------------------------------------
>feb2016seq_681
GTATAAGAGACAGACTGGGATTAGATACCCCCAAACTACCACAAGTAATGCTGCAAGTAAGGGAACAGAAAAGGCTAGAGGAGCCTGTTCTACTGTCTCTTATAC--------------------------------------
>feb2016seq_682
TGCGTGAGAGCAGATGTTTATTTTAAGATTCGATTTGTTTTAGTCACGGCTGCCAAGAAGCAGGGTTAAATAATCCAGATTCCAATCATTCAATTTTAGCGTTAAACAACCAATTTGGGC-----------------------
>feb2016seq_683
GGGATTAGATACCCCCCAAAACGCCTCGTTAAACCCACCCAAGGATTTAGGGTAGGGGCGCGAGTGCCGAAAGGCTAGAGGAGCCTGTT------------------------------------------------------
>feb2016seq_684
CGGCAGCGTCAGATGTGTATAAGAGACAGACTGGGATTAGATACCCCTCTAGCTATACTCATATCTAGGAGTACCTAGAGGAGCCTGTTCTACTGTCTCTTATACACATCTCCGAGCCCAC----------------------
>feb2016seq_685
CAGAACGTGGTATTCCAAGATTGGATATATAAGCTATCAGAACCGCTAAGATGGAGTTTATTAGGCGAGGCTTATAGC-----------------------------------------------------------------
>feb2016seq_686
GTGTATAAGAGACAGACTGGGATTAGATACCCCTTCAGGGTAAGCGCCCTGGTATCTCTTAAATACTTTTCTCACTAGAGGAGCCTGTTCTACTGTCTCTTATACAC------------------------------------
>feb2016seq_687
TGGGATTAGATACCCCTGTGTCAGTCCCAATTGTTGCAGGCGTTAGATTTGCACATACTGCAGCTGCAGAGCCACTAGAGGAGCCTGTTC-----------------------------------------------------
>feb2016seq_688
ATACCCCGTTTTAGGAGGAACTCTACAGCGTAGAGCTGGTACAGCAAGACATGATGCAGTTGCTTGGGGATATGCTAGAGG--------------------------------------------------------------
>feb2016seq_689
ATTGATCCACCAACTTTATGACCCGATTTGTCTCATTCTGTGTCCTGAAATTGGTAGCTCTTTGTTGACTCCTCCTTTGCCGTGCT---------------------------------------------------------
>feb2016seq_690
ATACCCCGTTTTAGGAGGAACTTTACAACAAAGAGCTGGTACAGCAAGACATGATGCTGTTGCTTGGGGATATGCTAGAGG--------------------------------------------------------------
>feb2016seq_691
ATACCCCGTGTTAGGTGGAACTTTACAAAAAAGAGCAGGTACAGCACGACATGATGCTGTTGCGTGGGGTTACGCTAGAGG--------------------------------------------------------------
>feb2016seq_692
ATACCCCGTTTTAGGAGGAACTTTACAACGTAGAGCAGGTACAGCAAGACACGATGCAGTTGCTTGGGGATATGCTAGAGG--------------------------------------------------------------
>feb2016seq_693
ACTGGGATTAGATACCCCTGCAGGTAATATCGTTAAAGAGATTATCAAAGCAGGACATACAATCGGTATTTCATCTAGAGGAGCCTGTTCTA---------------------------------------------------
>feb2016seq_694
CGGCAGCGTCAGATGTGTATAAGAGACAGACTGGGATTAGATACCCCTCTAGCTATACTCATATCTAGGAGTACCTAGAGGAGCCTGTTCTACTGTCTCTTATACACATCTCCGAGCCCAC----------------------
>feb2016seq_695
GACAGGCGGTACTGGTCTAGGTAAGTCTAGTGTTACTAGAGAGATTGAACACTGGCTTATCAACCACACCGAAGACAACGTAGGTATTGTCGCA-------------------------------------------------
>feb2016seq_696
ATACATAATAACAAAAACAATAACAAAAACAATCACGATAAAGACATCACTACCACTACACAATCCAAGACTGTCA-------------------------------------------------------------------
>feb2016seq_697
ATACCCCGTTTTAGGAGGAACTTTACAGAGAAGAGCTGGTACAGCAAGACATGATGCTGTTGCATGGGGATATGCTAGAGG--------------------------------------------------------------
>feb2016seq_698
CCCCAGAGAAGCGCACAACGGATGAAGAGGAGAAGGCGTTAGGTATCGATGCAACAGAATGGTTAAAGAAGAAACTAG-----------------------------------------------------------------
>feb2016seq_699
TAAGAGACAGACTGGGATTAGATACCCCGTCGAAGATAGTATTGGAATTAAGATCCACTTTTTGAATAAGACCCCTAGAGGAGCCTGTTCTACTGTCTCTTA-----------------------------------------
>feb2016seq_700
CAAGATAAAGCTATCCTGGATGATTCTTCCGAATTCATCCCTGCCCACCGTGTCATTGCTGCGTGGGGAGATCAAGCCGAAGTTGGCTACCATGGATTGAATCGTG-------------------------------------
>feb2016seq_701
CTCTATCTCTTTCTCTGGTATACCATACTGCTCTTGGAGATGCTCATCCATATGCAAAATAGTTCCATCAGCTACATTCACAACAGGCAAATGATGTATTGCCAGAAGTAGGGG-----------------------------
>feb2016seq_702
GATGAACAAAGACGTGCGTTTCGACACAATTATCGTTGGTGGGAAACAAACAAAAACAATATAACCGACGAAGATTGGGAAAGATATCACGAG--------------------------------------------------
>feb2016seq_703
CTTAGTTGTTATAGTAATACCAGGTCCTTGGTACCCTTAGTTATAAGGATAGTGGTGGTGGTGGTACCACTTACCTAAGACAGCCTAAGGACTCGTTTGGTTGA---------------------------------------
>feb2016seq_704
TACCCCCAACTATTGGCTTAAATGTCGTACGCGTACAACGTCTCTGTACCGGTACAACAAAAAGAACGTGGACACTAGAG---------------------------------------------------------------
>feb2016seq_705
TTACCACAGGGGGTCTGATACCACTTGTAACTGGAGGTTGTGTTGTTACTGGAGCCGGTAACTCCGATACTACATTACGAGGAACTCTTATCGGTTGAATTTGTGGCATCTTTAGGTTCAACTGCAGAGATTA----------
>feb2016seq_706
GACAGACTGGGATTAGATACCCCTACTGCATGGCTGAAGATATGCAATTTCTTCCTAAGAAAGATATTTTGAGTCTAGAGGAGCCTGTTCTACTGTC----------------------------------------------
>feb2016seq_707
ACTGGGATTAGATACCCCGCCTGAAATAATTAATACAGCCATTAAAGAATTAAAGGATAGGAATACAAAGTATACTAGAGGAGCCTGTTCTA---------------------------------------------------
>feb2016seq_708
ACTATGCTTAGCCCTAAACCTCAACAGTTAAATCAACAAAACTGCTCACCAGAACACTACGAGCCACAGCTTAAAACTCAAAGGACCTGGCGGTGCTTCATATCCCT------------------------------------
>feb2016seq_709
CCCTTGCTATGAACCATTCACTTCATGATACGCGTAAGGACTACCAGAAAGGGGCACTTGATGTCAACTCTTTGCT-------------------------------------------------------------------
>feb2016seq_710
ATACCCCCGCTGACTCAGTGTGTGCCGGGTCGGTTTGTGGTACACTTGATGTATGTCGTGACCACTCATAACTGCTAGAGG--------------------------------------------------------------
>feb2016seq_711
GCTATGCTTAACCCTAAACTCGAACAGTTAGATCAACAAAACTGTTCGCCAGAACACTACAAGCAACAGCTTAAAACTCAAAGGACTTGGCCATGCTTTATATCCCT------------------------------------
>feb2016seq_712
GTCGGCAGCGTCAGATGTGTATAAGAGACAGACTGGGATTAGATACCCCGAGAACTGCCGCAGGTCAGGCTACACTAGAGGAGCCTGTTCTACTGTCTCTTATACACATCTCCGAGCCCACGA--------------------
>feb2016seq_713
TCGGCAGCGTCAGATGTGTATAAGAGACAGACTGGGATTAGATACCCCCCCCAGAAACTGTCACACTGTAGGGCCTAGAGGAGCCTGTTCTACTGTCTCTTATACACATCTCCGAGCCCACG---------------------
>feb2016seq_714
AACGTTCAGCGATGTTTATATTCCTCAACAAGATGTGCTTTAGGGGTGTGTACAGGGAGGGACCAAATGGATTCAACGTACCCCACGGTCATTATAAAACCACACCTGCCCAAATTACC------------------------
>feb2016seq_715
GCGTCAGATGTGTATAAGAGACAGACTGGGATTAGATACCCCAGAATCAAGAACAAGGGATTTAGAAGAAAAAGCTAGAGGAGCCTGTTCTACTGTCTCTTATACACATCTCCGAG---------------------------
>feb2016seq_716
AGACTGGGATTAGATACCCCCATTGAGAGCCCCTTGGAACGTGAAGCGTACACTTGGTGACATGCAGCTTTTTACTAGAGGAGCCTGTTCTACT-------------------------------------------------
>feb2016seq_717
GTTTGGTTTGGGGATACTATCCATTAAGTGCAGATTACAATTCCGGAGGATGTGTGGGAGGATGCGGTCCAGCTAAATTGGCAAGTGATTTTGATTCCG--------------------------------------------
>feb2016seq_718
GCGTCAGATGTGTATAAGAGACAGACTGGGATTAGATACCCCGTGTAGTCCTGTCTCTTATACACATCTCCGAGCTAGAGGAGCCTGTTCTACTGTCTCTTATACACATCTCCGAG---------------------------
>feb2016seq_719
AAGAGACAGACTGGGATTAGATACCCCAAGATAGAATTCTATTTATTGATCATGAAAATGCGCCCGAAATATACCTAGAGGAGCCTGTTCTACTGTCTCTT------------------------------------------
>feb2016seq_720
ACTGGGATTAGATACCCCTGCAGGTAATATCGTAAAAGAGATATGTAAAGCAGGACATACAGTCGGTATCTCATCTAGAGGAGCCTGTTCTA---------------------------------------------------
>feb2016seq_721
GATGTGTATAAGAGACAGACTGGGATTAGATACCCCAAGGATGAATTTATGGTGGACCTTCGTATTTCCAGATGCTAGAGGAGCCTGTTCTACTGTCTCTTATACACATC---------------------------------
>feb2016seq_722
TTGACCCTGTGGTGACAGCGACCCCGTCTAAGTGTAGTACCGTCATCCAGTTTTATACGTTCGTGAAACGGGTA---------------------------------------------------------------------
>feb2016seq_723
ATTTGGACGATTTATTGAACGAGAACGATAGTAGTGAGGGAGCCATTACTCAATTTGAAGGGAGAAGCGAACGTGAAATTATTCACGCACGAGATAGAG--------------------------------------------
>feb2016seq_724
CATGACTCTAACCACTCCCCTCCACTACTCTCACTCTCTCCCTCCTCACAATCTCGAGTCCAGAAACAACAAAGGCATCAGTTTGCTGGGGGAGACTAGGGGAGA--------------------------------------
>feb2016seq_725
AGCGTCAGATGTGTATAAGAGACAGACTGGGATTAGATACCCCAAGCCACCCGACGAGTTGACGACGGGGCCCTCTAGAGGAGCCTGTTCTACTGTCTCTTATACACATCTCCGAGC--------------------------
>feb2016seq_726
TAAAACCGGGGTTATTTTCTGAATTTAAACGTCTTTTTTCTCTATTCTCTGCTTGCTTCGCAAGTCTTTCTTTTCTTTTCTTTTCTGCTT-----------------------------------------------------
>feb2016seq_727
GAATTGAGGCAATCCTGCTGGAATACTTCCTGTTATCGCGACACCATGAGATTGCAAATCAAATAAGTATACCACGATAATGCTGACTAAAACCCTCATAATAGGTGCGGTTTTGG---------------------------
>feb2016seq_728
ATACCCCGTTTTAGGAGGAACTTTACAACGTAGAGCTGGTACAGCAAGACACGATGCAGTTGCTTGGGGATACGCTAGAGG--------------------------------------------------------------
>feb2016seq_729
TACCCCACGAGAAATACCCATAACTGAATCAGTGTTTGATCCCAGACAAGATGTTGGTGAAAATGTTTTTGATCCTAGAG---------------------------------------------------------------
>feb2016seq_730
CAGCGTCAGATGTGTATAAGAGACAGACTGGGATTAGATACCCCCAATGCTTGCCATTGACGCTACACGTCTGCCTAGAGGAGCCTGTTCTACTGTCTCTTATACACATCTCCGAGCC-------------------------
>feb2016seq_731
CGGTGATAGAGCAAAGTGGAACGCAATTGAGCGCTTGTTAAACCCAGGTTCAAAAAACGGTAGTAAACCGAAAAGGTCTCCGCGAAAACGTACATCGAATGCAGGAT------------------------------------
>feb2016seq_732
GTAGATCGTCGGCAGCGTCAGATGTGTATAAGAGACAGACTGGGATTAGATACCCCTTCCGTGGCGAGTTGCAGCTAGAGGAGCCTGTTCTACTGTCTCTTATACACATCTCCGAGCCCACGAGACCGAG-------------
>feb2016seq_733
CAGACTGGGATTAGATACCCCGTTAGCCCCGTAAGTGCCATTAATCGTAACGGCTTGGGCTACATTGGCAGAAGCTAGAGGAGCCTGTTCTACTG------------------------------------------------
>feb2016seq_734
AGAGACAGACTGGGATTAGATACCCCCCTCCACGCTTAGCGCCAAGGTTGGTTGGGCATGGCGAAATTGTAACCCTAGAGGAGCCTGTTCTACTGTCTCT-------------------------------------------
>feb2016seq_735
ATACCCCGTTTTAGGAGGCACTTTACAACGTAGAGCTGGTACAGCAAGACACGATGCTGTTGCTTGGGGATATGCTAGAGG--------------------------------------------------------------
>feb2016seq_736
TATGCACCTTGAGGTTCGACGAACAAATTCGTCCCGAAGCAATTGAGGCCGTGCAGACCTTCAGCAAATCAGGAATCAAGGTAAAGATTCTTTCATCGGATGATCCGGAACCGGTC---------------------------
>feb2016seq_737
GAGGTAGTTAACTTCTTTCATGTGCTTTTTGAGACACTTATGATACTTGCATCTTCCATACTGAAAATAGAAACCTAGCTTCCTCTCTCACTCCCAGCCGCAGCCAAAGCTGATACTTGATTCGTA-----------------
>feb2016seq_738
TCAAGTTTTCGAACAGGAAACCCCTACTCCCATAGTTGTAAAGCCGGAGGCTGACCCCGTTTTAGGTCCTGTTATAACTAAA-------------------------------------------------------------
>feb2016seq_739
AAGGATACAGGGTTTCAGCGTAAAGCTTTCCAACAGAACCAACCTCAAAAACAACGCTACCAACAGCAAAGTAGTACAGAAAGAGGAAGAGGAAACAAATCTTCTTTTCGTGGCAGAGGCG----------------------
>feb2016seq_740
CTCTTCGTCGGCAGCGTCAGATGTGTATAAGAGACAGACTGGGATTAGATACCCCCAGTAATTTCGGTGTGATTCTAGAGGAGCCTGTTCTACTGTCTCTTATACACATCTCCGAGCCCACGAGACCGA--------------
>feb2016seq_741
ATACCCCGTTTTAGGAGGAACTTTGCAACGAAGAGCTGGTACAGCAAGACATGATGCTGTTGCTTGGGGTTATGCTAGAGG--------------------------------------------------------------
>feb2016seq_742
AACAGGTATAATGCGCCCCGTGCAGCAGAAAGACAAAACCTTCAACGATCTACTGCGGATGTTTGGCCCCACCGCAACAACCAAAAGTGCCGCTACA----------------------------------------------
>feb2016seq_743
GCAAGCAGACATTCAGCGTATGACTGCCCGCCGGCGGTTGGCAAATTGCGATAAAGGCAACCGATCGCTATATGAATGG----------------------------------------------------------------
>feb2016seq_744
ACTGGGATTAGATACCCCTATCGCGCTCGATGATCTGACTGAGGTTGACCTGCAGATTGAGATGCTCGCGTAGACTAGAGGAGCCTGTTCTA---------------------------------------------------
>feb2016seq_745
GAGCCAGCAATTCATTTTGAGCTTCGTATGAAATAGCCCCTGAATGGCTGTCTCCAAGAAATATTACATCAATTTCTCCATCTACGAGCGGCACCCAGTG-------------------------------------------
>feb2016seq_746
GTAGCATTCGGATTCTGAACGCGCTCTTGCATAAAATAGGCTTTTGAATCTTGAGTAACATCTTCATCAACATTCCCTCTTATAGATTCAAAAAAG-----------------------------------------------
>feb2016seq_747
TTGAGCCTGATGAGCCTGAGCTACCACTTGAGCCGCTTGTTCCTGAAGTACCTGCTGAACCACTTGTACCTGAACTA------------------------------------------------------------------
>feb2016seq_748
ATACCCCGTTTTAGGAGGAACTTTACAAAGAAGAGCTGGTACAGCAAGACATGATGCGGTTGCTTGGGGGTATGCTAGAGG--------------------------------------------------------------
>feb2016seq_749
AGTAGTCCTAACTGTAAACTATGAATGCTAGATTAAAGAGCTTTTATAGCTTTTTTTTCTAAGATAACTCGTTAAGCATTCCACCTGAGTACTACGATCGTAAGATTAAAATTCAAAATAATTAGCGGTTCAGAATAGCTAG-
>feb2016seq_750
AGAGCCGCCCCAGAGCCACCCCAGAGTCACCCCAGAGTCGCACCAGAGCCATCCCAGACCAATCCTGCACTTTCATTTGAGATTTTCCAGATTCACCCCAGAGTTACGCCAGAGTCACACCAGAGGCACA-------------
>feb2016seq_751
TGCTCCACTTGCTTGAAATGTAGTAGATGTGCCTAATATATTGGTTATCGTAGTATCTGTAGCTACAGGAGGAACAGAAGAACTGCTTAAAATACATCCGCTAATGAACGAA-------------------------------
>feb2016seq_752
TTAGATACCCCCCGAACGCGCGGTAAACACCACTAGCTGTAAAGACAACCAAACTATTTGTAAAAACCAACAAACTAGAGGAGCC----------------------------------------------------------
>feb2016seq_753
ATAAGAGACAGACTGGGATTAGATACCCCATATGCGCAATTATAAGGGTTAGCCATGGCTAGGTTGGCCAGGTGCTAGAGGAGCCTGTTCTACTGTCTCTTAT----------------------------------------
>feb2016seq_754
GCAGCGTCAGATGTGTATAAGAGACAGACTGGGATTAGATACCCCAGGTCATGCTGCTTTTTCAAATATTCGTTCTAGAGGAGCCTGTTCTACTGTCTCTTATACACATCTCCGAGCCC------------------------
>feb2016seq_755
CCGCGCATACATACGTCATTTTTGGGCGTGGAAACAACAGGCGATGAAAAGTACCACATCGCCCCAAACAGATGCT-------------------------------------------------------------------
>feb2016seq_756
TGAATGGTATAAAAGAATAATATCTGGTTCTCATGATGTATTGTCACAATATATCAATGCTACTGCTAATCAATCTTTTCTTAGAACAGCCTTTA------------------------------------------------
>feb2016seq_757
CGAATAATACTTGTAGGCTTAACTAATATATAAACTTCGTCTATTATCTATTCACCTTCCTTATCTTCTCCCAGCATTCCCATTTTGTCCAATTCTTCCCCTAATTCGTTCTGCGAC--------------------------
>feb2016seq_758
ATACCCCGTTTTAGGAGGAACTTTACAACGTAGAGCAGGTACAGCAAGACACGATGCGGTTGCTTGGGGTTATGCTAGAGG--------------------------------------------------------------
>feb2016seq_759
AGCGTCAGATGTGTATAAGAGACAGACTGGGATTAGATACCCCCCCCCTCCTATTGTTCCCCCTACCGCGTGTCCTAGAGGAGCCTGTTCTACTGTCTCTTATACACATCTCCGAGC--------------------------
>feb2016seq_760
TCGTCGGCAGCGTCAGATGTGTATAAGAGACAGACTGGGATTAGATACCCCACCCAGACGTTGCTGCAACAGCACTAGAGGAGCCTGTTCTACTGTCTCTTATACACATCTCCGAGCCCACGAGA------------------
>feb2016seq_761
GCAGCGTCAGATGTGTATAAGAGACAGACTGGGATTAGATACCCCTGGACACGAAGCTTTTACGGCGATGAGAGCTAGAGGAGCCTGTTCTACTGTCTCTTATACACATCTCCGAGCCC------------------------
>feb2016seq_762
TACGTCCTATTTTAAAACAGTAAACACAGAATACCAAAAAAGAAGGAATGTGTTAATCTCTGGTCTAAAAAAAATTCCAGGGGTAGCTGTTGCTAATC---------------------------------------------
>feb2016seq_763
CTCCCCACGATTGAGGAACTCATCACTCAAATGGCAGGAGCTCGCGTCTTCTCTACTCTGGACATGCTCTCCGGGTTCTGGCAACAACCAGTA--------------------------------------------------
>feb2016seq_764
CAGCTGCAGACACGAGCACTAACTAGCACAAAGAATGACAGAAGAGGAAACAAAGTCAACCAAGACCAAAAGACGCCAAGAAGGCGCAGTGAGCGAGAAGTTAATGGACGAGCTCGTCCAAAAACCGAGGACTCTTG------
>feb2016seq_765
TACCCCTAGAAAACGTAGGTAAGTACATATACATTGTCACTGATGTGTATGAAACAGCGGAGATGTGGTCCAGACTAGAG---------------------------------------------------------------
>feb2016seq_766
TATAAGAGACAGACTGGGATTAGATACCCCATCGGCTGACAGAAGAGTATTTTTCATTCTGGGCCCACATGACGCTAGAGGAGCCTGTTCTACTGTCTCTTATA---------------------------------------
>feb2016seq_767
CAGATGTGTATAAGAGACAGACTGGGATTAGATACCCCCAGCGGCCGCAGGCCGCTGGGGGTTTTTGTATTAGGCTAGAGGAGCCTGTTCTACTGTCTCTTATACACATCTC-------------------------------
>feb2016seq_768
TGAGGATCAAGAGGAGGAAGAGGAGTTAAATGCTGATTCAGAGGAAGACGAAGACTCTGAGGAGGATTCCGAGGAGGAAGACGATGGC-------------------------------------------------------
>feb2016seq_769
AACTCTTAACCTGGAAGAGACAGGAAGGGTGGTTACCCCAACTCTTAACCTGGAAGAGACGGGAAGGGTGGTTACCGCTACTCCTAACCTTCTTTCACCGCATGACTAAG---------------------------------
>feb2016seq_770
CTCAATAACCGATAAGTTATCTGAGCTCGGGTCTATAAAGTATACAACGTCATCACTTTCTTTAAATACGATTTCATACGGATAACCTT------------------------------------------------------
>feb2016seq_771
ACTATGCCTAGCCCTAAATCTAGATACCTCCCATCACACATGTATCCGCCTGAGAACTACGGGCACAAACGCTTAAAACTCTAAGGACTTGGCGGTGCCCCAAACCCAC----------------------------------
>feb2016seq_772
GCAGCGTCAGATGTGTATAAGAGACAGACTGGGATTAGATACCCCTGGTCACGAAGCATTTACTCAAATGAGAGCTAGAGGAGCCTGTTCTACTGTCTCTTATACACATCTCCGAGCCC------------------------
>feb2016seq_773
CCCCCGCAGAGTTAGAATTCAAGGTGGCTGCAGGTGAGCAACATCAAATCACAAGGCTACGAATTCAAGCGTGGCTAG-----------------------------------------------------------------
>feb2016seq_774
TGGGATTAGATACCCCTAAAGTAAAGTTCAGTAAAATCCTCGAGATTGACCCTCTTACACCGGGTTTTGCCATCCTAGAGGAGCCTGTTC-----------------------------------------------------
>feb2016seq_775
GGCAGCGTCAGATGTGTATAAGAGACAGACTGGGATTAGATACCCCAGAGGAATGTAACCAACTCGCTGATGCACTAGAGGAGCCTGTTCTACTGTCTCTTATACACATCTCCGAGCCCA-----------------------
>feb2016seq_776
ACTGGGATTAGATACCCCGCCTGAAATAATTAATATAGCCATTAAAGAATTAAAAGATAGGAATACAAAGTATACTAGAGGAGCCTGTTCTA---------------------------------------------------
>feb2016seq_777
ACTATGCCTAGCCGTAAACTTTGGTGATAAAACACACATATCACCCGCCCGGGTACTACTAGCATTAGCTTAAAACCCAAAGGACTTGGCGGTGCTTTAGATCCAC-------------------------------------
>feb2016seq_778
CCCCTTCTGATACTCATTTCTTATCTAAGTATCTGAGCTAGTACAACATCATCTTCTTTGTTGCTCTTATTTCTCTAG-----------------------------------------------------------------
>feb2016seq_779
GACAGACTGGGATTAGATACCCCCAGGGACCGCCAAAAATATGTTTTATTACACATATATGCTCAAATCTATTTCTAGAGGAGCCTGTTCTACTGTC----------------------------------------------
>feb2016seq_780
CCCCCCCACACACAGCTACACCAGACACCCAGGAACCCAACACGCGGTGAAGCAACCGCGGGTGGTCTTAATTACTA------------------------------------------------------------------
>feb2016seq_781
ACTATGCCTAGCCCTAAATCTAGATACCTCCCATCACACATGTGTCCGCCTGAGAACTACGAGCACAAACGCTTAAAACTCTAAGGACTTGGCGGTGCCCCAAACCCAC----------------------------------
>feb2016seq_782
GTTATACACCTCTATAGGAATATGCAACTTATCGATAAATCGCTTCTCAAACCCTTTACCTACGTCAGGAGATATTGCTGCCTGAAATGCAGATAAAC---------------------------------------------
>feb2016seq_783
AAAAACACAAAACAAACGCCTAAAATAACTGTACTTAAATAACCAATGTTAAAATCAAAAAGAGCCGATTTGGTATTAAATTCATGATCATCTTTTTTCTTTTCAATGGCCCAAAGTGAATGCCAAACTGAAATAT-------
>feb2016seq_784
TCGTCGGCAGCGTCAGATGTGTATAAGAGACAGACTGGGATTAGATACCCCTTCAGATGCTACGAACATCAATGCTAGAGGAGCCTGTTCTACTGTCTCTTATACACATCTCCGAGCCCACGAGA------------------
>feb2016seq_785
CCCACTAAGGGCTCTATGAATACTACACACCTTACTGGGACGAGAAAACTACTCAGGCATTTTCTGCTCGTTTTCT-------------------------------------------------------------------
>feb2016seq_786
GATGATAAGAACGTCTTTGATATGGATTGTTTTTTTCTGAATTCTCCCGTTCTGAAGGACGGTTCTCCTAATCA---------------------------------------------------------------------
>feb2016seq_787
GGGATTAGATACCCCAATAAAAATGTTAGTTTGTGTCAAAAAAAAAAATAGCAGACTGCCAGCCAAATGCAGCGCTAGAGGAGCCTGTT------------------------------------------------------
>feb2016seq_788
TTTGTCTTATGGCTTTCGGCCTGACCAAGCAGGTGCTGGTAAACGGCTAGGATGGCGCTCTTCTCGGTCCTGACGGTTAGACGGGGAGTTTCCACTTCCGTATTCTCCGCCTTCTCTTCCCCGGTCT----------------
>feb2016seq_789
CGTCGGCAGCGTCAGATGTGTATAAGAGACAGACTGGGATTAGATACCCCAGCCAATGACAAATGCCGTCTAGGCTAGAGGAGCCTGTTCTACTGTCTCTTATACACATCTCCGAGCCCACGAG-------------------
>feb2016seq_790
TGGGATTAGATACCCCTTATTGCTTTATTATAGACATTCCACAAACTGAAACTGAACGGATTTTAATCCATCATCTAGAGGAGCCTGTTC-----------------------------------------------------
>feb2016seq_791
GCAGCGTCAGATGTGTATAAGAGACAGACTGGGATTAGATACCCCTGGTCACGAAGCATTTACTCAAATGAGAGCTAGAGGAGCCTGTTCTACTGTCTCTTATACACATCTCCGAGCCC------------------------
>feb2016seq_792
GCGTCAGATGTGTATAAGAGACAGACTGGGATTAGATACCCCCCCCTTTCCTACTGTTCCCCCTACCGCGTGTCCTAGAGGAGCCTGTTCTACTGTCTCTTATACACATCTCCGAG---------------------------
>feb2016seq_793
AAAACTTCTCTGTGTATCTCTAAATGATCTCTGTTCAAACTTGAATAGAATTAGTGGACGAGCCCACGACCAGAATGCTGCAATGACTAGAGCTAGATCACCAGACATTGCAA------------------------------
>feb2016seq_794
AGTCCTCGTATGTTCTGAATACTATGATTCTTCCATCTTTGCGTCTGCGATTATATAATTTTTTCTGCGACCATCTTATGTCTTTGATTTCCAGCCCCGAGCCCCAGTCTTCAGTTTCATGCACCC-----------------
>feb2016seq_795
TGGCAATAAAACATTGTGGAAGAGATTTACAGATGCAATTAAAGACTTCTTATCTACTCTAGGTATAGACGTTAAGGAAGGAAGTTTA-------------------------------------------------------
>feb2016seq_796
TAAGGAGTCGTCGGCAGCGTCAGATGTGTATAAGAGACAGACTGGGATTAGATACCCCTCCGAGCCCACGAGACCTAGAGGAGCCTGTTCTACTGTCTCTTATACACATCTCCGAGCCCACGAGACGCTACG-----------
>feb2016seq_797
GTCCCAACTTGGAAATCCTCACCCTCTGCATCTCCACCGGGCCAGCCGCCTCGCCCGCGAAGGCAGGCGTAGAAGTAGGCATCCTGTTGTCCCGCTCCCAGTTCATGTCGCCCGCC---------------------------
>feb2016seq_798
GTCACAGAATGAGAGGAACTAGAGGAGACTGCGTTGGAAGCCGATGAAGATGTAGTCACCGACGGACTCAGAGAACCCGTCCCAGAATGAGAGGAA-----------------------------------------------
>feb2016seq_799
TATAAGAGACAGACTGGGATTAGATACCCCATACGCTCAATTATAAGAGTTTGCTTGGCTAGATTGGCCAGGTGCTAGAGGAGCCTGTTCTACTGTCTCTTATA---------------------------------------
>feb2016seq_800
AGAGACAGACTGGGATTAGATACCCCCTGCTCAACCCAATCCTTTAATACAAAAGCTGATTTTATCCGATTCGCCTAGAGGAGCCTGTTCTACTGTCTCT-------------------------------------------
>feb2016seq_801
ACTGGGATTAGATACCCCTGCAGGTAATATCGTAAAAGAGATATGTAAAGCAGGACACACAATCGGAATCTCATCTAGAGGAGCCTGTTCTA---------------------------------------------------
>feb2016seq_802
ACTGGGATTAGATACCCCCTTAGAGATAGGTACCCAATTAGAAGTGAATACAGTTAACGTGGAGGAAAATAGCACTAGAGGAGCCTGTTCTA---------------------------------------------------
>feb2016seq_803
ATTAGATACCCCGGCCCGATCGGCAGGAATTTCATTCATGAGTTTCATGGCCTCAATCACACAGAGGGTCTGGCCTAGAGGAGCCT---------------------------------------------------------
>feb2016seq_804
GAGACAGACTGGGATTAGATACCCCTGTGTTGTTAGGAACTTCTTTTAGCTCTTGGCCAGTTTCTAACTTTTTACTAGAGGAGCCTGTTCTACTGTCTC--------------------------------------------
>feb2016seq_805
GAGACAGACTGGGATTAGATACCCCTGAAAAATATGAAGGTATGGGTTACACTTTCCAGGACCTTACGATACTACTAGAGGAGCCTGTTCTACTGTCTC--------------------------------------------
>feb2016seq_806
ATACCCCGTTTTAGGAGGAACCTTGCAAAGAAGAGCTGGCACAGCAAGACACGACGCGGTTGCTTGGGGATATGCTAGAGG--------------------------------------------------------------
>feb2016seq_807
ATAAGGCGGAACATATGACTACGTTTAGTCCAAGAGAAATAGTGTCGGAACTTGACAGATTTATCGTTGGCCAATCGGCGGCTAAAAGAGCGGTTGCGATAGCCTTACGTAACCGGTGGAGGAGGCAGCAG------------
>feb2016seq_808
ACTGGGATTAGATACCCCGCCTGAAATAATTAATACAGCCATTAAAGAATTAAAAGATAGGAACACAAAGTATACTAGAGGAGCCTGTTCTA---------------------------------------------------
>feb2016seq_809
TTAATAAAGTATTCCCCGACTTGATTATGCAAGCTAGTTAATTTATACTTTTGACTAATGGATTTACGTCATGAACAACGATAATCAAAGCAAGGTTTTAGACACG-------------------------------------
>feb2016seq_810
CGTCAGATGTGTATAAGAGACAGACTGGGATTAGATACCCCAAATGTCCCGGGCCATCTGAGAAGTCATGCCAACTAGAGGAGCCTGTTCTACTGTCTCTTATACACATCTCCGA----------------------------
>feb2016seq_811
CATTCTACTTGAATATGTTCTAGTAGAAGTATATCCTTCTGATATATATCCTAATTTATTGTATAATGTTTCCTTATCTCGTGGTAACCCAGAATGAATGTTTCCTTTATACTCAAAAGTAGGAAATCCAGATATGC------
>feb2016seq_812
GCTATGCTTAACCCTAAACTCGAATAGTTAGATCAACAAAACTGTTTGCCAGAACACTACAAGCAACAGCTTAAAACTCAAAGGACTTGGCGGTGCTTTACATCCCT------------------------------------
>feb2016seq_813
ACCCCCAAAAACCTTCCTGAACGCGTAAAAGCGAAAAAGAAGGCTAAAAAGTACAAAGAATCTTCCAATTAGAACTAGA----------------------------------------------------------------
>feb2016seq_814
ACTATGCCCCGCCGTAAACTTAGATATTCCAGTACAATAAATATCCGCCAGGGGACTACGAGCGCCAGCTTAAAACCCAAAGGACTTGGCGGTGTTTCAGACCCCC-------------------------------------
>feb2016seq_815
TTCTGATATTATGTACTCATTTCTTATCTAAGTATCTGAGCTGGTACAACATCATCTTCTTTGTTGCTCTTATTT--------------------------------------------------------------------
>feb2016seq_816
CAGCGTCAGATGTGTATAAGAGACAGACTGGGATTAGATACCCCTTCGGCGAGTATCGTAACGGGCGCGTGGACCTAGAGGAGCCTGTTCTACTGTCTCTTATACACATCTCCGAGCC-------------------------
>feb2016seq_817
ATACCCCGTTTTAGGAGGAACTTTACAACGAAGAGCTGGTACAGCAAGACATGATGCAGTTGCTTGGGGTTATGCTAGAGG--------------------------------------------------------------
>feb2016seq_818
GTAGAAAAAAGAGGATTTGATGGAAACCTTTGGGTATGGGAACATCCAAATTACAATAGAGCATATATGGTAGTTGCCGATGTAG----------------------------------------------------------
>feb2016seq_819
GACTGGGATTAGATACCCCAGCATTTTGTTCCCTTTCGAGCTCTATTGCTTCCTCAATTAGAGGGAGTGCTGCCCTAGAGGAGCCTGTTCTAC--------------------------------------------------
>feb2016seq_820
AGAAAATATTGAAAGACTTCCTGCTGATATTGTTTCTGTTTTGTTAGAAAAATATGAAGGTGCGGTTCAAATTAGCAAGGAAGAAGAAAAAAAATAGTAGAGGCAATCAGCAACTTGG-------------------------
>feb2016seq_821
TGGAATAGATTTAGATTCCTACATGATGGAGAGATCCCCCTCCACTTTGGGGACAAGTTACCAAGAGAGTTCGTCGACTCAGCATCTTCAACTCTGCTGGAGAAGCTTGACCAAGCGAAAGGCAATTACCCATAC--------
>feb2016seq_822
AAGGAGTCGTCGGCAGCGTCAGATGTGTATAAGAGACAGACTGGGATTAGATACCCCAGATCTACGCGGACGGGCTAGAGGAGCCTGTTCTACTGTCTCTTATACACATCTCCGAGCCCACGAGACAAGAG------------
>feb2016seq_823
TAAGAGACAGACTGGGATTAGATACCCCATTTCCGCCTGCTCCTTGAACTCCACTTCCGCCATTACCTCCAATACTAGAGGAGCCTGTTCTACTGTCTCTTA-----------------------------------------
>feb2016seq_824
ACTATGCTTAGCCCTAAACCCTGATAGTTACATTAACAAAACCATTCGCCAGAGTAGTACAAGCAACAACTTAAAACTCAAAGGACTTGGCGTTGCTTTATATCCCT------------------------------------
>feb2016seq_825
GTCAGATGTGTATAAGAGACAGACTGGGATTAGATACCCCGTACACTGCCTCTGCATTGCCCCGTCCTTAGTCACTAGAGGAGCCTGTTCTACTGTCTCTTATACACATCTCCG-----------------------------
>feb2016seq_826
TATTGTCGAAAGGGATATCATAGAATTAGAGAAAAAGATATTTGAATTTAAAAACCTTCAGATAGACGAACAAAAGCTTAGAAGTTTAAGACTTG------------------------------------------------
>feb2016seq_827
AAAAACTAAAGATAAAAAGAGTGAAGACCCTCTAACATCAGCTCTTGATGCTTTAGTAGCGGCTAAACGGCAACAACCTGGAACTTGGTTAGATGTACCAGAAGAATTACTAAAAGGTATAC---------------------
>feb2016seq_828
GATTAGATACCCCCCTGGAAGATTTGGTGCTTTGGAGATAACCGAAAACCAAGTGACTAGCTTTTATGAAAAACCTAGAGGAGCCTG--------------------------------------------------------
>feb2016seq_829
CAGAAGAGGTTGTTCACGGACGAACCTCTTTAAGTAAAACAGGGCGAGTACTTGAAGTCACTGAAGAAGCTAAAACAAAAGAGCAGCAGGAGCAAGACATTCGT---------------------------------------
>feb2016seq_830
TAAAAGTATTGAGTCCGCTATCCTTGACAAAATAGGAAAAAAAGATATAAAGTTTACTCCTAATGGTACCTCAACAAGAGTGTGTCATTTAAC--------------------------------------------------
>feb2016seq_831
GAGTCGTCGGCAGCGTCAGATGTGTATAAGAGACAGACTGGGATTAGATACCCCGTCAAATGATCCGCTGTATACTAGAGGAGCCTGTTCTACTGTCTCTTATACACATCTCCGAGCCCACGAGACCG---------------
>feb2016seq_832
ACTGGGATTAGATACCCCGCCTGAAATAACTAATACAGCCATTAAAGAATTAAAAGATAGGAATACAAAGTATACTAGAGGAGCCTGTTCTA---------------------------------------------------
>feb2016seq_833
AATACTATACGGACACCCGATTACTGAACAGAAACCAGATTCATATGTAGGAACCTGGTTTTAGTGCGAAATCAAATGTGTTGGGCTCAAATCCAATATATTCATCCAGAAAATAAATTAGTATGCGGAAATCCGATTTTC--
>feb2016seq_834
TCAAAAGACTTCGAAGCAGGTAGAGACACCAATCAAGGCATGGTAAGAGAATTACCAGTTGGTGGGATAGAAAGTTTTGCAAGAAGTGTTATTCCAGGAGCTAGTTTGCTAC-------------------------------
>feb2016seq_835
TAAAGTACAAGAGATGTTTGCAACCACAGTGAAGCAGCCTTCAAGTCAGCCCTTTTTCCTTAAACTTCGAAGTCTGTTTCAGGATTCCATCACTGCAATCCGTGATCAAAAGCGAAAATTTAAGCAGGCTTTG----------
>feb2016seq_836
GTCGTCGGCAGCGTCAGATGTGTATAAGAGACAGACTGGGATTAGATACCCCTGTTGATGTCGATTATTTTGGCCTAGAGGAGCCTGTTCTACTGTCTCTTATACACATCTCCGAGCCCACGAGAC-----------------
>feb2016seq_837
CTCTTCGTCGGCAGCGTCAGATGTGTATAAGAGACAGACTGGGATTAGATACCCCCAGTAATTTCGGTGTGATTCTAGAGGAGCCTGTTCTACTGTCTCTTATACACATCTCCGAGCCCACGAGACAAG--------------
>feb2016seq_838
TACCCCACCTGTAATCGCTAATACTATTTCATGCTTTGTAATTATTCCAACAGCACCTAAGGAGCCTCCAAGCGCTAGAG---------------------------------------------------------------
>feb2016seq_839
GCAGCGTCAGATGTGTATAAGAGACAGACTGGGATTAGATACCCCAGGGCACGAAGCATTTACAGCTATGCGCGCTAGAGGAGCCTGTTCTACTGTCTCTTATACACATCTCCGAGCCC------------------------
>feb2016seq_840
AAATTAAATTCTGCCAAGGTGTCTTTTAGACTATTGTTTGTGGAGGTGTTTTTGTCTTTTTGATTTTTTTTTGTCTTTTTCTAGGCGCCAAAGACTCACCCAA----------------------------------------
>feb2016seq_841
CAGCGTCAGATGTGTATAAGAGACAGACTGGGATTAGATACCCCGCTACCACCCCAGACCGCATGACGGCCTAACTAGAGGAGCCTGTTCTACTGTCTCTTATACACATCTCCGAGCC-------------------------
>feb2016seq_842
GATCGTCGGCAGCGTCAGATGTGTATAAGAGACAGACTGGGATTAGATACCCCATCACAAAAATTTCAGGCCTGCTAGAGGAGCCTGTTCTACTGTCTCTTATACACATCTCCGAGCCCACGAGACC----------------
>feb2016seq_843
AGCGTCAGATGTGTATAAGAGACAGACTGGGATTAGATACCCCCATACGTGCTGGGAGGGTACCTTGAGGTGTGCTAGAGGAGCCTGTTCTACTGTCTCTTATACACATCTCCGAGC--------------------------
>feb2016seq_844
GAGCTCAGGGAAAGGGCCAAGGAGGTCGCGGCCATCGTCGGCGAGGTCGTCTCTGAGGTGAACTCGTGGCCCCTGGAACGCCAACTGGGAATG--------------------------------------------------
>feb2016seq_845
AGCGTCAGATGTGTATAAGAGACAGACTGGGATTAGATACCCCTAGAGGAGGCTGGCAGTGGGACTGGACACCCCTAGAGGAGCCTGTTCTACTGTCTCTTATACACATCTCCGAGC--------------------------
>feb2016seq_846
GGCAGCGTCAGATGTGTATAAGAGACAGACTGGGATTAGATACCCCAGTAGTCCTGTCTCCGAGCCCACGAGACCTAGAGGAGCCTGTTCTACTGTCTCTTATACACATCTCCGAGCCCA-----------------------
>feb2016seq_847
ATCTAGAACATAATCCATATGTTGGTTTTAATCCTACAGTTCCTGTGAAAGAGGCAGGTTGTCTTATAGATCCACCTGTGTCAGTCCCAATTGTTGCAGGCGTTAGATTTGCACATACTGCAGCTGCAGAGCCA---------
>feb2016seq_848
CTTCGTCGGCAGCGTCAGATGTGTATAAGAGACAGACTGGGATTAGATACCCCATCACAAAAATTTCAGGCCTGCTAGAGGAGCCTGTTCTACTGTCTCTTATACACATCTCCGAGCCCACGAGACC----------------
>feb2016seq_849
TCAGATGTGTATAAGAGACAGACTGGGATTAGATACCCCAAAATACACAGGCTGTGCTAGCAGTATTATCGTGTCTAGAGGAGCCTGTTCTACTGTCTCTTATACACATCTCC------------------------------
>feb2016seq_850
AGTAGTCCAAACTGTAAACGATGAATGCTAGATATTAGGGTTAAACTTAATGTCAAAGATAACTCATTAAGCATTCTACCAGAGTACTACGGTCGCAAGACTAAAATTCAAAATAATTAGCGGTTCAGAAAAACTAG------
>feb2016seq_851
GTGTATAAGAGACAGACTGGGATTAGATACCCCAGGAATTATTGACACGCAATTATGAAACGGGTCGCATAGTGCTAGAGGAGCCTGTTCTACTGTCTCTTATACAC------------------------------------
>feb2016seq_852
CTGGGATTAGATACCCCCAGTACCCGGCGGCGTGAAACGCCTCGCCGCCCTCGGTCACGCCTTCAGAACCCGGCCTAGAGGAGCCTGTTCT----------------------------------------------------
>feb2016seq_853
CCCGCTAAGGGCTCTATGAATACTACACACCTTAGTGGGACGAGAAAACTACTCAGGCATTTTCTGCTCGTTTTCT-------------------------------------------------------------------
>feb2016seq_854
TTGCATTTGTACAGTATTCATGCCAATCACTGCAAAACCCAAGCTCTACAACCCACGCCACCCCGAACGCACGCTGCTGTACCAAACGGTAGCCGAGCACCACGAGAC-----------------------------------
>feb2016seq_855
ATTAGTTTAGACCGTAAACGATGAATGTTGGGTGGTGGTTCTTTTGCCACCGCCGTAGGTAACCCGTTAAACATTCCACCTGAAAACTACGATCGCAAGATTAAAATTTAAAAAAATTGACGGTTCAGAAAATCCAG------
>feb2016seq_856
AGTTCCTCCATCAGCAACTCATACGTCAGTTCCTCCAGGTGCGAAGTAGTCAGTACCTTGTGTAGCACTCGATACAACTGTTCCGTTGCC-----------------------------------------------------
>feb2016seq_857
ATACCCCGGTGCTTTCCATTACCTCTTTGGCCGCCACGCCTTCCTTGATCATCCTCAGGGCTTTCTGTGTCCCGCTAGAGG--------------------------------------------------------------
>feb2016seq_858
TCTTCGTCGGCAGCGTCAGATGTGTATAAGAGACAGACTGGGATTAGATACCCCAGCAACACCTAAGGCCAATCCTAGAGGAGCCTGTTCTACTGTCTCTTATACACATCTCCGAGCCCACGAGACAA---------------
>feb2016seq_859
ACTATGCTTAGCCGTAAACATTGATAGAATAGTACATCCCATCTATCCGCCGGGGTACCACGAGCACCAGCTTGAAACCCAAAGGACTTGGCGGTACTTTAGATCCCC-----------------------------------
>feb2016seq_860
AGTAGTCCTAACTGTAAACTATGAATGCTAGATTAAAGAGCTTTTTTAGCTTTTTTTTCTAAGATAACTCGTTAAGCATTCCACCTGAGTACTACGATCGCAAGATTAAAATTCAAAATAATTAGCGGTTCAGAATAGCTAG-
>feb2016seq_861
TGTATAAGAGACAGACTGGGATTAGATACCCCAAGAAGAAGCAGAAGAAGCCGAGAAGATGACGGCACTGGCCGCTAGAGGAGCCTGTTCTACTGTCTCTTATACA-------------------------------------
>feb2016seq_862
CAAACGGTTCCCAGAGTTATTGGAGACTGTAAAAAATAATAAGGATAAGATTGTACGCCTTAGCATGTCGATGCACTACGGGCGTGCTGATCGACAGCTTGTTTCTC------------------------------------
>feb2016seq_863
GGCGAACAAAAGTTAAACAATTATTTGAACGGTGCATTTCAGGCTAGTAGTTCACAACAAACAGAATTCGGAACTATCACAG-------------------------------------------------------------
>feb2016seq_864
AAACGATAAAGCAGCGTTTTGTAATAACGATTCATCTTTCTTTTCGTTACAGTAAAACTCACCGAGGTTATCTAAAGAATAAGAATACCTATTCTCGTTTA------------------------------------------
>feb2016seq_865
ATTTACACCCACGGCACAGGCCCAAAAAACATCGTCTTAATCCACGGCTGGGCCGGTAGATTTTCTCAATTCCATGCCTTGCTCGCCCAC-----------------------------------------------------
>feb2016seq_866
GTCGGCAGCGTCAGATGTGTATAAGAGACAGACTGGGATTAGATACCCCCACAAACAAATGGCTTTGAGGTAACCTAGAGGAGCCTGTTCTACTGTCTCTTATACACATCTCCGAGCCCACGA--------------------
>feb2016seq_867
AGAGGAACTGGGCCAAATGTAGAGATAGATTCAAGCCTTTCAAAAATTGAAATTGGTAAAGCTAGAGTAATTGCAGACAGAGGTTCTGAAATTATATTTCTTAATTTTGGAGCATTG--------------------------
>feb2016seq_868
GGCAGCGTCAGATGTGTATAAGAGACAGACTGGGATTAGATACCCCAGTAGTCCTGTCTCTTATACACATCTCCCTAGAGGAGCCTGTTCTACTGTCTCTTATACACATCTCCGAGCCCA-----------------------
>feb2016seq_869
ACATGGTATACCGACACCCTTTTCCGGGGCCTGGATTAGGTGTGCGCATTTTAGGGGAAGTGACCTTCGAATTTGCTGAGCTGTTAAGAGAAGCCGATGCTATTTTTATACAAGAA---------------------------
>feb2016seq_870
CATCATGAACCACCTCACCACCTCCATCCTCCACTCCCTGCATGCTCATCACCGGAGCACCAACTGGGTGTTCTCTCCTGCTAGCTACCTGGAGGCCATGTCCAGTCTAGCGGCCTGTGTGAATGGGCGCAGT----------
>feb2016seq_871
GACAGACTGGGATTAGATACCCCCCCCACACACAGCTACACCAGACACCCAGGAACCGCGGGTGGTCTTAATTACTAGAGGAGCCTGTTCTACTGTC----------------------------------------------
>feb2016seq_872
GATTAGATACCCCTGATAGATGGGCTGACAGTCACTGAGTTGGCCGACAGGCTATTTTAACCGCCGTCCTGCGGCTAGAGGAGCCTG--------------------------------------------------------
>feb2016seq_873
TAAGAGACAGACTGGGATTAGATACCCCTATGAAACCCTTTGTAAAAGAGACCCTAGATCGCCAACAATTGCGCCTAGAGGAGCCTGTTCTACTGTCTCTTA-----------------------------------------
>feb2016seq_874
GTCTTGTGGCAAACATAATGTGCCAGTGCATGAAATCGCTCCCTCCTTGGAAGAATTAATACTGCAGGCTGGGCTCTTTTCAGATGAAGCCGATAAAGAAGAGAAGAACGAGAAAGCAGTTTCTA------------------
>feb2016seq_875
TCAAGACCTCTATGGGGTTGTTGCTCAGGAGGCTCAAATCCTCCTTAAGTCTGATCCTTGGTTAGATGAACAACTGACCAAGGCGAGGAAGAGAGCAGAGGAGAGGATCAAGCTGTTGCAAAAGGCTGGG-------------
>feb2016seq_876
GCTATGCTTAACCTTAAACTCGAATAGTTAGATCAACAAAACTGTTCTCCAGAACACTACAAGCAACAGCTTAAAACTCAAAGGTCTTGGCAGTGCTTTACATCCCT------------------------------------
>feb2016seq_877
CCTTAAAAATTATTGGAAATTAAAATATGCCCACGGTCCTTTTTCTTCTAAAAAGTATATTTCATTACTAACTTCT-------------------------------------------------------------------
>feb2016seq_878
AGACAGACTGGGATTAGATACCCCCACACGAAACAAGGGCAAGGGCGACGGTTGAGGTGATGGCAGTGAGAGCTCTAGAGGAGCCTGTTCTACTGTCT---------------------------------------------
>feb2016seq_879
AGACTATTTGTCTTGAGATGTTCCAATCAATCGTATTGTTCATCCAGTAACGGAAAATTTTCTCATAATTATCGGGAATGAATTTTATTTCACCTCTATCCACGGATTCAATTGCCATCTTGG--------------------
>feb2016seq_880
AGGTAGCCGGGGAGACTCCAAATAATGGGTGTGGGTATGGTCCATTGGGTCGGGGGGGCTGCGGCGAGTCAGAAGAAGCTGCCTTC---------------------------------------------------------
>feb2016seq_881
ATACCCCGTTTTAGGAGGAACTTTACAACGTAGAGCAGGTACAGCAAGACATGATGCTGTTGCTTGGGGATATGCTAGAGG--------------------------------------------------------------
>feb2016seq_882
GCGCCAAAAAGGTAAAAGTTATTTAAAGTTAGCGGGCATTGAGTTTGATTTTAGGGCATTTGTAAACGCCCAGGCCTATTACGACAGTGCCGTTTCGGTTTTGCCCCCAGAATACCCCGGTCTCGATACG-------------
>feb2016seq_883
ACAGACTGGGATTAGATACCCCTTTTATTTTAGAACATGGACAAAACATGGGACAATTAATATTTGAAAACATGCTAGAGGAGCCTGTTCTACTGT-----------------------------------------------
>feb2016seq_884
TAACAGGCCCGCGCTTAACACACGCGAGGCGTTTGAATAATGCTGGGGCCAGAGCTGCTCAACTTGACGGTTCGGCCTACGCCGATCTTC-----------------------------------------------------
>feb2016seq_885
TCCCATGTTGTTGATTACCGATGCACTGCTCTTGATGAGCAAAGTAGACACCGGGTTGCTTGTTACAAATACTCAAAAGGCCACAAAACGTGGAATCCAACAT----------------------------------------
>feb2016seq_886
ACCTACCAGGACTTAGATCCCACTGGATCGGATTATTTTCGATCATTTTTGGACCACCCCAGCAGACGACGCTGAGCGTGCGGCTGTGGAGCGTCACGACAGTTAGATGCAAAGCATCCCGTTCAAACGCCCTCCC-------
>feb2016seq_887
GATGTGTATAAGAGACAGACTGGGATTAGATACCCCGGAAGAAAAATTAAAAATAACAAAAATAGCCTGGGAAACTAGAGGAGCCTGTTCTACTGTCTCTTATACACATC---------------------------------
>feb2016seq_888
TCTATGCTTAGCCCTAAACCCTAACAGTTACATTAACAAAACCATTCGCCAGAGAACTACAAGCAACAATTTAAAACTCAAAGGACTTGGTGGTGCTTTATATCCCT------------------------------------
>feb2016seq_889
GCTATGCTTAACTCTAAACTCGAATAGTTAGATCAACAAAACTGTTGGCCAGAACACTACAAGCAACAGCTTAAAACTCAAAGGACTTGGCGGTGCTTTATAGCCCT------------------------------------
>feb2016seq_890
CCGGAGGCTATGGAGAGAGAGAGAGAGAGAGAGAGAAAGTGAATGTGTGTGTATGTGTGTAAGTGTGTGTGTGTTAAAAATAAAAATAAAAAG--------------------------------------------------
>feb2016seq_891
CCAATACGCTTAGCCCTAAACTCCAATAGTTAAATCAACAGAGCTATTCACCAGAACACTACAAGCAATAGCTTAAAACTCAAAGGACTTGGCGGTGCTTTATATCCCT----------------------------------
>feb2016seq_892
TACCCCACAACGAGCGGTAAACACCAGCAAACTAGCTGTAACAACAACCAAACTAGTTGTAAAAAGCCAACAAACTAGAG---------------------------------------------------------------
>feb2016seq_893
AGACAGACTGGGATTAGATACCCCTACAATCATAGGACAAGTACCAGCACAGGTAACAGATGGTAATCCAGTTACTAGAGGAGCCTGTTCTACTGTCT---------------------------------------------
>feb2016seq_894
AGAAGAGAAAGAGGCTTATAGAGCGGAACTGCGCCGCAGAGTAGAGGCCTCTTTGATGGAGTCTCAGCGTGCGTCTGAGCGGGCGGCGATGACGCATCAGCGTCGT-------------------------------------
>feb2016seq_895
TATCTATGTTTTCAATTAAGTTATTTGTAATTTGGGCATTGTCAAAGTTACTACTGATTGCAATTCCTCCTTGGCAGGTTCCTTTTCCGTCTATGTGGTTTTCATTTATTGAACATATA------------------------
>feb2016seq_896
TCCTCTTCGTCGGCAGCGTCAGATGTGTATAAGAGACAGACTGGGATTAGATACCCCAGCAACCAAGAGACTTCCTAGAGGAGCCTGTTCTACTGTCTCTTATACACATCTCCGAGCCCACGAGACGGACT------------
>feb2016seq_897
AAGTTTCAATCAACTCTTTGCGCACTCGGTTTAGCGTCAGGCTGGCTTCGCCTCGAGACAATTTATCCGACTTAGTCAGCAAGACATGCACCGGTTTACCGCTGGGGCAAAACCAATCTAACATTTGCCGGT-----------
>feb2016seq_898
GATGTGTATAAGAGACAGACTGGGATTAGATACCCCTATGGTTAGATCAGTGTCTGGCGAATAGTTACCCTGGGCTAGAGGAGCCTGTTCTACTGTCTCTTATACACATC---------------------------------
>feb2016seq_899
ATCAAATTTTGTTGGGCACGCAGGGAAGTTTCCTACAGTTAAAGGGACAGAGGATGGAATTGAGTTTACAGCTATATCAACAAGTGGGTATGTAACTATATCTTGGGAAGACTTAGTGG------------------------
>feb2016seq_900
TTTTCCTTTACGCGAACAAGATCGTCGTCAGCTGACCCCACAAGATACCCGTCCAACTGGTCCAGATAACCAAAAGGATCGTCTTGTGCCAAAGTTCTGTCTTTGAACTTTGCAAAAGAACGG--------------------
>feb2016seq_901
GATTAGATACCCCCCTGGAAGATTTGGGGCTTTGGAGATAACTGAGAACCAGGTGACTAGCTTTTATGAAAAACCTAGAGGAGCCTG--------------------------------------------------------
>feb2016seq_902
TCGAATGCAGAAGAAAAGGCAAAAATAGCTCCTGACGTGCATAGATTTATCCAGAATATGGATAAACAAGGGGCAGTAGGGGTATCAAATCCCAAAGAAAAAGAAAATAAAGATAGTTTAGGTAAAAAAATTG----------
>feb2016seq_903
CATTTTCAAGGCGATAACTCTAAACTATATTGGTCTTGCGATAGGGATTGCTTACGTAAATCAACCTATAAGTATCCGCCCATCAAAACTAAATTC-----------------------------------------------
>feb2016seq_904
TAAGAGACAGACTGGGATTAGATACCCCAGCAATTGCCCTTAGCGAATCTGAGGAGATGATTACTGAAAAAATGCTAGAGGAGCCTGTTCTACTGTCTCTTA-----------------------------------------
>feb2016seq_905
ATCCTCTTCGTCGGCAGCGTCAGATGTGTATAAGAGACAGACTGGGATTAGATACCCCCGAAAAGGCTAGCCCGCTAGAGGAGCCTGTTCTACTGTCTCTTATACACATCTCCGAGCCCACGAGACTAAGGC-----------
>feb2016seq_906
ACAGACTGGGATTAGATACCCCAATATGCTCTTCATCAAGTCACTCCCTCGTTTGTTCCGACCCACTTGATACACTAGAGGAGCCTGTTCTACTGT-----------------------------------------------
>feb2016seq_907
GTCAGATGTGTATAAGAGACAGACTGGGATTAGATACCCCAAGGCTCAGTTCTTCCAACGACTGAGTGCCATTCCTAGAGGAGCCTGTTCTACTGTCTCTTATACACATCTCCG-----------------------------
>feb2016seq_908
GATCGTCGGCAGCGTCAGATGTGTATAAGAGACAGACTGGGATTAGATACCCCATAACCGAATTCTATTTGGAACTAGAGGAGCCTGTTCTACTGTCTCTTATACACATCTCCGAGCCCACGAGACA----------------
>feb2016seq_909
GATGATAAGAACGTCTTTGATATGGATTGTTTTTTCCTCAATTCTCCCGTTCTGAAGGACGGTTCTCCTAATCA---------------------------------------------------------------------
>feb2016seq_910
TGAAGTGCCTGAAGAAGCAGATGAACCAGAAGATGAGGATGTACCTGAACTACCTGATTGACCACTTGAACCTGTACTACCACTTGAACCACTCGAA----------------------------------------------
>feb2016seq_911
TGTGTATAAGAGACAGACTGGGATTAGATACCCCTGCTGATAACGAGACTACTGCATCTATCGCAAGTCTCTCTCTAGAGGAGCCTGTTCTACTGTCTCTTATACACA-----------------------------------
>feb2016seq_912
TAAGAGACAGACTGGGATTAGATACCCCCAGGGCGATGGTCGCCGCGATGTGCTGCGGAATCACCGCCAGAGCGCTAGAGGAGCCTGTTCTACTGTCTCTTA-----------------------------------------
>feb2016seq_913
GCGTCAGATGTGTATAAGAGACAGACTGGGATTAGATACCCCGGTAGTCCTAGCTGTAAACGATGAGCACTTGGCTAGAGGAGCCTGTTCTACTGTCTCTTATACACATCTCCGAG---------------------------
>feb2016seq_914
CCCCTGTGATTTTGTCATCAGAGACTTTGATAGTAGCGAGGTTCTAGCGGTCGGATTTGCACGTTATGATAGCACTAG-----------------------------------------------------------------
>feb2016seq_915
ACTGGGATTAGATACCCCCAATATACACTCCAAATTGCTTACTTGCAGTAAGCGAGTAAGCATTTGGGTTTACACTAGAGGAGCCTGTTCTA---------------------------------------------------
>feb2016seq_916
GCAGCAGTTTTCAAAACTCGGAGATGTGTTATACAAACAAGGTTCAGGATGGGAAGGTTTGAAGCATGTTATGGGAG------------------------------------------------------------------
>feb2016seq_917
CTTCGTCGGCAGCGTCAGATGTGTATAAGAGACAGACTGGGATTAGATACCCCATCACAAAAATTTCAGGCCTGCTAGAGGAGCCTGTTCTACTGTCTCTTATACACATCTCCGAGCCCACGAGACC----------------
>feb2016seq_918
AGCGTCAGATGTGTATAAGAGACAGACTGGGATTAGATACCCCTGCAAATTAGCCAACTCACCCAGCAAGAAATCTAGAGGAGCCTGTTCTACTGTCTCTTATACACATCTCCGAGC--------------------------
>feb2016seq_919
ATCCTCTTCGTCGGCAGCGTCAGATGTGTATAAGAGACAGACTGGGATTAGATACCCCTCACTAATAGCCCAGCCTAGAGGAGCCTGTTCTACTGTCTCTTATACACATCTCCGAGCCCACGAGACGTAGAG-----------
>feb2016seq_920
GTGTATAAGAGACAGACTGGGATTAGATACCCCAGTAGTCCTGTCTCTTATATACATCTCCGAGCCCACAAGACCTAGAGGAGCCTGTTCTACTGTCTCTTATACAC------------------------------------
>feb2016seq_921
GCGTCAGATGTGTATAAGAGACAGACTGGGATTAGATACCCCAGCCAGCCTCGATACCCTCACCAGCCTTGATACTAGAGGAGCCTGTTCTACTGTCTCTTATACACATCTCCGAG---------------------------
>feb2016seq_922
AGCAGAAAGAAAATTCTTGGAAAGAGTTTTATCTGGATCAATTGAAATGAATGAACCTACTTTGCTGTATATGGTTCAAGTTAGAGAAAACATACAAAGAAGAGCAATAGAAAGATTTAATAATGCT----------------
>feb2016seq_923
CGTCAGATGTGTATAAGAGACAGACTGGGATTAGATACCCCTATTCGGTGGCTTAGGTGAAGCTGCAGGTATCGCTAGAGGAGCCTGTTCTACTGTCTCTTATACACATCTCCGA----------------------------
>feb2016seq_924
CAGACTGGGATTAGATACCCCAGGAAGAAGGTATGGAGGTGGAAATCACACCAGAAGAATTTTCTCTCGAGGAGCTAGAGGAGCCTGTTCTACTG------------------------------------------------
>feb2016seq_925
AGATGAACCAGACGAACCAGATGTACCTGATGAGCCAGATGTGCCTGATGAACCAGAAGTACCTGAAGTACCATCTACGCCAGAAACACCAGATGAACCTGATGTA-------------------------------------
>feb2016seq_926
TGCGAGATTAGATTATTATCTTGCAACTGCAGATTATTCTGACACTTATAAGGATTATTGGGGAAGTCGACCTCGCAACTTTAGAGACCGT----------------------------------------------------
>feb2016seq_927
GAGTAGATCGTCGGCAGCGTCAGATGTGTATAAGAGACAGACTGGGATTAGATACCCCTCCGAGCCCACGAGACCTAGAGGAGCCTGTTCTACTGTCTCTTATACACATCTCCGAGCCCACGAGACCGAGGC-----------
>feb2016seq_928
ATTAGATACCCCATTACAGGGTATGTGTGCCTGCTCGAGTTCAAGCGGAGACACAAAAATGTGCTTAATCAAATCTAGAGGAGCCT---------------------------------------------------------
>feb2016seq_929
ATACCCCGTTTTAGGAGGAACTTTACAACGTAGAGCTGGCACAGCAAGACACGATGCAGTTGCTTGGGGATATGCTAGAGG--------------------------------------------------------------
>feb2016seq_930
ACTATGCTTAGCCCTAAACCTTAATAATTAAACCTACAAAATTATTTGCCAGAGAACTACTAGCTACAGCTTAAAACTCAAAGGACTTGGCGGCACTTTATATCCAT------------------------------------
>feb2016seq_931
TGGGATTAGATACCCCTTTTCGATAGTATCAACCCATATAGTCCAATCTGCTTTGAAATTGTTTCTCATTTCTACTAGAGGAGCCTGTTC-----------------------------------------------------
>feb2016seq_932
CCTTACTGAGCCCCCCTCAAGGCAACAGGGCACCTTAGAGGCAGACCGTTCGGATGCAGATCCACGCCACGCTCCAGTGATCTTGACCCGCTTTCCTTGCTTACCCCGCGCCTGCTTCTTCTT--------------------
>feb2016seq_933
ACCTATAGAGAAGGTGATATCTGTATCTACATCGGTCGTGCCATTGATTACAGTCCAGATAGCTTCGATAACGCCTG------------------------------------------------------------------
>feb2016seq_934
TACCCCACCTGTAATCGCTAATACTATTTCATGCTTTGTAATTATTCCAACAGCACCTAAAGAGCCTCCAAGCGCTAGAG---------------------------------------------------------------
>feb2016seq_935
TGTGTGTGATGCCACACGGTTGTGCGTGCAGGAGGATTTTGGCTGCAAAGGCAAGGAAGGTGATCTGTGAGCTATTAGGTTACTTAGGATTATTAGTGATATTAGAGTTAGGAGGAGGGGGTGTGGAGGAAGGGAGGGGGCG-
>feb2016seq_936
TGCTGCACCCGCTTGACCTAGTATTTCTATATAATCCTTATTTAAAGCTTCTGCGCTATAACGAGCTGTACCGTATCCTATAATTCTATAAACCGTTC---------------------------------------------
>feb2016seq_937
TCTTGGTGAAGACATTATCCCTAAGCCTGTAGATATGGACGCTTTAAGGGAGGCAGCCGAGAAAGCGTTGAAGAACCAGCCAAAGACA-------------------------------------------------------
>feb2016seq_938
AATACAAATGAAAATCCCGCATCACCCCTTCAAAGGAATGATCCCCGTCTACGAAAATGAAGTCAAGGTACTGTATCTTTGAGGAGACTCCGAATT-----------------------------------------------
>feb2016seq_939
GTATAAGAGACAGACTGGGATTAGATACCCCCTTTGCACAAAGAAAGAATTAATTATAAATGTCCCAGTTGATCCTAGAGGAGCCTGTTCTACTGTCTCTTATAC--------------------------------------
>feb2016seq_940
CAGCAGATTGGGCCGCAGATTGTTCCTCAAGACAAGGTAAGAGCAGCAGATGGGTATGCACGTGGGATAGTTGGGAATTTTTACCTGCCGAAGCTCGAT--------------------------------------------
>feb2016seq_941
GATTAGATACCCCAGACGGGAAGCCGACTGCTGAATGGCTGGTGCTTCGCAAGCATGAGCCTTACAAGGTTCCCCTAGAGGAGCCTG--------------------------------------------------------
>feb2016seq_942
TGTATAAGAGACAGACTGGGATTAGATACCCCCCGAGCGCAAACATTGCTACATTGTCAATGCAGCGTTCTCGGCTAGAGGAGCCTGTTCTACTGTCTCTTATACA-------------------------------------
>feb2016seq_943
GACTTACCAGTGGAGTGGGGAACAGAATACCGTTCTACAAATGGTGGTTTTTTCAAAAAATGATGAAAAGGCTACTGTTATTTTGAGTGTAGCATCATTTGAATATTCCATTGGATCATAGTGTAAGTTTCCCTCC-------
>feb2016seq_944
TGTGTATAAGAGACAGACTGGGATTAGATACCCCTGATGCCCATCAAGTGCATTTGCATACTGTTCATCATGGACTAGAGGAGCCTGTTCTACTGTCTCTTATACACA-----------------------------------
>feb2016seq_945
ATAAGAGACAGACTGGGATTAGATACCCCTGAAGACATCAAAGTAAAAGGATAATGGAAAACGAAAACACACTTCTAGAGGAGCCTGTTCTACTGTCTCTTAT----------------------------------------
>feb2016seq_946
GAGTAGATCGTCGGCAGCGTCAGATGTGTATAAGAGACAGACTGGGATTAGATACCCCCTTTACATGCAAGGTTCTAGAGGAGCCTGTTCTACTGTCTCTTATACACATCTCCGAGCCCACGAGACCAGAGA-----------
>feb2016seq_947
CCCCTAGGCGTTTCGTTTGAACCAAATTAAGTACAAGATTTGTACTCTTTGGGTACAAAGCGGGTACATTTTGGCTAG-----------------------------------------------------------------
>feb2016seq_948
TTCGTCGGCAGCGTCAGATGTGTATAAGAGACAGACTGGGATTAGATACCCCGTCTATGGTTGATAAAAGCCAACTAGAGGAGCCTGTTCTACTGTCTCTTATACACATCTCCGAGCCCACGAGAC-----------------
>feb2016seq_949
GCAGCGTCAGATGTGTATAAGAGACAGACTGGGATTAGATACCCCAGGCCATGAGGCATTTACTGCAATGCGTGCTAGAGGAGCCTGTTCTACTGTCTCTTATACACATCTCCGAGCCC------------------------
>feb2016seq_950
AGACTGGGATTAGATACCCCCTCTCCAAGGAAAGAAGGGGGGGGGGAGAGAGAGAGAGAGAAAGAGACGGGGGGCTAGAGGAGCCTGTTCTACT-------------------------------------------------
>feb2016seq_951
GTGTCAGCTCCTCTAGCTAAACCTGCTACTGAAGTTGTTCTTGGATCATATCCTTGTGCTGTATAACCTTGTGCTTCATAGCCCTGTGATGGCGCTAACGTTG----------------------------------------
>feb2016seq_952
ACTATGCCTAGCCCTAAATCTAGATACCTCCCATCACACATGTATCCGCCAGAGAACTACGAGCACAAACGCTTAAAACTCTAAGGACTTGGCGGTGCCCCAAACCCAC----------------------------------
>feb2016seq_953
GGACAAGCCAATAATTATTATGGTGATCATGGTAGGATGATGGGTTACATGATGTCTGTTGCAATGGCCCCACCATCAAGTACATTATCATCGTCTTATGCAGCCTATGCATACCATGCGAATAACCCCTCA-----------
>feb2016seq_954
GTTACTTTTGAGGAGCTTCCTGAAAACCTGGTCCAAGCCTTATTGGCTACCGAAGACATTCGTTTTTACGACCATTCAGGTATTGACGCTATTGGTACCTTAAGGGCAGTGGCCTATTTAGGGA-------------------
>feb2016seq_955
TGTTCAGCAGTATGTAAGCCAAAGTTTCATTATCTGTGGATTATCTTTATTATTTCATGCATACATCGGTGACAAGAAATGGCAGCTTCTTTT--------------------------------------------------
>feb2016seq_956
CGTCGGCAGCGTCAGATGTGTATAAGAGACAGACTGGGATTAGATACCCCGACACCTATCTGTGGTTTGAAACACTAGAGGAGCCTGTTCTACTGTCTCTTATACACATCTCCGAGCCCACGAG-------------------
>feb2016seq_957
CGTCGGCAGCGTCAGATGTGTATAAGAGACAGACTGGGATTAGATACCCCAAGCCCGCCGGAGCTTTTCCAAACCTAGAGGAGCCTGTTCTACTGTCTCTTATACACATCTCCGAGCCCACGAG-------------------
>feb2016seq_958
ACTATGCTTAGTTCTAAACCCAAATAGTTCAACCAACAAAACTATTCACCAGAGTACTACAAGCAACAGCTTAAGACTCAAAAGACTTGGCAGTGCTTTATATTCCT------------------------------------
>feb2016seq_959
ATACCCCGTTTTAGGAGGAACTTTACAACGAAGAGCTGGTACAGCAAGACACGATGCTGTTGCTTGGGGATACGCTAGAGG--------------------------------------------------------------
>feb2016seq_960
ACTATGCCCCGCCGTAAACTTTGATATTCCAGTACAATAAATATCCGCCAGGGGACTACGAGCGCCAGCTTAAAACCCAAAGGACTTGGCGGTGCTTCAGACCCCC-------------------------------------
>feb2016seq_961
AACGTTCAGCGATGTTTATATTCCTCAACAAGATGTGCTTTAGGGGTGTGTACAGGAAGGGACCAAATGGATTCAACGTACCCTACGGTCATTATAAAACCACACCCACCCAAATTACC------------------------
>feb2016seq_962
AAATGAGGAGCCCTGGGTCCAGGCATCCAAAGCAGACCCCAAGAAAACAACAGTATAATTTCCTTTACTTTCCTTAGATTTAATTAATTCGGCTACTTGTTCCTTGCTGTGATAC----------------------------
>feb2016seq_963
GGGAGTATGCAGAGGGGACTGTGAAGTGCTGGAGGAGCAATAAGATATGCAGTGACCACAGGAGTATCTGAAGTGGGCTGTAATGTG--------------------------------------------------------
>feb2016seq_964
TCGTCGGCAGCGTCAGATGTGTATAAGAGACAGACTGGGATTAGATACCCCAGGTTTATGAGTTTGCCCGTCGCCTAGAGGAGCCTGTTCTACTGTCTCTTATACACATCTCCGAGCCCACGAGA------------------
>feb2016seq_965
ATCCTCTTCGTCGGCAGCGTCAGATGTGTATAAGAGACAGACTGGGATTAGATACCCCCCGAGACCCCCCGGGACTAGAGGAGCCTGTTCTACTGTCTCTTATACACATCTCCGAGCCCACGAGACTAAGGC-----------
>feb2016seq_966
ATAAGAGACAGACTGGGATTAGATACCCCGAACCACAGACCACCACTGTCACCCCAGGTTCTGGACAGGAAGCCCTAGAGGAGCCTGTTCTACTGTCTCTTAT----------------------------------------
>feb2016seq_967
TCAAGAATTTATGGGACCATCACCTACTCCAGTTGCTCCAAGCGAAGAAAAGAAAGAAACTGCGCCATTATCGAAA-------------------------------------------------------------------
>feb2016seq_968
TAGATACCCCTTTTTTTTATCTTCTTCTAGAGGTTGAAGAAGAGCTATGAGAATATGATGGTCTACTGTTAGAACTAGAGGAGC-----------------------------------------------------------
>feb2016seq_969
ACTATGCTTAGCCCTAAACATAGATAATTTTACAACAAAATAATTCGCCAGAGGACTACCAGCAATAGCTTAAAACTCAAAGGACTTGGCGGTGCTTTATATCCCT-------------------------------------
>feb2016seq_970
TGATTCGATTAGGGGAATTGGTCTCACTAATGCGGAGTTAATGAAATTAACTGCCCTAGGGGGTGGTGTTGGTATTTCTACAAGTAGAATCCGTC------------------------------------------------
>feb2016seq_971
CCCGCTGATTTTCAGAAAAAAATCTGCAGATTATCGTTTTTCACTATACAAATCAGAACTCCTTTTTTCCTCGACTA------------------------------------------------------------------
>feb2016seq_972
AGTAGTCCAAACTGTAAACGATGAATGCTAGATATTAGGGTTTAACTTAATGTCAAAGATAACTCATTAAGCATTCTACCAGAGTACTACGGTCGCAAGACTAAAATTCAAAATAATTAGCGGTTCAGAAAAACTAG------
>feb2016seq_973
TACCCCACATGGACAACGAGTGGTACGTCTTCGATGAATACTACTGGGATTCGCGGGTGAAGGGGCAGCGGCGGCTAGAG---------------------------------------------------------------
>feb2016seq_974
GAATATAACTAAGATTGTGATGACGATAACCATTAAATGTCTCATGCTGCCTCCAGTGTCCCGATACCATATATGTCATAATCGGCCACACTCCCCATAATTTCCAATCTATATTCTTTTCCTACCA----------------
>feb2016seq_975
TGCTGGCGACTACGAGCAGGAGATTCAGGTCGCAGTGGGCCCCAACGGTTGCCGCGGAACTTTCTCGCACTTCGCCTTTATTGGCCCAGGACTAACCACCTACCCAGCCCTAGAA----------------------------
>feb2016seq_976
CGTCAGATGTGTATAAGAGACAGACTGGGATTAGATACCCCTGTAGTCCTGTCTCTATCTCCGAGCCCACGAGACTAGAGGAGCCTGTTCTACTGTCTCTTATACACATCTCCGA----------------------------
>feb2016seq_977
GTCAGATGTGTATAAGAGACAGACTGGGATTAGATACCCCGACAGAAGTTTTATTGGAGGGGCAGATAGTTCACCTAGAGGAGCCTGTTCTACTGTCTCTTATACACATCTCCG-----------------------------
>feb2016seq_978
AAGGAGAGTAAGAGTTAGCCTTGTACATGGCATTAGCTGCGTTAGTGCCGCCTTGCATCAAAGTCTGACCAACATTAGCACCAGCGGTAGCAGCACGACCACCCAACTGAGCACCAATGT-----------------------
>feb2016seq_979
ACTATGCTTACCCCTAAACTCTAATAGTTACATTTAAAAAAAAATTTGCCAGAATACTACCAGCAACAGCTAAAAACTCAAAGGATTTGATGCTGCTTATATCCCT-------------------------------------
>feb2016seq_980
ATACCCCGTTTTAGGAGGAACTTTACAACGTAGAGCAGGCACAGCAAGACATGATGCTGTTGCTTGGGGATATGCTAGAGG--------------------------------------------------------------
>feb2016seq_981
TATAAGAGACAGACTGGGATTAGATACCCCGTTGCAGTCCTCATCCACCCCTTCCGCATCGCAAACTTCTTCAGCTAGAGGAGCCTGTTCTACTGTCTCTTATA---------------------------------------
>feb2016seq_982
ACTTTACTTTGGATAACCTGCGTGGTTGAATTTTACCACTTGGTCCCATCTCGTTTAATTGAAAAAATTCTTCTTTCTCTCCATCAATTCTACCACTACAGGTTGCACAAGAACAACCTTCAG--------------------
>feb2016seq_983
ACTATGCTTAGCCCTAAACATAGATAATTTTACAACAAAATAATTCGCCGGAGGACTACTAGCAATAGCTTAAAACTCAAAGGACTTGGCGGTGCTTTATATCCCT-------------------------------------
>feb2016seq_984
GCCAACTTATTTGTCACCGGCAAAGACACCCTCCATCAGTGTATATGGGAGATCCAGCAAGACATGGTCAAGCAGGTGGAATGGTTCAACAGCCAAGGGCGCTTCATTGAAGGAAAAAGG-----------------------
>feb2016seq_985
ACATGGTATACCGACACCCTTTTCCGGGGCCTGGATTAGGTGTACGCATTTTAGGGGAAGTGACCTTCGAATTTGCTGAGCTGTTAAGAGAAGCTGATGCTATTTTTATACAAGAA---------------------------
>feb2016seq_986
TTAGATACCCCGTAAGAATTCATTAATACCTTAAGCCCTCCTCCTCGGACCTTCAAGATATGTGTAACTACGCACTAGAGGAGCC----------------------------------------------------------
>feb2016seq_987
AAGAGACAGACTGGGATTAGATACCCCGTGAGCCGATGTTCAATCAAGAGGTTGCCGCAGATGTTTTCTATTTTCTAGAGGAGCCTGTTCTACTGTCTCTT------------------------------------------
>feb2016seq_988
ACTATGCCTAGCCCCAAATCTAGATACCTCCCATCACACATGTATCCGCCTGAGAACTACGAGCACAAACGCTTAAAACTCTAAGGACTTGGCGGTGCCCCAAACCCAC----------------------------------
>feb2016seq_989
ATACCCCGTTTTAGGAGGAACTTTACAACGAAGAGCTGGTACAGCAAGACATGATGCTGTTGCTGGGGGATATGCTAGAGG--------------------------------------------------------------
>feb2016seq_990
ATACCCCGTTTTAGGAGGAGCTTTACAACGAAGAGCTGGTACAGCAAGACATGATGCTGTTGCTTGGGGATATGCTAGAGG--------------------------------------------------------------
>feb2016seq_991
ATACCCCGTTTTAGGAGGAACTTTACAGCGAAGAGCTGGTACAGCAAGGCATGATGCTGTTGCTTGGGGATATGCTAGAGG--------------------------------------------------------------
>feb2016seq_992
ACTATGCCCCGCCGTAAACTTAGATATTCCAGTACAACAAATATCCGCCAGGGGACTACGAGCGCCAGCTTAAAACCCAAAGGACTTGGAGGTGCTTCAGACCCCC-------------------------------------
>feb2016seq_993
TAAACAAATGCTTAAGGGATTTGAGGACAGTCCTCAAAGTGACAACAAAGAGTTCTCTCCTGTACAAGGAGACATTGTGCAACCAAGTGGTGTAGGTAGAA------------------------------------------
>feb2016seq_994
CGTCAGATGTGTATAAGAGACAGACTGGGATTAGATACCCCCCTTGAACCCAAACCTAAAGAGCCCCGATTGGGCTAGAGGAGCCTGTTCTACTGTCTCTTATACACATCTCCGA----------------------------
>feb2016seq_995
TTGAGGACGGATTGGTGCTGCGGCAGCTTCGACAAGAGAACACGGAATTGCGGTTGCAGGTGGAAGCTTTGGAGCAGGAGGTATTGACGTTGAGCGAGGAG------------------------------------------
>feb2016seq_996
CCCTTACCCTAAACAGAAAGAATTCTTAGATGGCTTTTTAGAAAGCGATAAGATGTTTGGTGTCGTAGTTAGTCCTA------------------------------------------------------------------
>feb2016seq_997
GTGGAGGTACCATTTATATTCCCCGATAGCTCAGTTGGTAGAGCGTTCCGCTGTTAACGGAAATGTCGGTGGGTCGGAGCCAT------------------------------------------------------------
>feb2016seq_998
CCAATACGCTTAGCCCTAAACTCCAATAGTTAAATCAACAGAACTATTCGCCAGAACACTACAAGCAATAGCTTAAAACTCAAAGGACTTGGCGGTGCTTTATATCCCT----------------------------------
>feb2016seq_999
ACCCCAGTATGACAAATAGTTTGTTCGGGCATAAGAAGAGCCAACCATTGCTATGGAGGTGATTCAAAATATTGCTAGA----------------------------------------------------------------
>feb2016seq_1000
GCAGCGTCAGATGTGTATAAGAGACAGACTGGGATTAGATACCCCGGGACACGAAGCATTTACAAGTATGCGTGCTAGAGGAGCCTGTTCTACTGTCTCTTATACACATCTCCGAGCCC------------------------
>feb2016seq_1001
CTCTATCTCTTTCTCTGGTATACCATACTGCTCTTGGAGATGCTCATCCATATGCAAAATACTTCCATCAGCTACATTCACAACAGGCAAATGATGTATTGCCAGAAGTAGGGG-----------------------------
>feb2016seq_1002
GTAGCTACAGAAGAACAAAGAAACGCTCTTTTCGGTAAACTAAGAGCAAGTGCGGGGGGGGTAGGTCAACTTACC--------------------------------------------------------------------
>feb2016seq_1003
GATTAGATACCCCCCTGGAAGATTAGGGGCTTTGGAGATAACTGAGAACCAGGTGACTAGCTTTTATGAAAAACCTAGAGGAGCCTG--------------------------------------------------------
>feb2016seq_1004
TTAGATACCCCCAAAATCCCAATCGAAAATTTTTGCCAGATATTGAGTCTCAAATACAGCATAACGACTGCTTGCTAGAGGAGCC----------------------------------------------------------
>feb2016seq_1005
ATGTGTATAAGAGACAGACTGGGATTAGATACCCCCAACATCCAGGTCCGAAGCCTGGCGCTCTATCCATTGAACTAGAGGAGCCTGTTCTACTGTCTCTTATACACAT----------------------------------
>feb2016seq_1006
GAGACAGACTGGGATTAGATACCCCACCACAGCCTGCACATACGGCTTGGAAGATTCGTCCATTGCGATCGAACCTAGAGGAGCCTGTTCTACTGTCTC--------------------------------------------
>feb2016seq_1007
GACTGGGATTAGATACCCCTCTGCCAAGTTCAAAATACAGCTCCGGCGCACAGGTCCACCCATAAGGAGGATCGCTAGAGGAGCCTGTTCTAC--------------------------------------------------
>feb2016seq_1008
GGGGGCGGCGCCAAGTGACGCGGCCAATGCGCATGAACTCCGTTCCCTGGTGGCGGCAGAACTTCTTGATGCGCTTCTTAAGAATCTTGTGTTTGA-----------------------------------------------
>feb2016seq_1009
TTTAGCAGATTCATGGTATTGCTTCAGCACAGATTGCATCGTTTCTTGCAAGTCCTGGGTCGACTCAAACCCACCG-------------------------------------------------------------------
>feb2016seq_1010
CATCCTTTAGCTCCTTCGGCTTCCCATTCTTCAAAATCGTGTGGATTACCGCGCACGTAAACCATCCCGTTAATGGAAGAAGTTCCACCCAGCCCTTTCC-------------------------------------------
>feb2016seq_1011
TTAGATACCCCGTAAGAATTCTTTAATACTTTAAGCCCTCCTCCTCGGACTTTGAGAATTTGTGTGACTATGCGCTAGAGGAGCC----------------------------------------------------------
>feb2016seq_1012
TCCTCTTCGTCGGCAGCGTCAGATGTGTATAAGAGACAGACTGGGATTAGATACCCCCGAAGGCAGGGCAGGCACTAGAGGAGCCTGTTCTACTGTCTCTTATACACATCTCCGAGCCCACGAGACCAGAG------------
>feb2016seq_1013
GATGTGTATAAGAGACAGACTGGGATTAGATACCCCAGCCAAGAAGAGAATTCTCAAGAAGAAGATCCAGAAAACTAGAGGAGCCTGTTCTACTGTCTCTTATACACATC---------------------------------
>feb2016seq_1014
ACTGGGATTAGATACCCCGCCTGAAATAATTAATACAGCCATTAAAGAATTAAAAGATAGGGATACAAAGTATACTAGAGGAGCCTGTTCTA---------------------------------------------------
>feb2016seq_1015
ATAAAGTCTATTCATTTTAGACATCGTCAGGGCGTGATGAGTTACAATAATAAATTTTGTATTGGTAATTTTAATTAGTTCTTCAAGTAAATTACAAAACCTTGTTACGTTAGCATCAT------------------------
>feb2016seq_1016
GATTAGATACCCCTGAGCCCCGCACCCTAGATACCCCTGAGCCCCGCACCCTAGATACCCCTGAGCCCCGCACCCTAGAGGAGCCTG--------------------------------------------------------
>feb2016seq_1017
ATACCCCGTTTTAGGAGGCACCTTGCAAAGAAGAGCTGGTACTGCAAGACACGATGCGGTTGCTTGGGGATATGCTAGAGG--------------------------------------------------------------
>feb2016seq_1018
ATATAACTCTCGCCAGTATCTAGGCAACTATCACGTTCTTGAATCAATTGCTAGATATGACTACCCGAGTCTTTCTGGAA---------------------------------------------------------------
>feb2016seq_1019
ATACCCCGTTTTAGGAGGAACCTTGCAAAGAAGAGCTGGTACAGCAAGACATGGTGCGGTTGCTTGGGGATATGCTAGAGG--------------------------------------------------------------
>feb2016seq_1020
GCTATGCTTAACTCTAAACTCAAATAGTTAGATCAAAAAAACTGTTCGCCAAAACACTACAAGCAACAGCTTAAAACTCAAAGGACTTGGCGGTGCTTTATATCCCT------------------------------------
>feb2016seq_1021
TGGGATTAGATACCCCAAAAGAAAAGATCATCCGCTTGATTCGCGAAGGCAAAGGCGAGGAAGCCATTTCGGTGCTAGAGGAGCCTGTTC-----------------------------------------------------
>feb2016seq_1022
TATGGCATTCTGATACACTCATTTCTTATCTATCTGAGCTGGTACAACATCACCTTCTTTGTTGCTCTTATTTCT--------------------------------------------------------------------
>feb2016seq_1023
TGAAGGTAAGGATAGACACAGGTGCGGAAGTAAATGTACTTTACTTATCCGTATACGATAGATTAATTAAGGAAGGCGTTTCCGTGCGGAAGATGCCCAAACATGTCAGAG--------------------------------
>feb2016seq_1024
ACTGGGATTAGATACCCCTTCTGGTAAGATACTACAATCCTTAGTCGAAAGCGGAGTAAAATTAGGAATATCCTCTAGAGGAGCCTGTTCTA---------------------------------------------------
>feb2016seq_1025
AAGTTTCAATCAACTCTTTGCGCACTCGGTTTAGCGTCAGGCTGGCTTCGCCTCGAGACAATTTGTCCGACTTAGTCAGTAAGACATGCACCGGTTTGCCGCTGGGGCAAAACCAATCTAACATCTGCCGGT-----------
>feb2016seq_1026
AGACCGAAATCGGCCCAAAAAATAAAAAAACCAAGACAATGAGTAGAGTTAGTTTACGCAATTCCCCTCCTAATTCGATCGGAC-----------------------------------------------------------
>feb2016seq_1027
ATACCCCGTTTTAGGGGGAACTTTACAACGTAGAGCTGGTACAGCAAGACATGACGCTGTTGCTTGGGGGTATGCTAGAGG--------------------------------------------------------------
>feb2016seq_1028
ACCCCAAGGGAAATCCAAGGTACTTTTAAATGCTTTAGCAAAGCTAGATCAAGTCAATTTAAAGGTCATATACGCTAGA----------------------------------------------------------------
>feb2016seq_1029
ACTATGCTTAGCCCTAAACCCTAATAATTAAACCTACAAAATTATTTGCCAGAGAACTACTAGCTACAGCTTAAAACTCAAAGGACTTGGCGGTACTTTATATCCAT------------------------------------
>feb2016seq_1030
CACATCGAATGACACCGACGGGTCGAACAACTGGCGCTATGCGATCGCGCCAAATAATGAGTCATATTCCCCTTGTTCTGATTCGGCAACCTCCTCACCACCATAACCGTGATCTTAGAC-----------------------
>feb2016seq_1031
AACCTAACAACAGAAAAAGGCAACTTCATCATTCCAACCCAAAACACCCTCTCAATCTACCACACCAACATCCACTCGGTCCACCAGCATTTCGATACC--------------------------------------------
>feb2016seq_1032
TGCAGTGGTTCTATATAGTCACTGGGGCCAGGATGAATGGCAGCGGGACCTTGCCATGGCACTGGACCACTCTCGTGGCCGTTGGGGCGACACATCGTACCTAACACGTATGGTAATTAGTTATCTTATTCAAGACTCCGTG-
>feb2016seq_1033
AGATCGTCGGCAGCGTCAGATGTGTATAAGAGACAGACTGGGATTAGATACCCCAGCAACACCTAAGGCCAATCCTAGAGGAGCCTGTTCTACTGTCTCTTATACACATCTCCGAGCCCACGAGACCA---------------
>feb2016seq_1034
TACCCCTGTTTTAGGAGGAACTCTACAACGTAGAGCTGGTACAGCAAGACACGATGCGGTTGCTTGGGGATATGCTAGAG---------------------------------------------------------------
>feb2016seq_1035
ACCCCCAAAAACCTTCCTGAACGCGTAAAAGCGAAAAAGAAGGCTAAAAAGTACAAAGAATCCTCCAATTAGAACTAGA----------------------------------------------------------------
>feb2016seq_1036
ACACAATTGTCATAAGGGTGCGAATGCCAAAGAACAGAGCTGGATTCCCGGCAGATTTAACCGTAATCGGGCACTACGCCCAACCTGCTATAAAATCAGAATGC---------------------------------------
>feb2016seq_1037
TCGTCGGCAGCGTCAGATGTGTATAAGAGACAGACTGGGATTAGATACCCCTCTCAATCAGCCCAGTGGACTGACTAGAGGAGCCTGTTCTACTGTCTCTTATACACATCTCCGAGCCCACGAGA------------------
>feb2016seq_1038
TGCCTTCTTTGATGCGATCAATACCATCCACCACAATCCCTTGAGCAAAGTTTGCCAAGAGCGTGCCAAGGGGACCATCCTCTTTCTCATCGCCTGCGCTCAGTTTCAACTAGAGGAG-------------------------
>feb2016seq_1039
GACAGACTGGGATTAGATACCCCACACCACTGCGCTGCAGTCGCTCAGGACTGTAAGATGGGAGCCGTCTGGAACTAGAGGAGCCTGTTCTACTGTC----------------------------------------------
>feb2016seq_1040
TATAAGAGACAGACTGGGATTAGATACCCCCAGGATAGCACCGCAGATTTTGCCTGTGACCTGAACCTGTTTGACTAGAGGAGCCTGTTCTACTGTCTCTTATA---------------------------------------
>feb2016seq_1041
ATACCCCGTTTTAGGAGGAACTTTGCAAAGAAGAGCTGGTACAGCAAGACATGATGCGGTTGCTTGGGGATATGCTAGAGG--------------------------------------------------------------
>feb2016seq_1042
GAGACAGACTGGGATTAGATACCCCTACATTACTAATGCCTCACCAAACAAAAGACATGATGGACTAAATATAGCTAGAGGAGCCTGTTCTACTGTCTC--------------------------------------------
>feb2016seq_1043
ACTGGGATTAGATACCCCTGCAGGTAATATCGTAAAAGAGATATGTAAAGCAGGTCATACAATCGGAATCTCATCTAGAGGAGCCTGTTCTA---------------------------------------------------
>feb2016seq_1044
ATACCCCCGCTGACTCAGTGTGTGCCGGGTCGGTTTGTGGTGCACTTGATGTATGTCGTGACCACTCATAACTGCTAGAGG--------------------------------------------------------------
>feb2016seq_1045
GCAGCGTCAGATGTGTATAAGAGACAGACTGGGATTAGATACCCCGCCTTAGTGGCAATGCTAGCGTTTCGCAACTAGAGGAGCCTGTTCTACTGTCTCTTATACACATCTCCGAGCCC------------------------
>feb2016seq_1046
ATCGGAGCCTGATAACGAAGAGAGCGAGACTCCCGACAAAGGATAGTGCAGCTGCCCCTGCAGCGATAGTCATCCTATCAGCAAACTTCTGAGAGGCTAGATACTCTTGCTCGACCCTATCGAAACGGATTAACATCCCA---
>feb2016seq_1047
CATGAATTAAATCAAACAAATATGTGGATTACGCTGAGAAAAACGCCCAACTTTTATGCAAATTTGCCTTGGATGCCAGAAGGTAAGGCACTATGGGATGCCATTAAAGTGTATAATCCGGTCATCTTAACCGGATGCC----
>feb2016seq_1048
CGGGGCTGTCCAAATAAGAATTTGTGTCAGGAGGGGGGAAGCTGCGGAGGGACCGTGAGTGGAGGGAAAGCCCTGCCACCGTCCCGTCGGTCATTATCGAGGTGAGAGGTGGCACG---------------------------
>feb2016seq_1049
CGTCAGATGTGTATAAGAGACAGACTGGGATTAGATACCCCGCAAGAAACTGCCCTCACCGGACGCATAAGTGGCTAGAGGAGCCTGTTCTACTGTCTCTTATACACATCTCCGA----------------------------
>feb2016seq_1050
ATATTGACCAAAGCCTTGGGCTTGTGAGGATTGTGCGGCCTGTCTGCCTTGCGGGGCCTTTCTGGCTCCACCCATACAGCCTC------------------------------------------------------------
>feb2016seq_1051
TACCCCACCTGTAATCGCTAATACTATTTCATGCTTTGTAATTATTCCAACAGCACCTAATGAACCTCCAAGCGCTAGAG---------------------------------------------------------------
>feb2016seq_1052
TATAAGAGACAGACTGGGATTAGATACCCCACCACGTGGCCAGCGCCATCGGCCGGGCGCGCCACCTCCGGCAGCTAGAGGAGCCTGTTCTACTGTCTCTTATA---------------------------------------
>feb2016seq_1053
CAGATATGGTGGCACCCGAAGAAACCTCTGCAAAGCCGTTTACTAAACCAGTTTCCGTCTTTACTAAAACGCGTCTCGCTCGAAGCAGTCCCATTTGCGCCGCCAACAGGGGCTTTACCAAAGAGTTGTTTTCCGTTTA----
>feb2016seq_1054
GCGTCAGATGTGTATAAGAGACAGACTGGGATTAGATACCCCAAAGCCCAAATCCAACCCCAGAACCATCTATCCTAGAGGAGCCTGTTCTACTGTCTCTTATACACATCTCCGAG---------------------------
>feb2016seq_1055
TGAAAGACCTGCTACACCTGAGGTACCTGAAGAAGCAGATGAACCCGAAGATGAGGATGTGCCTGAACTGCCTGATTGACCACTTGAACCTGTGCTACCACTTGAACCACTTGAA----------------------------
>feb2016seq_1056
AAGGCGTTTGGCAACCTTAGCTACCTTCTTGTTGAAAGACTCATCATTAACAAGAGCTTGCCCTTTTTTACCCGCTGAAGTATCAGTAAGATCAATCTGAGGTGTTTCAA---------------------------------
>feb2016seq_1057
ACGAAAGGCCACACTGGTTTCATCATGTCCACCTACAGACTGCTCCATATCTCCCGATATCGCCTCATATACCCCC-------------------------------------------------------------------
>feb2016seq_1058
CCCCCGCAGAGTTAGAATTCAAGGTGGCTGCAGGTGAGCAGCATCAAATCACAAGGCTACGAATTCAAGCGTGGCTAG-----------------------------------------------------------------
>feb2016seq_1059
TTGTAGGTATTCGCGAGTTTTACAGTTCATCGCACCAGACAAAAAAACCGCTGCTATCACTCACAGATTCTCAATCGAACTTCGAC---------------------------------------------------------
>feb2016seq_1060
AGATGTGTATAAGAGACAGACTGGGATTAGATACCCCAAATTGGTTGTTGGAAAGGAGTTTACTGGTCTACTGGCTAGAGGAGCCTGTTCTACTGTCTCTTATACACATCT--------------------------------
>feb2016seq_1061
TGATTCAATTCGTGGAATTGGTCTTACTAATGCGGAACTTATGAAATTAACTGCCCTTGGGGGTGGTGTTGGAATTTCAGTAAGCAGAATTAGAC------------------------------------------------
>feb2016seq_1062
CTGGGATTAGATACCCCTATTTTTGCTCTGATGTGTTTAGAAAGAGGGAATGCAAGAAGAGGGTAGATATTATACTAGAGGAGCCTGTTCT----------------------------------------------------
>feb2016seq_1063
CTTGTTTTTTACATAGCTGCTTTGGTTAATTCTATATGTAATTCCAGAAACCGTTCCAGCCTCTCCTATAGTGAATACAGACCCAGTCATCCTCATTGAATTTTGTAAATTCGTG----------------------------
>feb2016seq_1064
TAAGGAGTCGTCGGCAGCGTCAGATGTGTATAAGAGACAGACTGGGATTAGATACCCCGAGATATAAATGGCCACTAGAGGAGCCTGTTCTACTGTCTCTTATACACATCTCCGAGCCCACGAGACTCCTGA-----------
>feb2016seq_1065
AGTAGGCGATGTGTTTAGAGTATTTGAGCGCGGCGGTCGTAACATCATCAACCTATTCCCAGAAACCGGTATACCTAATGCGTTGGGTCAATTACAGCGC-------------------------------------------
>feb2016seq_1066
TGGGGCTTTTCAAATCCGAGTTTGTGTCAGGAGGTGGGAAGCTGCGGAGGGACCGTGAGTGAGGGAAAGTTCTGCCACCGTCTCGTCAGTCTTTATAGAGGCGAGAGTGGGCACG----------------------------
>feb2016seq_1067
ACTATGCCCAGCCCTAAACCTTGATAGCCCCCTACACCCACTATCCGCCCGGGTACTACGAGCACTAGCTTAAAACCCAAAGGACTTGGCCGTGCTTTAGATCCAC-------------------------------------
>feb2016seq_1068
ATTAGATACCCCCATAAGATATTGTTAAAGAAAAAAGCGCACATTTTCCAAATCACTGCGCAAGCTTATGTAGGCTAGAGGAGCCT---------------------------------------------------------
>feb2016seq_1069
TGTGTATAAGAGACAGACTGGGATTAGATACCCCGACCATAACCAAATTCCAGGATACAGCTAGAATAATGACCCTAGAGGAGCCTGTTCTACTGTCTCTTATACACA-----------------------------------
>feb2016seq_1070
GGCAGCGTCAGATGTGTATAAGAGACAGACTGGGATTAGATACCCCGAGTAGTCCTGTTCCGAGCCCACGAGACCTAGAGGAGCCTGTTCTACTGTCTCTTATACACATCTCCGAGCCCA-----------------------
>feb2016seq_1071
ACTATGCACAGCCGTAAACTTTGATAAGAATATACAACATTATCCGCCTAGGTACTGCGAGCGTAAGCTTAAAACCCAAAGGACTTGGCGGTGCTTTAGATCCAC--------------------------------------
>feb2016seq_1072
CTTCGTCGGCAGCGTCAGATGTGTATAAGAGACAGACTGGGATTAGATACCCCATCACAAAAATTTCAGGCCTGCTAGAGGAGCCTGTTCTACTGTCTCTTATACACATCTCCGAGCCCACGAGACA----------------
>feb2016seq_1073
CTGGGATTAGATACCCCGTAGACAAGAACGGAGAGGTTCAGTTGGAAATCAAAGATGCGCTTGATCCCGTATGGCTAGAGGAGCCTGTTCT----------------------------------------------------
>feb2016seq_1074
GCAGCGTCAGATGTGTATAAGAGACAGACTGGGATTAGATACCCCTGGTCACGAAGCATTTACTCAAATGAGAGCTAGAGGAGCCTGTTCTACTGTCTCTTATACACATCTCCGAGCCC------------------------
>feb2016seq_1075
ACCACGACCGATGCATCTACATGTCGTATGCGACATGTAGATGACTACACCAATCGCCTCGACTCGTAGTAGTGCCCCCCCTGGGGCTCGAACCCAGAACCAACGGATTAAAAGTCCGCTGCTCTAACCATTGAG--------
>feb2016seq_1076
TACCCCCCAAACGAGCGGTAATCACCAGCAAACTAGCTGTAAAAACAACCAAACTACATGTAAACACAAACAAACTAGAG---------------------------------------------------------------
>feb2016seq_1077
AATCTTTCTGGCTCATGGTCTGTCTCGATAGCCTACGCCGTCCCCCTCGACTTCTCTTTTGAGGAAAACAACAAGCCT-----------------------------------------------------------------
>feb2016seq_1078
AGATGTGTATAAGAGACAGACTGGGATTAGATACCCCTGTTGGCAAGCTCAATACCGTGCATTACCGCGAGCTTCTAGAGGAGCCTGTTCTACTGTCTCTTATACACATCT--------------------------------
>feb2016seq_1079
ACTATGCCTAGCCGTAAACTTTGGTGATAAAACACACATATCACCCGCCCGGGTACTACGGGCATTAGCTTAAAACCCAAAGGACTTGGCGGTGCTTTAGATCCAC-------------------------------------
>feb2016seq_1080
GATGGAAGGAGACGAGGGTCTCGAAAACCCTGACGACAGGTCGAGTCTGGGAAGGCTTTGCTGCCGGCACGCTCGTAATTACCAACCAGTCTCAGATG---------------------------------------------
>feb2016seq_1081
AAGGAGATTGAGAGTTAGCTTTAAACATAGCGTTAGCTGCGTTAGTACCCCCTTGCATCAATGTATTACCAACTTGAGCACCAGCTGTAGCAGCACGACCACCCAGCTGAGCACCAATAT-----------------------
>feb2016seq_1082
TGAAAAAGCATCTAGAGCATATGATAAAACAAGGGATGGGTTTGTTATAGCGGGAGGGGGTGGTGTTTTAGTTTTAGAAGAACTTGAACACGCCAAAG---------------------------------------------
>feb2016seq_1083
GGACAAGCCAATAATTATTATGGTGATCATGGTAGGATGATGGGTAACATGATGTCTGTTGCAATGGCCCCACCATCAAGTACATTATCATCGTCTTATGCAGCCTATGCATACTATGCGAATAACCCCTCA-----------
>feb2016seq_1084
GCAGCGTCAGATGTGTATAAGAGACAGACTGGGATTAGATACCCCAGGTCATGAAGCGTTCTCATCAATGAGATCTAGAGGAGCCTGTTCTACTGTCTCTTATACACATCTCCGAGCCC------------------------
>feb2016seq_1085
GAGGCAATGCTGTTCTCCCGTGCCCTTACCGCCGCGATGCGTACGCACTGCCCAGATGCCTTAGGCGGCCACACGGCATACACA-----------------------------------------------------------
>feb2016seq_1086
AAGCGGCGCTGCTACACGCGCTTAAAGAGGCTGGATGGACCGATCTGGGCAGGGTAGGGTCGGCAGAGTATCCTACGAAGAAACATCTGTTCGCCGACCCTGCGATCCTACGCCAGTACAACAAATCAGATTTACGTAGGATG
>feb2016seq_1087
CATCAAGGGACAATCCCCAACGAGACAACTACGGCAGGCTGCTGGGAGCCCTCTACAGAGGCAACCAGAGTCTAGCTGTAGATATGCAGCGTTTAGGCCACACTCGCCCCGTACCCCTTAAG---------------------
>feb2016seq_1088
GATACCCCTCCAATCCCGTGCCGCTCACTGAGATAACACGCTTTCCACATGCAGTGCTGGAGGTGAAGCTGCAGCTAGAGGA-------------------------------------------------------------
>feb2016seq_1089
GTCGCCGCGGACATCCGGGAGCTCATCTCGCTCGCGGACGTCATGGAGGAGATGAACCTCGGGCCCAACGGCGCGTTGCTGTACTGCATGGAATAC-----------------------------------------------
>feb2016seq_1090
CAGCGTCAGATGTGTATAAGAGACAGACTGGGATTAGATACCCCAAGGATGATTTATATGTCATCATCAAATCACTAGAGGAGCCTGTTCTACTGTCTCTTATACACATCTCCGAGCC-------------------------
>feb2016seq_1091
AGACTGGGATTAGATACCCCAAAGTTCTCTCGTCCATTTCCAAGCGATCGCAATACCTAACCAGCCTGTCAAAGCTAGAGGAGCCTGTTCTACT-------------------------------------------------
>feb2016seq_1092
GGTAGTCCTCACTGTAAACTATGAATATCAGATTGCGGAATAAATTACGTGGTCGACGATAACTTAAGAAAATTCTGCCTGAAGAGTACGGTCGCAAGATTAAAATTCAAAAAATTTGGCGGTTCACTAAACCAA--------
>feb2016seq_1093
CGACACCTAGAGCTTCAATCTAGTGCTCTACAAACTGAGCTACCTGTCCATTATTTGCGCGACCCCAAGGACTCGAACCCTGACTAATGGATTTGGAATCCATCGTGCTACCAATTACA------------------------
>feb2016seq_1094
GCAGCGTCAGATGTGTATAAGAGACAGACTGGGATTAGATACCCCGGGTCAATGGGATGATGCCAGAATGGGTTCTAGAGGAGCCTGTTCTACTGTCTCTTATACACATCTCCGAGCCC------------------------
>feb2016seq_1095
TGAGTTGATACGGCGGTCCACGGCACCCCTTCAGTGCGAAGGGCGGTCTTCGCGACGCGGTTTCTAGAAAGACGTTCT-----------------------------------------------------------------
>feb2016seq_1096
AATAGGCCAATCTAAACCCTAGCCCTAATCTAAACACCCCAATAGGCCAATCTAAACCCTAGCCCTAATCTAAACACCCCAATAGGCCAACAACCAAGATGAC----------------------------------------
>feb2016seq_1097
ACGACATCTCGTCATTCTCAATAGTAATGCAGTTTCGTGATTCCGGAGAAAGTCTTCCGAGGACATCAATGATCC--------------------------------------------------------------------
>feb2016seq_1098
CACTACACCCCTTAAAATAGGCACCCGCGGATCCCCCTTGGCACTGGCGCAGGCCCATGAGACACGGGCGCGCTTATCGCAGGCCTTTGAT----------------------------------------------------
>feb2016seq_1099
ACGAAGAAATGGTAAAAACCGTGGATTGGACCGCGCTGCAACGGAAGGTACAGCGTTGGATAACTGCGAAACCGACGCAATACCCTCAACCACCGCATGAAATCAGAGT----------------------------------
>feb2016seq_1100
TGTAATTTTCACTGTAAACGCTGCAGACCAGGTGTTGGTATAAAACCAGTGCCGTCGAGAAGTCTTTGAGTCTGCTGCCTGAGTAGTACGTTCGCAAGAATGAAACTTAAAGGAATTGACGGGAGGGCACTGCAA--------
>feb2016seq_1101
ATACCCCGTTTTAGGAGGAACTCTACAACGTAGAGCTGGTACAGCAAGACACGATGCAGCTGCTTGGGGATATGCTAGAGG--------------------------------------------------------------
>feb2016seq_1102
CTTTGCGCTGGTAGAAGCCATTCAATTTCTGCATCGACCACCACCCAATGCACCGATAGAACGCATTCGAGAATGGCAGCATCCAGCACAGCTGAGATTGGCA----------------------------------------
>feb2016seq_1103
GCCTGAGGTGCCGATAATGTCAGTAGCAAAGGTCGGAGAAACCACCCCTCCAGCGCCCAATGTACCGCCTCCAGCGGCTTGCGTAAGCAGGCCTTGACCCCCTCCCATGCCAGCCAAGTTAGGGG------------------
>feb2016seq_1104
CAACTGGTTTTTTTTGTTGATTTGTTTGTTTTCTGGTTGCAAGAATTTCCTAGGTTTGTTGATGACTCACCTCATCATATAGCCCTAGTAGCCGCAATCTTTCTAATAACACCACATGCATTATGGAAG--------------
>feb2016seq_1105
AAGAGACAGACTGGGATTAGATACCCCCCCCCGCAGCAGCCCTCACTGGGCTGGACCTCAGGGATTTACCCCCCCTAGAGGAGCCTGTTCTACTGTCTCTT------------------------------------------
>feb2016seq_1106
TATAAGAGACAGACTGGGATTAGATACCCCCTATTATTACTGCTTATAGAAAAGGTCATTGTAAATATCACGGACTAGAGGAGCCTGTTCTACTGTCTCTTATA---------------------------------------
>feb2016seq_1107
GAAGAGCTCGCAAATCGCCTCGACGCGACGCCTACAGCGACACCGAAGGCACCGACGGCGGATCGCCTTCGCAAAGCGACCGGGACTCACAAAAGTCCCACAGGTCACGAGACAAATCGAGACGAGTCCGAATCGTG------
>feb2016seq_1108
GTTTACCATTTATGAATCTACAAAGGCATTAGCAGAGAATGTGGGAATTGGAATTGAACTTCACTGCCATAATGACCTGGGAATGGCGGTTGCCAATTCAATTGCCGGTG---------------------------------
>feb2016seq_1109
ATACCCCGTTTTAGGCGGAACTTTACAACGTAGAACTGGTACAGCAAGACATGATGCTGTTGCTTGGGGGTATGCTAGAGG--------------------------------------------------------------
>feb2016seq_1110
CTCTGCTGGTCGTTCCGGAATCAATGAAGTTCCTTTAGAACCTACTAAGCTCTTCCAAGTTTCTTTGGATACCAC--------------------------------------------------------------------
>feb2016seq_1111
AGAAAGCTCAAATGAAAATACTGAGCCTTCAAATAATGAAGGAGATTCAAATGAAAGTTAATTTAGTAAGTTTAAGCTCCGATAAAAAGTCTTCACAAGAGCTAAATGACTCTATTTATGGTCTTGACC--------------
>feb2016seq_1112
CATGCGGAGACGGCCGATGCCATGGCTGAAATGATATTGGAGGCCAAAGACCAGGGCAACTCCCTGGGCGGCATGATCACTTGTGTCTGCCGGAATGTACCGGCCGGA-----------------------------------
>feb2016seq_1113
ATACCCCGTTTTAGGAGGAACTTTACAACGTAGAGCTGGCACCGCAAGACACGATGCTGTTGCTTGGGGATATGCTAGAGG--------------------------------------------------------------
>feb2016seq_1114
AGAGGTGAATGTGAGTCTTTGTAATCACGATTGGCTCTGTATCTCCCGACCAAGCGTCAATAATTATGATATAGTCATTCTGACCCGTCGTACATAAGGTGTGTGCTCTAGCGATTGTAG-----------------------
>feb2016seq_1115
CCAAATCGAATACCTTTAGGTGGTGCGTAGAGATCTTTGCCGTGTCCCGATCTCACCAAATAGTTGGCATTCACAAACTTCACAATCTCTTTGTATTTTTTAGATCCAACCTCAGGACAGTCT--------------------
>feb2016seq_1116
TTAGATACCCCCTCTCGCAAGACGGGCCCCTTCGACAAGCCACTTCTCAAGATCAACTTCGCTTTTCACTAGCTCTAGAGGAGCC----------------------------------------------------------
>feb2016seq_1117
TATAGTCATGCTTTTAGTCTCCCTTGGGTTTCTGAGGGGGTTCCTTAGTTAACCCATTGATATTATTGTCTTCTTTTTGGCGTCGAATTTGGGTG------------------------------------------------
>feb2016seq_1118
ATACCCCGTTTTAGGAGGAACTCTACAACGTAGAGCTGGTACAGCAAGACACGATGCCGTCGCTTGGGGATATGCTAGAGG--------------------------------------------------------------
>feb2016seq_1119
ATACCCCGTTTTAGGAGGAACTTTACAACGAAGAGCTGGTACAGCAAGACATGATGCTGTTGCATGGGGATATGCTAGAGG--------------------------------------------------------------
>feb2016seq_1120
CCACACCACACTGCCCCTATAGAGATAGGTAGAGAGAGAGAGAGAGAGAGAGAGACCCCCTCACACCACACTCCCCCTCGTCCGACGCAGCTCTTGCACTCCGAGGCGGACACCACGGACAGTGTCACAGACAGGA-------
>feb2016seq_1121
ATAAGAGACAGACTGGGATTAGATACCCCAAAAGTCAGTTGCCACAGCAAAAGTGCCGGGAGATCTGTTTACCACTAGAGGAGCCTGTTCTACTGTCTCTTAT----------------------------------------
>feb2016seq_1122
TCGTGACGCTGTATTCCAACAAGATGGACACGATGGTGAGCAAGCCCCCGCTGCTCGACATCGCCTACCTGAACCTGGCGCATTTCCAACGCCAAGCCGACCTAATCCACAGCCTCCACATCGCTTCTCAGCCGATGCTGGTT
>feb2016seq_1123
CCAATACGCTTAGCCCTAAACTCCAATAGTTAAATCAACAGAACTATTCACCAGAACACTACAAGCAATAGCTTAAAACTCAGAGGACTTGGCGGTGCTTTATATCCCT----------------------------------
>feb2016seq_1124
TTATACATCTCTACTACACCGCTATCTCGGCGAAGAGGGACGGCGACCTCCAGGATCCTGCGTGGCGTGGAGAGCGTGTTCCACATCGACTCTGAAAGAGAGAGCTTTTCGACTGCACTCCGCAATTGTGAGCGAGCAGTAT-
>feb2016seq_1125
AGCGTCAGATGTGTATAAGAGACAGACTGGGATTAGATACCCCATAAATTGATAAGTTCGGGCAGTCAATGGCGCTAGAGGAGCCTGTTCTACTGTCTCTTATACACATCTCCGAGC--------------------------
>feb2016seq_1126
ATACCCCCGTAACGATACAAAGATACGTCCCATTAGACGCCATTCCCACACGCCCAGAGCCTGCGATAGTTCCCCTAGAGG--------------------------------------------------------------
>feb2016seq_1127
AAATTAAATTCTGCCAAGGTGTCTTTTAGACTATTGTCTGTGGAGGTATTTTTGTCTTTTTGATTTTTCTTGTCTTTTTCTAGGCGCCAAAGACTCACCCAA-----------------------------------------
>feb2016seq_1128
AGACAGACTGGGATTAGATACCCCTTGAGCCACTAGTTCCTGAAGTACCAGCTGAACCACTTGTACCTGAACTACTAGAGGAGCCTGTTCTACTGTCT---------------------------------------------
>feb2016seq_1129
TGCAAAATTAGAGTATTATCTCGCAACTGCAGATTATTCTGATACTTATAAGGCTTATTGGGGCTCTCGTCCTCGCGGCTTTAGAGACCGT----------------------------------------------------
>feb2016seq_1130
TAAACAAATGCTTAAGGGGTTTGAAGATAGTCCTCAGAGTGACAACAAAGAGTTCTCTCCCGTACAAGCAGATATTGTACAACCAAGTGGAGTAGGAAGAA------------------------------------------
>feb2016seq_1131
GACTACCAGAAGGATAGTTAATGCCATTCAAAATGGTGAATTAGATAATGTTCAAACAGCCCATATTGATGGTCTTAAC----------------------------------------------------------------
>feb2016seq_1132
ACCCCCATCTCGCATGCCTTGGTTGGAAGAACCCAAGATGCATGGCAGAGTATTGAAATATGGTGGGGAGAGTGCTAGA----------------------------------------------------------------
>feb2016seq_1133
GATCCGGTCGCGTTTTTGATGCTCGTTTTTCGATCACCGTCCTGTACGCCGTCAACTTATCTCCAGGAAAAACGGGAAGAAGCCAACGGACATTTTCTATTCCAGGAGACCCCAAA---------------------------
>feb2016seq_1134
GTCGGCAGCGTCAGATGTGTATAAGAGACAGACTGGGATTAGATACCCCAATGTGAAGACTTCTGGAGCAGGAACTAGAGGAGCCTGTTCTACTGTCTCTTATACACATCTCCGAGCCCACGA--------------------
>feb2016seq_1135
AGACTGGGATTAGATACCCCCTTATTATTAGGAGCACAAAAACAATGGCAAAAATTACAATCGGCGGAGTTACGCTAGAGGAGCCTGTTCTACT-------------------------------------------------
>feb2016seq_1136
ACCGCCAGAGACCTTCACCACAGGGCCAAACAGATCGATGTCTTCTACCTTCCTACCGGCTTTAACCTTACGGGCAATCACCCCGGCCAGGCTTGCCTCGATCTCTTGCCAAGGCATATGGGTGGAAAGAACTG---------
>feb2016seq_1137
AGTACAGCTGGGACGACCTCCTAGAAGCGTCTGCTTCAGCTTGTTCAGTCATCAATACTCCTCGGAGCGGTAGAGGCGAGAAAATACCGATTTTCGTGTTCAGTTCAGGAAGCATATCGTCCATAGCAGCGT-----------
>feb2016seq_1138
AGTAGTCCTAACTGTAAACCATGAATGCTAGATTAAAGAGCTTTTATAGCTTTTTTTTCTAAGATAACTCGTTAAGCATTCCACCTGAGTACTACGATCGCAAGATTAAAATTCAAAATAATTAGCGGTTCAGAATAGCTAG-
>feb2016seq_1139
CCTATCAACTGAAAATTTTAGGCGAGAGAAAATAAGACGAGGGCGCGGTCGTTGAATAAATGTACTTCTTAGACTTTTCACCTCCATACCCATCTAAGAAAACTCCCGATTGCACACGGAA----------------------
>feb2016seq_1140
AATGCCTACAGACACACAGAGCCGCTATCCCACTGATCCAGTCCTGCGGTCCGAGGAGCGCATCCGCAACGCAGCCCCGGACCTCTTGGCCGCC-------------------------------------------------
>feb2016seq_1141
CCCCAATGACAATAGGTGTTCAGGGGGAATGGGGTAGTGGCAAAACATCATTACTAAACCAAATATGGTCAAGGCTAG-----------------------------------------------------------------
>feb2016seq_1142
AGACAGACTGGGATTAGATACCCCTTGAGCCACTAGTTCCTGAAGTACCTGCTGAACCACTTGTACCTGAACTACTAGAGGAGCCTGTTCTACTGTCT---------------------------------------------
>feb2016seq_1143
CGGCAGCGTCAGATGTGTATAAGAGACAGACTGGGATTAGATACCCCAGATAGAGTCAAAAGCAGTTCCTACTGCTAGAGGAGCCTGTTCTACTGTCTCTTATACACATCTCCGAGCCCAC----------------------
>feb2016seq_1144
GACAGCAGTACCCGAGTCAGTGGAGTCCTCAAGTCGAGTCCGTGAAGCTCGACCACATTCTTCAGTCCGTACGAG--------------------------------------------------------------------
>feb2016seq_1145
CTGGAGACCTAGTTTCGTTTAATAAAAACGATTTGATGAAGTTTAGAAACTTCGGTAAAAAATCACTTACTGAGC--------------------------------------------------------------------
>feb2016seq_1146
AATCGATAAGAATTGAATTTATAAGTGACATCGATATCTTTACCACCATCAAAGGTCGTATCATTAAACTTGAGATTATTCTTAATGGGTACAGTATAGGAGGCTT-------------------------------------
>feb2016seq_1147
ACTATGCTTAGCTATAAACTCAAATAATTTAACAAACAAAATTATTCACCAGAGTATGACAAGCAATAGCTTAAAACTCAAAGGACATGGCGGTGCTTTACATCCCT------------------------------------
>feb2016seq_1148
ACTGGGATTAGATACCCCTAATGGTAAAATTGTTAAAAGTCTTTTAGACGGAGGAGCTAGTTTGGGTGTTTCTACTAGAGGAGCCTGTTCTA---------------------------------------------------
>feb2016seq_1149
ATGTGTATAAGAGACAGACTGGGATTAGATACCCCGATCGACAGCGGAGGGTGCCCCGAGCATGATGATGCTAACTAGAGGAGCCTGTTCTACTGTCTCTTATACACAT----------------------------------
>feb2016seq_1150
GTATAAGAGACAGACTGGGATTAGATACCCCAATTGAAGGTGCGTGACTGCTAGAGCCACTAGGTCCTCGATGGCTAGAGGAGCCTGTTCTACTGTCTCTTATAC--------------------------------------
>feb2016seq_1151
GCTATGCTTAACCCTAAACTCGAATAGTTAGATCAACAAAACTGTTCTCCAGAACACTGCAAGCAACAGCTTAAAACTCAAAGGACTTGGCAGTGCTTTACATCCCT------------------------------------
>feb2016seq_1152
CCCCCAAACGAACGGTAAACACCAGCAAACTAGCTGTACAAACAACCAAACTACTTATTAAAAAAACAAGCAAACTAG-----------------------------------------------------------------
>feb2016seq_1153
AAAACTTCTCTGTGTATCTCTAAATGATCTCTGTTCAAACTTGAATAGAATTAGTGGACGAGCCCACGACCAGAATGCTGCAATGACTAGAGCTAGATCACCCGACATTGCAA------------------------------
>feb2016seq_1154
GTGTATAAGAGACAGACTGGGATTAGATACCCCGTCCCTCTGACAGGTTTATTATACTATTTCCTCCTACTAGACTAGAGGAGCCTGTTCTACTGTCTCTTATACAC------------------------------------
>feb2016seq_1155
TGGACACGTAGACTTTAGTGGAAGGGTAATTCGAAGCCTAAGGGCAATTGATGGTGCAGTAGTAGTTTGTGATGCTGTTGAAGGCATTATGACTCAAACAGAAACCGTGACTAGAATGGCA----------------------
>feb2016seq_1156
AGCGTCAGATGTGTATAAGAGACAGACTGGGATTAGATACCCCTAATAGTGTTGAGGTGGATACGCATCATGGGCTAGAGGAGCCTGTTCTACTGTCTCTTATACACATCTCCGAGC--------------------------
>feb2016seq_1157
TAAGAGACAGACTGGGATTAGATACCCCACTAAAAAGAAACCAGATGCTTCTAAGGAAGCTGCAAGAGCTGTAACTAGAGGAGCCTGTTCTACTGTCTCTTA-----------------------------------------
>feb2016seq_1158
GGGATTAGATACCCCATTAAAGTCAAGAGTATCTATTCATTCAACATATCAAAGAGAGAGGCATATTGATGTTTCTAGAGGAGCCTGTT------------------------------------------------------
>feb2016seq_1159
CCCAGAACAATGTGAAAAAGTTTCCGAAGCAATTAAGAGTGGCGGAAGAGATGATGTAATTGCTGTTGTTCTTGCTA------------------------------------------------------------------
>feb2016seq_1160
ATTTACAACCACGGCACTGGCCCTAAGAACATCCTCTTGATCCATGGATGGGCAGGTAGATTTTCCCAATTCCATGCCTTGCTCGCCCAC-----------------------------------------------------
>feb2016seq_1161
GGCAGCGTCAGATGTGTATAAGAGACAGACTGGGATTAGATACCCCCTGGGTTGAGGATCGCTCTTTCGGGGATCTAGAGGAGCCTGTTCTACTGTCTCTTATACACATCTCCGAGCCCA-----------------------
>feb2016seq_1162
ACTATGCTTAGCCCTAAATCTCAACAGTTAAATCAACAAAACTGCTCGCCAGAACACTACGAGCCACAGCTTAAAACTCAAAGGACCTGGCGGTGCTTCATATCCCT------------------------------------
>feb2016seq_1163
TGGTGGTCCCCAAAAAACGCACGAGTAAATAGTGCCATTTTCTATAGCTGTTCTTAATGGCTTGTTCTTGCCAATAATATGCTGTTGGCCAACTATTTCATCTAGCGTTTTTGGCCTGACACGTTCAG---------------
>feb2016seq_1164
ACTGGGATTAGATACCCCGCCTGAAATAATTAATGCCGCCGTTAAAGAATTGAATAGTGGAAATACAAAGTATACTAGAGGAGCCTGTTCTA---------------------------------------------------
>feb2016seq_1165
CTGGGATTAGATACCCCGTTAGAGTTACTTCCTTGTGGTCTGCCCTGTTTCCAAGGCGTCCTCTATGCTTCTCTCTAGAGGAGCCTGTTCT----------------------------------------------------
>feb2016seq_1166
GTCAGATGTGTATAAGAGACAGACTGGGATTAGATACCCCTGGCAGTGCGTTGACGTGTTTCCCAATGGTGAACCTAGAGGAGCCTGTTCTACTGTCTCTTATACACATCTCCG-----------------------------
>feb2016seq_1167
GCAGCGTCAGATGTGTATAAGAGACAGACTGGGATTAGATACCCCGGGGCATGAAGCCTTTTCTGCAATGAGGGCTAGAGGAGCCTGTTCTACTGTCTCTTATACACATCTCCGAGCCC------------------------
>feb2016seq_1168
TTGTGTAGCTTGTGTACTCCCCGGACGGAACATGGCTCCGGATAGGTTAGTATCTGTATAAGCAGGTTTTACTTGAGGATTTTGCATCAAGTATC------------------------------------------------
>feb2016seq_1169
CCTTTTTTGTAACTTATTAGTTTCTCTAGCTGATTTGCTAGAAATGTAAACGTTAACTTTTTGGTGTTTAGTTTTAGACATCATACTTAAAGATAACAGGCCTTGCTCC----------------------------------
>feb2016seq_1170
TGGCAATAAAACATTGTGGAAGAGATTTACAGATGCAATTTAAGACTTCTTATCTACTCTAGGTATAGACGTTAAGAAAGGAAGTTTA-------------------------------------------------------
>feb2016seq_1171
CTATGGCATTCTGATACACTCATTTCTTATCTATCTGAGCTGGTGCAACATCATCTTCTTTGTTGCTCTTATTTC--------------------------------------------------------------------
>feb2016seq_1172
ATCTGGATTAGCTGCAAACCCTACAGTTGGAAATTTAATGGATAAATTAGAACCTTTAGGTGTACATTTATGCTTTGGTGAAACATCAGAATTAACTGGTGCAGAAAAAGTTTGTGCTA------------------------
>feb2016seq_1173
CACCCATCGCATACTTCGCACCATTGTGTCCAAGTTCCTCCTCCTGATAGAAGGACGGGATATACCCCCAAGCCGTGACATCTGGGGCATGTGTTGGTTCGGGAAGTCTGTCTCAGGTATTCGGCTAATGCGTATCCAA----
>feb2016seq_1174
CCCTGTAGTTGGAATGCTAAAAGTTCCTTTTTGAAACTCTGTACCTCCACCTGTATCAATTACTAAATCTCCAGAACCTACGATACTTACACCATTTATAGTCTTAATGTTTGACCCAGAAA---------------------
>feb2016seq_1175
GTCAGATGTGTATAAGAGACAGACTGGGATTAGATACCCCAGAAAACATGGCTAAGGCTTTAGCTTACTACAATCTAGAGGAGCCTGTTCTACTGTCTCTTATACACATCTCCG-----------------------------
>feb2016seq_1176
TAAGAGACAGACTGGGATTAGATACCCCTCTATCACTTCATCATTGTCGTCACGACGCATCAACTCTAAGAGATCTAGAGGAGCCTGTTCTACTGTCTCTTA-----------------------------------------
>feb2016seq_1177
TTCAAACGAGCAGTTCCGCTGCAAACAATTTATTGATAAAGGAATTGGCTACGGTATGGATGCATTTCAAATTGATGGAAACAATATC-------------------------------------------------------
>feb2016seq_1178
ATACCCCGTTTTAGGAGGAACCTTGCAGAGAAGAGCTGGTACAGCAAGACATGATGCGGTTGCTTGGGGATATGCTAGAGG--------------------------------------------------------------
>feb2016seq_1179
GCATTCGTGGGTGTTGAAGGAGTACGCTGGAGTGTACAATAACCGCCCGATGAGAGGTGGTTCTACGCCTTCTCTGCATG---------------------------------------------------------------
>feb2016seq_1180
TATCCTCTTCGTCGGCAGCGTCAGATGTGTATAAGAGACAGACTGGGATTAGATACCCCTGACGCTGCCGACGACTAGAGGAGCCTGTTCTACTGTCTCTTATACACATCTCCGAGCCCACGAGACGGACTCC----------
>feb2016seq_1181
AGACTGCCAAGATAAACACCGGAAAGGCAAAAGAACAGTAAAGCATGTTTGTCTAATAATAGCTTGAGGCTCAACAAAACAGGCTCAAGAACCAGAACTTGCTACATGGTAACGAACAGCATGACA-----------------
>feb2016seq_1182
ACCGGTGACACCTCAACGGCCACAACACAACTTATGACCAAACCGGAACCGTGATTATAGCTACAGGTTCGGTTTCCTAACC-------------------------------------------------------------
>feb2016seq_1183
CATCACAGGATGACGTTGTGTTGAAAGTTCTTCAGCACGTTGAACAGATGTTCCAGGCCCATGAGGACGCTGATGCGCGTAGGTGGGAACGCTTCGACCATCGG---------------------------------------
>feb2016seq_1184
GCAGCGTCAGATGTGTATAAGAGACAGACTGGGATTAGATACCCCGTCAGGTTCTGTATTAGGATCGTCAAGGCCTAGAGGAGCCTGTTCTACTGTCTCTTATACACATCTCCGAGCCC------------------------
>feb2016seq_1185
CACGGGTGCGACGAGCAGCTCGAGGAGTGCCTGATGTCCTGCGACGAGATCACCGCCGAAGAACCGGAAGGGGAATGGTGCTTCGACGAGTGCTTCTTCGCCTACGACATCTGC-----------------------------
>feb2016seq_1186
GGCTCTCAGTGCGCTACCCACTACAAGCCTATCGTTGCCATTCACGGGGGATTGGTTACCCCGGCTCGCACAGATGTAGTCCATGATGGACCTCTGGTCGGTCATCTCCAGGAGGCTACCTTCACGG----------------
>feb2016seq_1187
AAGGCGGACAATGTGATTCACTATGGAAAACACTAAGGCGAACACGGTTGTCTGGTCGTGGTACCCAAACGACGAG-------------------------------------------------------------------
>feb2016seq_1188
TGGAATAGATTTAGGTTCCTACATGATGGAGAGATTCCCCTCCACTTTGGGGACAAGTTACCAAGAGAGTTCGTCGACTCAGCATCTTCAACTCTGCTGGAGAAGCTTGACCAAGCGAAAGGCAATTACCCATAC--------
>feb2016seq_1189
GATTACTCATGAGTACAGTTTGTTGGATTTGCTGTAGCGTCCGAATATTGTGTATTCCGATGTAGCGAATTTGAAAAACGCG-------------------------------------------------------------
>feb2016seq_1190
GCGGCGGCCCCGACGACTGAGTCAGAAAGTGAGACCTCCGGCAGCCCGAGTCCGGTTGCGGCAACGAGTAAGCCGAG------------------------------------------------------------------
>feb2016seq_1191
GCGTCAGATGTGTATAAGAGACAGACTGGGATTAGATACCCCGGAGATACCGCCTCAAACCCGACAACTGGACCCTAGAGGAGCCTGTTCTACTGTCTCTTATACACATCTCCGAG---------------------------
>feb2016seq_1192
GTATCTTTGGTCGGCCGCCGCAAGCGCCGTTCCGTTAGGAAGTACGCCGCGCATTAAGAGGACATCTTGCTCGGTAT------------------------------------------------------------------
>feb2016seq_1193
GCTCGAAGACGTGGAGTCCCTGGGCTCCACGTCTTCGAGCGGAGTATCAAATCTCGACCGCGCGAATCCCGATACCAAACGGGAGCGGGTCGCCCTCGCGCTGCGCTCTCAGCCGACTTCTC---------------------
>feb2016seq_1194
ATACCCCGTTTTAGGAGGAACTCTACAGCGTAGAGCTGGTACGGCAAGACACGATGCAGTTGCTTGGGGATATGCTAGAGG--------------------------------------------------------------
>feb2016seq_1195
ATTAGATACCCCCTCCCACACACACACCTCAGTGGGTTAGATTAGGAATGGACCCTTTTATGCACTTAACTGCCCTAGAGGAGCCT---------------------------------------------------------
>feb2016seq_1196
GCTATGCTTAACCCTAAACTCGAACAGTTAGATCAACAAAACTGTTCGCCAGAACACTACAAGCAACAGCTTAAAACTCAAAGGACTTGGCGGTGCTTTACATCCCT------------------------------------
>feb2016seq_1197
ATTTACAACCACGGCACTGGCCCTAAGAACATCCTCTTGATCCATGGATGGGCAGGTAGATGTTCCCAATTCCATGCCTTGCTCGCCCAC-----------------------------------------------------
>feb2016seq_1198
CCGGTATCCCACAGACGGCCCAAGCTTCATAAAAGCGGTTGCTGCATCAGTAGCCCTGTCAAACAAGTTAGTGTATGACCCT-------------------------------------------------------------
>feb2016seq_1199
CCCAAATTAATTCGCTTGCTTCCCCTCATCGCCCATTGGCCAGTGATGGCTCGTTGGAACCGTGACGCCGAGAGTACTTATAATCTCAGTCCGGTAACGTCCGGTAATTGAT-------------------------------
>feb2016seq_1200
AGAAATATATTTTGAAGAAATTAATAAAAAATATATCCAAAGAAGAAATCTACTAATAAGTGAACTAAGAAAGATCAAAGGATTGAAAGTTGCTTCGC---------------------------------------------
>feb2016seq_1201
AGCACCAGCAGAAAATGAACAACCACCAGCACCAGCAGGAAATGAACAACAACCAGCAGCAGTAGTAGTAGATCCAGTAGTAC------------------------------------------------------------
>feb2016seq_1202
GTCAGATGTGTATAAGAGACAGACTGGGATTAGATACCCCTGTGTTTGTTCACATTCATACCCTGAAAACAGCACTAGAGGAGCCTGTTCTACTGTCTCTTATACACATCTCCG-----------------------------
>feb2016seq_1203
AGTACAGTGTCTGAGAATGCTCGCGATGTAATGAAAAGCAGGTATCTATATTTTAGGACATTGCGAGATATTTACATGGATGAAGGGCTAGATCGGCATGAAACTGCA-----------------------------------
>feb2016seq_1204
GGTGTACTGGTTCTACTTGAAGGGTAGTTTTGAGCTGATCTTGAGCCGCCTAAATACTCGGGAAGGGCATTTTATGCCCTCTGACCTGCTGCGATCACAATTTGATACC----------------------------------
>feb2016seq_1205
GCAGCGTCAGATGTGTATAAGAGACAGACTGGGATTAGATACCCCATCCACCATGCCAGGCATGATCATCGCTACTAGAGGAGCCTGTTCTACTGTCTCTTATACACATCTCCGAGCCC------------------------
>feb2016seq_1206
TGTGTATAAGAGACAGACTGGGATTAGATACCCCGAGCAGCAGCCATCAAGATGGAGAGAAGTGAAAGGAGAAACTAGAGGAGCCTGTTCTACTGTCTCTTATACACA-----------------------------------
>feb2016seq_1207
CCCCGATCGCCTTCGGACGCGCGTCCGAGCGATCTCCTTGAGGGTCCTTGCGGGAGCACTAGTTTTCAAGTTGAAAAAGAGGGGTGACGGGACCGTGACTTGGGTCCCGTGGGGGCTATAGAAAAGAGCGCACTAGTACC---
>feb2016seq_1208
CGGCAGCGTCAGATGTGTATAAGAGACAGACTGGGATTAGATACCCCAGATAGAGTCGAAAGCTGTTCCTACTGCTAGAGGAGCCTGTTCTACTGTCTCTTATACACATCTCCGAGCCCAC----------------------
>feb2016seq_1209
CCATTCAACGTCTGTCCCGTCTTCATACTTCGCAACTACAGGAGCGTCAAGATCTATTATATAAGAAGATGAATATGCTGTCTCGGTTA------------------------------------------------------
>feb2016seq_1210
AAGAGACAGACTGGGATTAGATACCCCAGATGAGTGCCACATTGTATATTGATTATGTAGGTGTCCCAGCAAGGCTAGAGGAGCCTGTTCTACTGTCTCTT------------------------------------------
>feb2016seq_1211
ATACCCCGTTTTAGGAGGAACCTTACAACGAAGAGCAGGTACGGCAAGACACGATGCTGTTGCTTGGGGATATGCTAGAGG--------------------------------------------------------------
>feb2016seq_1212
CTGCAGTGGCGAATGCTGTGGTGGATGCTCTCTCTCACTTGGGTGTGACCCATGTTGATATCCCCGTCACTCCCTTCAAGGTCTGGAAGATCCTGAAGGAAAAGGGTGTCATTTCCTAATTAGCTGA----------------
>feb2016seq_1213
ATACCCCCAAACGAGCGGTAAGCACCAGCAAACTAGCTGTAAAAACAACCAAACTACATGTAACAACCAGCAAACTAGAGG--------------------------------------------------------------
>feb2016seq_1214
GCGCCGAAAAGCCCAAATCCGACAAGCCCCGCGCCGCAAAGCCTGAGCCCGAAGTCATGGCCCCTACTGAGCCAGCAGCGCCG------------------------------------------------------------
>feb2016seq_1215
TCCCATTTGTTGCATGCCCGTGTGATGCGAGTAGTGGATACCAGCTGAAGAGGTAGCCGCACCCCCTATTCTAGCTGACCCTGTGCACGCACCTGGTGGGAGTCCGGTATCACCCCCT-------------------------
>feb2016seq_1216
ATACCCCGTTTTAGGAGGAACTCTACAATGTAGAGCTGGTACAGCAAGACACGATGCAGTTGCTTGGGGATATGCTAGAGG--------------------------------------------------------------
>feb2016seq_1217
AACAATATAATTTAAAACTTTTTAGAAAGAGTTGTTATCAATAACAACTCTTTCTAAATGAACTAAACCACTAATGAAAAATACGGATAATACTATCAAGATTTCCCTTATATTTCTATC-----------------------
>feb2016seq_1218
TAGAGAGGAGGCTGGCAGTGGGACTAGACACCCCCTAGAGGAGGCTGGCAGTGGGACTAGACACCCGTAGAGGAGGTTGACAGTGGGACTAGACACCC---------------------------------------------
>feb2016seq_1219
CGGCAGACGAGTGCGGACGTCGATTTCATCCCTGCAGGCGACGATCCTGACTTGCATGGGGGACCTGCAATCCACGTGGCTACTG----------------------------------------------------------
>feb2016seq_1220
AAAGACTTACGTACTCAACTTTTTAATGCAAAAGTCGCAAGCTATTCAAATTAGCACTCTGATTCTGTGTGGCGTTGGTGCATAAGTCTGAAAATCATATCC-----------------------------------------
>feb2016seq_1221
GTATAAGAGACAGACTGGGATTAGATACCCCTTTTTTGTGTTTTTCAGGAAGTAATGGATCCCGACTTGGAATTCTAGAGGAGCCTGTTCTACTGTCTCTTATAC--------------------------------------
>feb2016seq_1222
AGAAAACCTTGCGTATTATCTCAAAACGGGACCCTATAAAACGGACAAGTTGAATGTACGTTCATTCAAAGTATATGCTGATGGAGCTTTGGGTT------------------------------------------------
>feb2016seq_1223
AGAATTTAGAAATCGGCTAGATGCGATTGTTTCCTTTAAAGGTCTTGATGAGTCAATTATTCTTCGCGTTGTCGATAAATTCCTCATGCAA----------------------------------------------------
>feb2016seq_1224
GCAGCGTCAGATGTGTATAAGAGACAGACTGGGATTAGATACCCCTCGTCGGCAGCGTCAGATGGATTGCACGGCTAGAGGAGCCTGTTCTACTGTCTCTTATACACATCTCCGAGCCC------------------------
>feb2016seq_1225
ACTATGCACAGCCGTAAACTTTGATAAGAATATACAACATTATCCGCCTAGGTATTACGAGCGTAAGCTTAAAACCCAAAGGACTTGGCGGTGCTTTAGATCCAC--------------------------------------
>feb2016seq_1226
TAGATACCCCCCTCCAACTGCAGGGCCAAATGGGGGGGCTGGAAGTCTTGTTTAGGGGGGGGATTGTTTGAGTTCTAGAGGAGC-----------------------------------------------------------
>feb2016seq_1227
GACAGAGAACAAAGGTGCGACGATAGCGGGTAAGACGTTCCACGTTGGCGAGATTCAGAGTGCAGCTACGCAAAATGCGGTTGATCCCCGCAAAAGTCGGAGGTTG-------------------------------------
>feb2016seq_1228
AATAATCTGCAAATCGGAGCGAACTCACCGGCGGGCGCCCCAATCGCGCCCATAGAAATGACCGCCTTGAGTCGATTGCGATGTCCGT-------------------------------------------------------
>feb2016seq_1229
GTCGGCAGCGTCAGATGTGTATAAGAGACAGACTGGGATTAGATACCCCTCTTCCTGCCGCTCTCCGGGAGGTGCTAGAGGAGCCTGTTCTACTGTCTCTTATACACATCTCCGAGCCCACGA--------------------
>feb2016seq_1230
CACACACTTCATTTACCCATACCTTCCTCTCCTACTGGAACTGACCAATAAATTAGGTACATGTTAGAAACCTAAATTGACTACGTTTTTCACCTGTCAATTTG---------------------------------------
>feb2016seq_1231
GCAGCGTCAGATGTGTATAAGAGACAGACTGGGATTAGATACCCCTGGGCATGAAGCGTTTTCGGCTATGAGAGCTAGAGGAGCCTGTTCTACTGTCTCTTATACACATCTCCGAGCCC------------------------
>feb2016seq_1232
CCAAGTGGCCTGCCATCTGACGCAAAGATCGCCTGATCAGGCCTGCGGATCAAGTATCTTTTGCCTCTGAGCATCCCCAGAGTCGCGGAAACGCTGCTGTCAGACGAATGAGAACTCGCACCGGATTG---------------
>feb2016seq_1233
GCCTGATCGGGTGATCGAGGCCATGCTCTAGATATATCCGGCTTGCGGAACTTGGCTTGTGGAGCTGGGCTTGCGGAACTTGGCTCACTGATATTTGGCTTACTGATATTTGGTGGCTTAGCCCACAATTCGG----------
>feb2016seq_1234
TGCATACCGACTCTCTCTTTCGTATCTACTCCATGACCAAAGCCATTGCCTCAACTGCATTGATGCAGCTGTATGAGGAAGGCAGGTTTCAG---------------------------------------------------
>feb2016seq_1235
CCCTGGTACTGTATTTATAGGAGGTGAGCAAGTCACATACACAGGCGTACTAGGCAACGACATAACAGGTTGTACTA------------------------------------------------------------------
>feb2016seq_1236
GACTGGGATTAGATACCCCATCAACCGACAACATAGCTGACGCTATTGGACTAGCGATGATGGGTCTGTGCGCCCTAGAGGAGCCTGTTCTAC--------------------------------------------------
>feb2016seq_1237
CTCGTAACGAGAATTGGCACCCGGGTGGCTGGCACCACGGTGGAGGAGCGTACATAGACGACGTCCTCCATGATGTTCGAACAATGAAGTGGGTGGCCATGCATCATT-----------------------------------
>feb2016seq_1238
CAGATGTGTATAAGAGACAGACTGGGATTAGATACCCCCCTCCCACCATTCCCTGCCTAGATCGCCTCTACTCTCTAGAGGAGCCTGTTCTACTGTCTCTTATACACATCTC-------------------------------
>feb2016seq_1239
GGATTAGATACCCCTTGGCGTTCTTGGTCTTGGTGATCGTGCTCCCTGACTTACCCGATGTTTTAAAGCGTTCGCTAGAGGAGCCTGT-------------------------------------------------------
>feb2016seq_1240
ACGATTCCTCGCTCGCTGACCGATTCTCTCGTCCACCAGTACCTCCGAGGGGAGTCACCCGCGCTCTCCGCTTCCGTGGTTTGGTCCGGATCAGGTCACGATGTTGATCTTGACGCCCTTTCCTTCACAATGCAGCGC-----
>feb2016seq_1241
GGCAGCGTCAGATGTGTATAAGAGACAGACTGGGATTAGATACCCCGGTCAAGGTGCTGAAATCAATCCCGGCTCTAGAGGAGCCTGTTCTACTGTCTCTTATACACATCTCCGAGCCCA-----------------------
>feb2016seq_1242
TGTGTATAAGAGACAGACTGGGATTAGATACCCCCCCAACAGAAAATATAACCAAACTGACACCTGGCCGGTGCCTAGAGGAGCCTGTTCTACTGTCTCTTATACACA-----------------------------------
>feb2016seq_1243
AGTAGATCGTCGGCAGCGTCAGATGTGTATAAGAGACAGACTGGGATTAGATACCCCTAAATTACTCCACTGGGCTAGAGGAGCCTGTTCTACTGTCTCTTATACACATCTCCGAGCCCACGAGACTCCTG------------
>feb2016seq_1244
CATCCTTTAGCTCCTTCGGCTTCCCATTCTTCAAAATCGTGTGGATTACCGCGCGCGTAAACCATCCCGTTAATGGAAGAAGTTCCACCCAGCCCTTTCC-------------------------------------------
>feb2016seq_1245
GGAGTCGTCGGCAGCGTCAGATGTGTATAAGAGACAGACTGGGATTAGATACCCCCAGTAATTTCGGTGTGATTCTAGAGGAGCCTGTTCTACTGTCTCTTATACACATCTCCGAGCCCACGAGACCGT--------------
>feb2016seq_1246
AATCAAACAAGGCGATCTAGAAATTACCATTTGCCCCATCAGCTACAAACATCAAAATGATATCAATCTACGACAATATGATCAACAACGTACAATTCAACAGATACAA----------------------------------
>feb2016seq_1247
ATACCCCGTTTTAGGAGGAACTTTGCAGCGAAGAGCGGGTACAGCAAGACATGATGCTGTTGCATGGGGTTATGCTAGAGG--------------------------------------------------------------
>feb2016seq_1248
CTTAGTTGCTATAGTAATACCAGGTCCTTAGTACCCTTAGTTATAAGGGTAGTGGTGGTGCCACCTACCTAAGACAGCCTAAGGACTCGTTTGGTTGA---------------------------------------------
>feb2016seq_1249
GTCAGATGTGTATAAGAGACAGACTGGGATTAGATACCCCTGAGAAGGCTGTAAAGGCCGTACAGCCCCCTAAACTAGAGGAGCCTGTTCTACTGTCTCTTATACACATCTCCG-----------------------------
>feb2016seq_1250
GCAGCTAAGAGGGTTATCCTTGAGGAGCTATCCCGACTGACTGATGAATGAACGCAGGTCGCGTGGGGCGACATGGCTATC--------------------------------------------------------------
>feb2016seq_1251
GCAGCGTCAGATGTGTATAAGAGACAGACTGGGATTAGATACCCCTGGTCACGCAGCCTTTTCATCTATGAGAGCTAGAGGAGCCTGTTCTACTGTCTCTTATACACATCTCCGAGCCC------------------------
>feb2016seq_1252
TTGTGTAGCTTGTGTACTCCCCGGACGGAACATGACTCCGGATAGGTTAGTATCTGTATAAGCAGGTTTTACTTGAGGATTTTGCATCAAGTATC------------------------------------------------
>feb2016seq_1253
ACTATGCTCCACCTTAAACAACGATGACAACATACAAATATCATCCGCCAGGGGACTACGAGCGTTAGCTTAAAACCCAAAGGACTTGGCGGTGCCTCAAACCCAC-------------------------------------
>feb2016seq_1254
CATGAATTAAATCAAACAAATATGTGGATTACGCTTAGAAAAACTCCCAACTTTTATACGAATTTACCTTGGATGCCAGAAGGTAAGGCACTATGGGATGCCATTAAAGTTTATAATCCGGTCATCTTAACCGGATGCC----
>feb2016seq_1255
ACTATGCTCAGCCGTAAACTCAGACATCCAGCTACAATTAGATGTCCGCCAGGGTACTACGAGCATTAGCTTAAAACCCAAAGGACCTGACAGAGTCTCAGACCCCC------------------------------------
>feb2016seq_1256
CTCTTCGTCGGCAGCGTCAGATGTGTATAAGAGACAGACTGGGATTAGATACCCCATCTCCGAGCCCACGAGACCTAGAGGAGCCTGTTCTACTGTCTCTTATACACATCTCCGAGCCCACGAGACGGA--------------
>feb2016seq_1257
CTACACAGGATAAGGAGTAATCATGCAGTTTCACTATGTTGTATTCTATAACACAGATACTCAGAAGTGGGGAGTAGAGTTTGAGACTTCTGCCTACTTTGCAGATGGTAATGTATATGATGATAATTCTG------------
>feb2016seq_1258
CCCCCGCAGAGTTAGAATTGAAGGTGGCCGCAGGTGAGCAGCATCAAATCACAAGGCTGCGAATTCAAGCGTGGCTAG-----------------------------------------------------------------
>feb2016seq_1259
TAATGAAATTTTATTTGTAGTTGATTCTATGACTGGTCAAGATGCTGTCAATACTGCAAAAGCATTTAATGACTTATTAAATTTTGACGGTGTAATATTAACAAAGTTAGACGGTGATA------------------------
>feb2016seq_1260
ACTGGGATTAGATACCCCTGCAGGTAATATCGTAAAAGAGATATGTAAAGCAGGACATACAATCGGAATCTCATCTAGAGGAGCCTGTTCTA---------------------------------------------------
>feb2016seq_1261
CCTCTTCGTCGGCAGCGTCAGATGTGTATAAGAGACAGACTGGGATTAGATACCCCAAGCACTACAGTACGCGGCTAGAGGAGCCTGTTCTACTGTCTCTTATACACATCTCCGAGCCCACGAGACTAGG-------------
>feb2016seq_1262
ATGTGTATAAGAGACAGACTGGGATTAGATACCCCCTCGATGTCCTGAACACATTCTGCGAGCACGGGGTCGTGCTAGAGGAGCCTGTTCTACTGTCTCTTATACACAT----------------------------------
>feb2016seq_1263
ATACCCCCTCCAACGCTCTCGGGCGCGAGCGTCCCGACATGGCCGGCCAGATCATGGTCGTCGATCCCTCGACCCTAGAGG--------------------------------------------------------------
>feb2016seq_1264
AGACTGGGATTAGATACCCCCGTAAAGGACCTGGCCTTCCCACCATTGATCCAAACCAGGTACAACGAATGAAGCTAGAGGAGCCTGTTCTACT-------------------------------------------------
>feb2016seq_1265
TGGGATTAGATACCCCTGAATCTCGTACAAGCAATAAAGAGGAGAAGCCGTTTGGTTTGGCTGCTAAGCATCGCCTAGAGGAGCCTGTTC-----------------------------------------------------
>feb2016seq_1266
ATACCCCGATGTAAATATTGCGGAAGTTAAAGCTGAGATAAGAACTCCTTTTGATTTAAAGGTTGCTTTTGAACCTAGAGG--------------------------------------------------------------
>feb2016seq_1267
AGACAGACTGGGATTAGATACCCCTTGAACCCGATGAGCCTGAAGTACCTGAGGAACCACTTGTACCTGAACTACTAGAGGAGCCTGTTCTACTGTCT---------------------------------------------
>feb2016seq_1268
CGTCGGCAGCGTCAGATGTGTATAAGAGACAGACTGGGATTAGATACCCCAAAAACATTGACTATCTCAAGATTCTAGAGGAGCCTGTTCTACTGTCTCTTATACACATCTCCGAGCCCACGAG-------------------
>feb2016seq_1269
GCTATGCTTAACTCTAAACTCGAATAGTTAGATCAACAAAACTGTTGGCCTGAACACTACAAGCAACAGCTTAAAACTCAAAGGACTTGGCGGTGCTTTATAGCCCT------------------------------------
>feb2016seq_1270
GTGATCATGGTCACATCCCCCTATGGTTCATTTGACTACCAGACACAATGCTGGTAGGATAGATATATCCAAGCCCACAAGGAGGAATTATGAAGGCATTAGGCCATTATTTTGCTGAGATTT--------------------
>feb2016seq_1271
ATACCCCGTTTTAGGAGGAACTTTACAGCGTAGAGCTGGTACAGCGAGACACGATGCAGTTGCTTGGGGATATGCTAGAGG--------------------------------------------------------------
>feb2016seq_1272
AGTCGTCGGCAGCGTCAGATGTGTATAAGAGACAGACTGGGATTAGATACCCCATCACAAAAATTTCAGGCCTGCTAGAGGAGCCTGTTCTACTGTCTCTTATACACATCTCCGAGCCCACGAGACC----------------
>feb2016seq_1273
CAGCGTCAGATGTGTATAAGAGACAGACTGGGATTAGATACCCCATCTTCCACACCCGCACTGTCCCATCACAGCTAGAGGAGCCTGTTCTACTGTCTCTTATACACATCTCCGAGCC-------------------------
>feb2016seq_1274
GGGGCTGTTCAAATAAGAATTTGTGTCAGGAGGGGGGAAGCTGCGGAGGGACCGTGAGTGGAGGGAAAGCCCTGCCACCGTCCCGTCGGTCATTATCGAGGTGAGAGGTGGCACG----------------------------
>feb2016seq_1275
ACCCCAGTATGACAAATAGTTTGTTCTGGCATAAGAAGAGCCAACCATTGCTATGGAGGTGATTCCAAATATTGCTAGA----------------------------------------------------------------
>feb2016seq_1276
AATAAACTCCCGAAAAACTCAAAATTTTCGGGAGTTTATTATTAGATGTGACACCACTTTCGGGAGTTTATCGGGAGAAATCCCAATTAGTCATGCACTCCCACCTATTTACGT-----------------------------
>feb2016seq_1277
CCGGAGCCGGGGTACTTATTCAGCGCGACGGCGGAGTGCGATGCCGTCTGCGGCGTGAAGGATAACCCATTTCACATCGCCTGAGATGGAGGTCGCGCGTGAGAGCCCGCGCAAGGGGATGACCTGCGAGTCG----------
>feb2016seq_1278
GGAAAAGCAGACTTAGGGTAGAAAGCGACCTATGGAAAAACAAACCTAGGGTAAAACAGACCCAGGGAAACACATACCTAGGGTAAAACAGAC--------------------------------------------------
>feb2016seq_1279
ACCCCATTTATACTTGGCTGTTTATGCTGTTCGCCCTTTTTGGCGGTGCCTTCGGCTATCTTTCCGTGGGCAAGCTAGA----------------------------------------------------------------
>feb2016seq_1280
CCCCCGGCTTGTTCACGGTGTTTGTTGATAAGGCAGCAGAGGGAATCGATTGTGATCCATCAGTTCCAGATCTACTAG-----------------------------------------------------------------
>feb2016seq_1281
AAGCGGCCTTGCTGCATGCCCTTAAAGAGGCCGGATGGACTGATCTAGGCCGGGTCGCATCGGCAGAGTATCCGACGAAAAAGCACTTATTCGCTGATCCGGCTATCCTGCGCCAGTACAACAAGTCAGACCTCAGACGGATG
>feb2016seq_1282
GCGCCGCCGGTGCTACTCGATATCACGGTGAATAACCGGGAGATTCCCGCGGTTGCGCAAATTACGAAGCAAGGGCTGACCTTTGTGTTTGATCGCCGCACGGGAGAACCTGTTTGGCCAATT--------------------
>feb2016seq_1283
CATGAATTAAATCAAACAAATATGTGGATTACGCTTAGAAAAACGCCAAACTTTTATGCAAATTTGCCTTGGATGCCAGAAGGTAAGGCACTATGGGATGCCATTAAAGTGTATAATCCGGTCATCTTAACCGGATGCC----
>feb2016seq_1284
CAGACTGGGATTAGATACCCCTGTTGAAGAGCCGGTCTTACCTGCCCCTACTGAGGAGCCGGTCTTACCTGCCCCTAGAGGAGCCTGTTCTACTG------------------------------------------------
>feb2016seq_1285
GTATAAGAGACAGACTGGGATTAGATACCCCAGTGGTGCACGTCCCCTCTCACACACACCTCGACACACACGCCCTAGAGGAGCCTGTTCTACTGTCTCTTATAC--------------------------------------
>feb2016seq_1286
CCACAACATCCCACTTATACTTTTACGTTCCACATAACTTTGCAGAAGTCGTTTGATCGCAATAAACAAGCCTCAAGCGCC--------------------------------------------------------------
>feb2016seq_1287
ACTATGCCTAGCCCTAAACCTCAACAGTTAAATCAACAAAACTGCTCGCCAGAACACTACGAGCCACAGCTTAAAACTCGAAGGACCTGGCGGTGCTTCATATCCCT------------------------------------
>feb2016seq_1288
TACCCCCAAACGAACGGTAAACACCAGCAAACTAGCTGTACAAACAACCAAACTACTTTTAAAAAACAAGCAAACTAGAG---------------------------------------------------------------
>feb2016seq_1289
AAGAGACAGACTGGGATTAGATACCCCCACCGTTTGACCAGTCATCGCTCCACGAAGAGCCCTTGCCGGACTTGCTAGAGGAGCCTGTTCTACTGTCTCTT------------------------------------------
>feb2016seq_1290
ACAAGAACCTGATAACACTAATAAAGATAATGCGGATAATGAAGATGAAGAAACAAATGAAGATTGGATAAGTCCTTTCAAAGCAGGAA------------------------------------------------------
>feb2016seq_1291
CCCAGGTGGAAGAGGCCTTGAAGTGTTGGGCTGATGTCAGCGAACCGGCGGATGGCATGTTCGTTGAGGAGGTGCTA------------------------------------------------------------------
>feb2016seq_1292
AACGTTCAGCGATATTTATATTCCTCAACAAGATGTGCTTTAGGGGTGTGTACAGGGAGGGACCAAATGGATTCAACGTACCCTACGGTCATTATAAAACCACCCCTGCCCAAATTACC------------------------
>feb2016seq_1293
GCAGCGTCAGATGTGTATAAGAGACAGACTGGGATTAGATACCCCGGGTCAGTGGGATCATGCCAGAATGGGTTCTAGAGGAGCCTGTTCTACTGTCTCTTATACACATCTCCGAGCCC------------------------
>feb2016seq_1294
GTATTTGGCAGGCCGTGCGAGGGAGGTCAAGTTTATACTTCGTACTGATTCCTACGTTATGATACAAAATGATACAAAATATGTATCCACCATCATAAGTCAATGGTGGTAACCCCATTTTTGGCA-----------------
>feb2016seq_1295
AGTATTCAGTATTCTGCACGGTAGAAGTGCAATATGTTGTTGGAAAGATTGCTGGAGCTACAAATGAAACAGGCACCGGTACTAATATCCGGGTTA-----------------------------------------------
>feb2016seq_1296
AGGAGTATATGGAGTGGACTGTAAAGTGCTAGAGGAGCACTGTGACATGCAGTGACCACAGGAGTATGTTGAGTGGGCTGTGAAGTG--------------------------------------------------------
>feb2016seq_1297
GTCCAGCACTTTGTACATGCCGGCCTGCGATCCCCGGCACCTGGCCATATCCCACAGCGCAGCCTCAATACGCTCACTCAACGCCATGCTGTGGATGTCTA------------------------------------------
>feb2016seq_1298
GATTAGATACCCCCCTGGAAGATTTGGTGCTTTGGAGATAACTGAAAACTAAGTAACTAGCTTTTATGAAAAACCTAGAGGAGCCTG--------------------------------------------------------
>feb2016seq_1299
GCAGCGTCAGATGTGTATAAGAGACAGACTGGGATTAGATACCCCTGGGCATGCTGCATTTACTGCTATGCGAGCTAGAGGAGCCTGTTCTACTGTCTCTTATACACATCTCCGAGCCC------------------------
>feb2016seq_1300
TGCAGTGGTTCTATATAGTCACTGGGGCCAGGATGAATGGCAGCGGGACCTTGCCATGGCACTGGACCACTCTCGTGGCCGTTGGGGCGACACATCGTACCTAACACGTATGGTAATTAGTTATCTCATTCAAGACTCCGTG-
>feb2016seq_1301
CACTTTGTTCTCAGGAGTATAACGTAGAGGAAGGGGAAGAGTATTTTTTGTACTTCTATTTGTTTGCGGTAGTGC--------------------------------------------------------------------
>feb2016seq_1302
GCAGCGTCAGATGTGTATAAGAGACAGACTGGGATTAGATACCCCATTCCCAACAATATCTGTGTTGTTCACTTCTAGAGGAGCCTGTTCTACTGTCTCTTATACACATCTCCGAGCCC------------------------
>feb2016seq_1303
ACCCGCTAAAGTAAAAGCTCCGCCTGCTATAAGGTTTCCATAAATATCAAAGGATAAAGCCCAAACACCCCCATTCATTCCAGTTC---------------------------------------------------------
>feb2016seq_1304
CGTCAGATGTGTATAAGAGACAGACTGGGATTAGATACCCCCCACACCCTTGTTTCGTTTGTCCCTTCTCCTATCTAGAGGAGCCTGTTCTACTGTCTCTTATACACATCTCCGA----------------------------
>feb2016seq_1305
TAGAGGAGCCAGCCACCGATATTGTCATTGCAAAGGAAGGGAGTTCTGAAGCAGCGTCAACTACGGAGGAATCAGCACCC---------------------------------------------------------------
>feb2016seq_1306
ACCAGTGACACCTCAACAGCCACAACACAACTTACGACCAAACTGGAACCGTGATTATAGCTACAGGTTCGGTTTTCTAACC-------------------------------------------------------------
>feb2016seq_1307
ACCCCGGCAAGGAGTGGAAGGAGGTCTCGGAAGGACACGTCGTCCGTGTCCCTCCGAAGTATTGGACGAGTCTGCTAGA----------------------------------------------------------------
>feb2016seq_1308
GCCTCTATTTATATATCCATTAGCAATAACATTAAAATCTGCAAAATCGGGAGAAGCATAGCATATTTCAAATCTATCAACAATTTCTTCTAATTCTTTTGGAAAGACTATATTTGAAACTCTAATGC---------------
>feb2016seq_1309
ATCCTCTTCGTCGGCAGCGTCAGATGTGTATAAGAGACAGACTGGGATTAGATACCCCCTTTACATGCAAGGTTCTAGAGGAGCCTGTTCTACTGTCTCTTATACACATCTCCGAGCCCACGAGACGTAGAG-----------
>feb2016seq_1310
TACCCCACCTGTAATCGCTAATACTATTTCATGCTTTGTGATTATTCCAACAGCACCTAAAGAGCCTCCAAGCGCTAGAG---------------------------------------------------------------
>feb2016seq_1311
TATAGAGGCAGTACAAAAAGAGAATTGTCAGGATAAATTTATGGATTTTGTCCATAAAGTCTGGCCCAACTTCATTGACGGAGCGCATCATGCGAAAATGGCCGCAGCTTTTGAGAAAGTTG---------------------
>feb2016seq_1312
AGACTGGGATTAGATACCCCGATTCCATTTTTTTGTTTCCCCTGCCAGATTGTGATGGGTCCTCCCATTGATCACTAGAGGAGCCTGTTCTACT-------------------------------------------------
>feb2016seq_1313
CCTGCGATTTGGGGTTTAGGGTTTAGGGTTTAGGGTTTAGGGGAGGACTGTCGAGATGCCTCCTCGATACCCCCCTGCGATTTGGGGTTTAGGGTTTAGGGTTTAGGGT----------------------------------
>feb2016seq_1314
TATAAGAGACAGACTGGGATTAGATACCCCATTGCCTAAAGAGTTTTGAACTACCAGCCTAGTAGCGTCCAGTACTAGAGGAGCCTGTTCTACTGTCTCTTATA---------------------------------------
>feb2016seq_1315
GAGCCCGACGCGGAAGGGCTCTACCGGCTGCCGGTCGAACAGACGGTGAGGATCACCTACGCCCCGGCTGGCGGCGCCGCCGCCGAGCGCTTCGTGCTGCCCACGCTCGCAAGCGGTTTCGATGGAGCA--------------
>feb2016seq_1316
TAGATTTAGAAATATTGGTGGTGACACCAACCAAAAAGACTTCTTGAGAGGCTATGGCTATCAAGGGGGAGGTT---------------------------------------------------------------------
>feb2016seq_1317
CATGCTCTCCGCCAAAGTATGGTTTCGGCATTTCGGGTATAGTGTACTCACGCTTCACATTGCTTGCGCTGTTAGCGGCTTTCTCAGATACAATCTGTGGCCCAGACGCGGCTTTGATCCGCTGACCCAACA-----------
>feb2016seq_1318
GCAGCGTCAGATGTGTATAAGAGACAGACTGGGATTAGATACCCCCGGTCACGAAGCCTTTACTTCTATGAGGGCTAGAGGAGCCTGTTCTACTGTCTCTTATACACATCTCCGAGCCC------------------------
>feb2016seq_1319
GCAGCGTCAGATGTGTATAAGAGACAGACTGGGATTAGATACCCCTGGACACGAAGCTTTTACGGCGATGAGAGCTAGAGGAGCCTGTTCTACTGTCTCTTATACACATCTCCGAGCCC------------------------
>feb2016seq_1320
TTCGTCGGCAGCGTCAGATGTGTATAAGAGACAGACTGGGATTAGATACCCCATTGAGAATAACTCAGCAGAGCCTAGAGGAGCCTGTTCTACTGTCTCTTATACACATCTCCGAGCCCACGAGAC-----------------
>feb2016seq_1321
CCCCTAACTCAAGCCTTCCTGAACCAAGATAGGCCCAAAAAGGGCCAAGACCAGCCCAAGATGAGCCAAGACAGGCCCAAGATGAGGCAAAACAGGCCAAAAACGACCCAAAAGATGGCCAAGCTAAGAC-------------
>feb2016seq_1322
GCCAACTTATTTGTCACCGGCAAAGACACCCTCCATCAGTGTATTTGGGAGATCCAGCAAGACATGGTCAAGCAGGTGGAATGGTTCAACAGCCAAGGGCGCTTCATTGAAGGAAAACGG-----------------------
>feb2016seq_1323
TACCCCAAACCTTCTGATCCGTAGAAAGAGCAACTGCGTCTCCTATCGCTAAAAGGTGTGGTTAACGAACGACTCTAGAG---------------------------------------------------------------
>feb2016seq_1324
CAGCGTCAGATGTGTATAAGAGACAGACTGGGATTAGATACCCCAAGCTCTTATACGCTATATTTAAAGAGCAGCTAGAGGAGCCTGTTCTACTGTCTCTTATACACATCTCCGAGCC-------------------------
>feb2016seq_1325
CAGACTGGGATTAGATACCCCTGTTGAAGAGCTGGTCTTACCTACCCCTGTTGAAGAGCCGGTCTTACCTGCCCCTAGAGGAGCCTGTTCTACTG------------------------------------------------
>feb2016seq_1326
ACCACTGACACCTCAACAGCCACAACACAACTTACGACCAAACCGGAACCGTGATTATAGCTACAGGTTCGGTTTTCTAACC-------------------------------------------------------------
>feb2016seq_1327
GGATTAGATACCCCTCTTTTTACGACAGTTTCTTACGACAATTATCGTCCGCTAGGTACATGGGCGGCGTGTATCTAGAGGAGCCTGT-------------------------------------------------------
>feb2016seq_1328
GTGTATAAGAGACAGACTGGGATTAGATACCCCCGAAGGCCTTTAGGCGCAATAGGCCTCGTTCCTGCCCCCCGCTAGAGGAGCCTGTTCTACTGTCTCTTATACAC------------------------------------
>feb2016seq_1329
GTCGGCAGCGTCAGATGTGTATAAGAGACAGACTGGGATTAGATACCCCACCTACACCAGAAGTACCTGATGAGCTAGAGGAGCCTGTTCTACTGTCTCTTATACACATCTCCGAGCCCACGA--------------------
>feb2016seq_1330
TGGAACAGATTTAGGTTCCTACATGATGGAGAGATTCCCCTCCACTTTGGGGACAAGTTACCAAGAGAGTTCGTCGACTCAGCATCTTCAAATCTGCTGGAGAAGCTTGACCAAGCGAAAGGCAATTACCCATAC--------
>feb2016seq_1331
ACAGACAGACATTCAGTGCATGACTGCCCGCCGGCGGCTGGTTAATTGTGACAACGGTAACCGGTCACTATATGAATGG----------------------------------------------------------------
>feb2016seq_1332
ATACCCCATTTTAGGAGGAACTTTACAACGTAGGGCTGGTACAGCAAGACATGATGCTGTTGCTTGGGGATATGCTAGAGG--------------------------------------------------------------
>feb2016seq_1333
ACGGGGCGACCATGATCCATGCATCCCGCCACTGACCCCGATGAGCAGCCAACGCAGTTCGCACCGGATGATCATGCACCTCACGAAGATTCTGGTGCGCCGTCACCTCGTCGACCACCGGCTTCCGCACCAAACCCACCA--
>feb2016seq_1334
AGATACCCCGTGCAGTGAGGCTATAGCTTATAGAGCCTTACATGCATCCTTTGAGGATGCCTGGAATAATTGCCCTAGAGGAG------------------------------------------------------------
>feb2016seq_1335
TCTCCCCTTAAATCTAGCTAACAACAAGCAAGCAAGCAAGCAACAAGCAACAAGCACTTCTCCTTTCCTCCTGCGTGAAACATCGCGGAGTTGGTAT----------------------------------------------
>feb2016seq_1336
GATGTGTATAAGAGACAGACTGGGATTAGATACCCCTGTAATTGCATTATCTCAACTCTCAAGAGCAGTAGAGACTAGAGGAGCCTGTTCTACTGTCTCTTATACACATC---------------------------------
>feb2016seq_1337
TACAGTAGGTAATTTAATGGATAAATTAGAACCAATGGGTGTTCATTTATGTTTTGGAGAAACATCTGAATTAACAGGTGCTGAGCAAGTTTGTGCTA---------------------------------------------
>feb2016seq_1338
AAAGTCGCGGAATCACTGCATTTGTCACGAACGCGCACTCGCGAAATGACGCCAAAATAGCCGAATGAGCAGAAGGTAGATTGGTTGAATGGTTTGCTGTTGTGGATG-----------------------------------
>feb2016seq_1339
ACTATGCCTAGCCCTAAATCTAGATACCTCCCATCACACATGTATCCGCCTGAGAACTGCGAGCACAAACGCTTACAACTCTAAGGACTTGGCGGTGCCCCAAACCCAC----------------------------------
>feb2016seq_1340
ACTGTAGGAAATTTAATGGATAAACTTGAACCATTAGGAGTTCATTTATGCTTTGGTGAAACGTCTGAATTAACAGGTGCTGAAAAAGTTTGTGCTA----------------------------------------------
>feb2016seq_1341
TACCCCACGGAAGAAGAGGCAGGCCCTGCAGGAGGAGACAGAGGGCGGAGCCTACAGAAGGGTGAAGATACAGACTAGAG---------------------------------------------------------------
>feb2016seq_1342
CCTCTTCGTCGGCAGCGTCAGATGTGTATAAGAGACAGACTGGGATTAGATACCCCAAGCACTACAGTACGCGGCTAGAGGAGCCTGTTCTACTGTCTCTTATACACATCTCCGAGCCCACGAGACTAAG-------------
>feb2016seq_1343
ACTATGCCCAGCCCTAAACCTTGATAGCCCCCTACACCCACTATCCGCCCGGGTACTACGAGCACTAGCTTAAAACCCAAAGGACTTGGCTGTGCTTTAGATCCAC-------------------------------------
>feb2016seq_1344
CAGACTGGGATTAGATACCCCCCCTCCACGAACAAACAGCCCTCCACACCCTCTCTCTACTTCGGGTTCTGGAGCTAGAGGAGCCTGTTCTACTG------------------------------------------------
>feb2016seq_1345
ACAGACTGGGATTAGATACCCCTGACACCCCGTTTGAGCCTGATGTACCTGAAGAGCCTGATGTACCGCTGACACTAGAGGAGCCTGTTCTACTGT-----------------------------------------------
>feb2016seq_1346
TCGGCAGCGTCAGATGTGTATAAGAGACAGACTGGGATTAGATACCCCTGTTGAAGAGCCGGTCTTACCTGCCCCTAGAGGAGCCTGTTCTACTGTCTCTTATACACATCTCCGAGCCCACG---------------------
>feb2016seq_1347
CGCCGTAGTTATTGCTTGAATACGTATTTTCTTTATTTCGTACCTCAAATCCTATAGTCCTGCCGGGGACTCTTAACTGTCCATACAATACAGGAACTGGGTCGCCTT-----------------------------------
>feb2016seq_1348
TGTGTATAAGAGACAGACTGGGATTAGATACCCCCTCAAAACCAGCTCTCGTGGCCAAATTGGCTGAATTTGTGCTAGAGGAGCCTGTTCTACTGTCTCTTATACACA-----------------------------------
>feb2016seq_1349
TGAGTATCGGGAGAATGCCGGAAAACTCATCCGGGAGCTTCTCTACATGAAAGAGCATGAGGATTACGCGAGGGAGGTTGGTGATGATGATCTCATTCGAGAACTGTACTATGAGTCAGCACAA-------------------
>feb2016seq_1350
GATACCCCTTTATGATTGCTATGCTGTTAGTAATCACTTTGGAGGACTTGGAGGGGGGCATTACACTGCCTACGCTAGAGGA-------------------------------------------------------------
>feb2016seq_1351
ATACCCCCAAACGAACGGTAAACACTAGCAAACTAGCTGTACAAACAACCAAACTACTTGTAAAAACCAGCAAACTAGAGG--------------------------------------------------------------
>feb2016seq_1352
CCCCGGCCCAAATTAGTTTGGCTGACACGCTCCTGTCCGACCTCGGAGCAGCTGCACACCTGACCATTGCCGAACTAG-----------------------------------------------------------------
>feb2016seq_1353
TAGATACCCCGCTAATTATGGTAATATAGGAAGTAATGCAATAGATTTTTCTTCTTCATCTGGCGCTTCTAACTCTAGAGGAGC-----------------------------------------------------------
>feb2016seq_1354
CTCTTCGTCGGCAGCGTCAGATGTGTATAAGAGACAGACTGGGATTAGATACCCCATGATTGGCGCGGGGCTCGCTAGAGGAGCCTGTTCTACTGTCTCTTATACACATCTCCGAGCCCACGAGACTAG--------------
>feb2016seq_1355
TTCGTCGGCAGCGTCAGATGTGTATAAGAGACAGACTGGGATTAGATACCCCGGTAGCTCCGAGCCCACGAGACCTAGAGGAGCCTGTTCTACTGTCTCTTATACACATCTCCGAGCCCACGAGAC-----------------
>feb2016seq_1356
CGGCAGCGTCAGATGTGTATAAGAGACAGACTGGGATTAGATACCCCTCTAGCTATACTCATATCTAGGAGTACCTAGAGGAGCCTGTTCTACTGTCTCTTATACACATCTCCGAGCCCAC----------------------
>feb2016seq_1357
GAGACAGACTGGGATTAGATACCCCGATACACATAGAGACATGTTTTTTTTTGGTTAAAAATATACATCATACCCTAGAGGAGCCTGTTCTACTGTCTC--------------------------------------------
>feb2016seq_1358
AGACTCTATTAGAGGAATCGGCCTTACTAATGCAGAATTAATGAGGCTGACTTCTCTCGGTGGTGGAGTTGGTATTGGATTATCTAAAGTTAGAG------------------------------------------------
>feb2016seq_1359
AGATACCCCAGGTGCCAGCGCTCCAGTTTGAGTCAAAATTGTTCCATCACTGAGTCGAATGAAATCGGCTTCCGCTAGAGGAG------------------------------------------------------------
>feb2016seq_1360
CCCATCATGATCAAAATCATCTGTAACATCTCCAACGCCATCCCCGTCCTCATCAGTTTGGTCAGTATTGGCTACTA------------------------------------------------------------------
>feb2016seq_1361
GTCGGCAGCGTCAGATGTGTATAAGAGACAGACTGGGATTAGATACCCCATAGTACTGAATGGAAATATCGGTCCTAGAGGAGCCTGTTCTACTGTCTCTTATACACATCTCCGAGCCCACGA--------------------
>feb2016seq_1362
GGCGGAGGATGTAGAGACCTACCTGAGAGACCAGGGCCTGGATTGTCCTATCAACTTGAGGATATTGACAAATAGAGAAACGGGCAAGT------------------------------------------------------
>feb2016seq_1363
CGATTCTGTTAGGGGAATTGGTCTTACAAATGCTGAACTTATGCGACTCACGTCCTATGGCGGAGGAGTTGGAATCTCTCTTTCGCGCATCAGAC------------------------------------------------
>feb2016seq_1364
GTCGGCAGCGTCAGATGTGTATAAGAGACAGACTGGGATTAGATACCCCCTCAATGAGACCACCCGCATCTACTCTAGAGGAGCCTGTTCTACTGTCTCTTATACACATCTCCGAGCCCACGA--------------------
>feb2016seq_1365
TTGAGCCTGATGAGCCTGAGCTACCACTAGAACCGCTTGTTCCTGAAGTACCTGCTGAACCACTTGTACCTGAACTA------------------------------------------------------------------
>feb2016seq_1366
TTTCTCCATCGGATGGTGGGCCGTCTGTGAAGATGACCAATGGCAGGAAACGGCTTCCGGGCGAACCGCACTCATAC------------------------------------------------------------------
>feb2016seq_1367
CATTCTACTTGAATATGTTCTAGTAGAAGTATATCCTTCTGATATATATCCTAATTTATTGTATAATGTTTCCTTATCTCGTGGTAACCCAGAATGTATGTTTCCTTTATACTCAAAAGTAGGAAATCCAGATATGC------
>feb2016seq_1368
ACTAGAGTTACATTAACAAAACCATTCGCCAGAGTAGTACAAGCAACAGCTTAAAACTCAAAGGACTTGGCGTTGCTTTATATCCCT--------------------------------------------------------
>feb2016seq_1369
AATGCGTGTCATCACTTTAGATGCACAGACTGATGTTTGTTGGACGGTATGGGAGGTCGGTAAAGGTGTGCTTGACTGTGACGATGCGTTT----------------------------------------------------
>feb2016seq_1370
GTGTAACCATTCTTGATAGTCTCATCATAGCATCCACAGTTCGTTGCTACTAGAGGCACACCGTAGCGACCACACTCAGCCACTTTGATCTCACTCTTGCTATCATTGAACGCATTGAACT----------------------
>feb2016seq_1371
GGGATTAGATACCCCACATGCTCACCTATGCCGGAAACGCCTCTGGTCTCCGGTCCCTGTTGTTCCCCTGAAATCTAGAGGAGCCTGTT------------------------------------------------------
>feb2016seq_1372
ATCTACACCCCTTCCCTCAAAACCCTTGTGAGCGTGTCACCTGTGCTTAGCTACACCATCTACACCCCTTCCCTCAAAACC--------------------------------------------------------------
>feb2016seq_1373
ATACCCCGTTTTAGGAGAAACTTTACAACGAAGAGCCGGTACAGCAAGACATGATGCTGTTGCTTGGGGATATGCTAGAGG--------------------------------------------------------------
>feb2016seq_1374
TGTTGAAGAGCTGGTCTTACCTACCCCTGTTGAAGAGCCGGTCTTACCTGCCCCTACTGAGGAGCCGGTCTTACCTGCCC---------------------------------------------------------------
>feb2016seq_1375
AATGTATGACATTACTTTGTCTTCTGTAGGAAGAATTGGCTCTATTGAAGTGTTTAATAATAATTTACCCGAATCAAAAAAATTTTTTG------------------------------------------------------
>feb2016seq_1376
TGGGGTGATAAGTTCTGCCACGCCTCGTTTTACAATACCTTTTACCTGCTTGGGATCTTCAAGTTGCTCACATATGGCTACCCTTTTTCCGGCCTTTACGAGTTTTGAGAGGTAGGTGTGAAGCGCGTGATGCGGAAATCCAG
>feb2016seq_1377
CTTCGTCGGCAGCGTCAGATGTGTATAAGAGACAGACTGGGATTAGATACCCCCCATAAGAGTTGCAGCCATTGCTAGAGGAGCCTGTTCTACTGTCTCTTATACACATCTCCGAGCCCACGAGACT----------------
>feb2016seq_1378
CAGATGTGTATAAGAGACAGACTGGGATTAGATACCCCAAGGTGACAAAGAAAATCGATACAATCGAGAAACGACTAGAGGAGCCTGTTCTACTGTCTCTTATACACATCTC-------------------------------
>feb2016seq_1379
ACATGGTATACCGACACCCTTTTCCGGGGCCTGGATTAGGTGTACGCATTTTAGGGGAAGTGACCTTCGAATTTGCTGAGCTGTTAAGAGAAGCCGATGCTATTTTTATACAAGAA---------------------------
>feb2016seq_1380
AGATGTGTATAAGAGACAGACTGGGATTAGATACCCCAAAGATTTTAGGACAGATTGATTCAGCAGTAGCAACCCTAGAGGAGCCTGTTCTACTGTCTCTTATACACATCT--------------------------------
>feb2016seq_1381
GTCAGATGTGTATAAGAGACAGACTGGGATTAGATACCCCGGTAATGATAATAGTGGGACATTATCTGGTTTGACTAGAGGAGCCTGTTCTACTGTCTCTTATACACATCTCCG-----------------------------
>feb2016seq_1382
TATGTTATTCCGGCGCAGAGTGGTGTTAGTTAACTGGCTAGCTAATGTCAGATTACCCGAAGGGACGGTGAAATGGCTAGAAAACGTCCTATCGAACGAGCTGAATTAGTACACCGCAGAGGTTCTT----------------
>feb2016seq_1383
CAGCGTCAGATGTGTATAAGAGACAGACTGGGATTAGATACCCCGCTTGTTGGAAATTGACGAGGACAAGGGGCCTAGAGGAGCCTGTTCTACTGTCTCTTATACACATCTCCGAGCC-------------------------
>feb2016seq_1384
GGGATTAGATACCCCGAGGCATCTTTCGACTGCCTATCCACGCACTACGAAACGTAGGGCAAGGGTATGTGGTGCTAGAGGAGCCTGTT------------------------------------------------------
>feb2016seq_1385
CATCTTAACAAGTAGGTTAGTATAAGGAGTTGCTTCACACTGAAATACACCTTTTGTTTTTCCATCTGAAAGCATTTCATAAACACTTTTGTCAT------------------------------------------------
>feb2016seq_1386
CGGGCAAGGTTTTCAATCAGTTGCACCTAACCGTCCATCTGGTGCTGTCGGTGGTGCTTTAGGTAATGCTATAAATATAAGTAGAGGAGGTGGTGGAAGCGGAAGTT------------------------------------
>feb2016seq_1387
TGTATAAGAGACAGACTGGGATTAGATACCCCGGTAGTCCACGCCGTAAACGATGTCTACTTGGAGGTTGTGCCCTAGAGGAGCCTGTTCTACTGTCTCTTATACA-------------------------------------
>feb2016seq_1388
CGTCAGATGTGTATAAGAGACAGACTGGGATTAGATACCCCAGTGATAAAAGTTCAGTCCTCAGAGACTTGTAACTAGAGGAGCCTGTTCTACTGTCTCTTATACACATCTCCGA----------------------------
>feb2016seq_1389
ACAAGAACCGCACAGGAACCCAGTGCGATCCTACAAAAACCTTAAAAAAAACTCAACGAAAACGGCAGGAAACGTACAAGAACCTTACAGGAGCCGTACAGAAGCCCTACAGAAGCC--------------------------
>feb2016seq_1390
ATACCCCGTTTAAGGAGGAACTCTACAGCGTAGAGCTGGTACAGCAAGACACGATGCAGTTGCTTGGGGATATGCTAGAGG--------------------------------------------------------------
>feb2016seq_1391
GCAGGATGTCATCGGTGGACTGTTGTTAGCGACTGTAGGGATAATTTGGTATTTACGAACTGACAAAAACATAGTACAATCACCTCCAAAGA---------------------------------------------------
>feb2016seq_1392
GATCGTCGGCAGCGTCAGATGTGTATAAGAGACAGACTGGGATTAGATACCCCATCACAAAAATTTCAGGCCTGCTAGAGGAGCCTGTTCTACTGTCTCTTATACACATCTCCGAGCCCACGAGACC----------------
>feb2016seq_1393
GCATTTCCGAATTAAATTCAGAGGAACGCAGGAGGATTATCGAGGATATCGTAGGTCTCTCGTATTTCGACGAAAAAAAGGTAGAAGCCTTAAAGCAG---------------------------------------------
>feb2016seq_1394
AGACTGGGATTAGATACCCCATACGAAAGGAGCAAGCATGTTCACAGCAACAGGCTTCACCCTCATCTGCATCGCTAGAGGAGCCTGTTCTACT-------------------------------------------------
>feb2016seq_1395
CATTAGGGCAGCACTGTACTGATCAAGGGTGGAGGACCCCGACCTTATACCACAGAGTACATGGCATATCCTCCCACAACGGAGACAAGGCAAGCAGGGTTTCGGGCCTCCGGCTTCCCTTGAGAATGAGAGCCC--------
>feb2016seq_1396
GTGTAACCATTCTTGATGGTCTCATCATAGCATCCACAGTTCGTTGCTACTAGAGGCACACCGTAGCGACCACACTCAGCCACTTTGATCTCACTCTTGCTATCATTGAACGCATTGAACT----------------------
>feb2016seq_1397
TACCCCCTTCCAGTCGATGAACGCAACTCTAATCTGAATAAACACTGCGATCACTTGTTGTTTCTTTTTCTACTCTAGAG---------------------------------------------------------------
>feb2016seq_1398
AGAAGAAGGTGCTTTCAATGCAAACCTTGCCGAACTTATTCCGGACGACGAACTATCGGCCTTGGCTAATGAATTAATTAGTGATTACGAATATGATAAAGATG---------------------------------------
>feb2016seq_1399
AGACAGACCCTATGGCGGTGAAATTGATTTTATTGACTCATTATCAATAGGCGATGTTGTCGTACTCGACTGCTCGCGCAAACCTGCGGCTGCATGGGGTGAACTATTTTCAACAGCATCTGTTGGGCGTGGCG---------
>feb2016seq_1400
TGGGATTAGATACCCCAATGAAGATTCTAGTTGTCGATGATGATGCCCGTCTGCGTAGCTTGTTGCAGCGCTACCTAGAGGAGCCTGTTC-----------------------------------------------------
>feb2016seq_1401
AACAAAGACACGCTCTACATTAGCTGCCAAAGCCACTAACAAGGATCTAGTAAGGGAAACTCAGAAGCATTTGAACCTACTCGGTTACAATGCAGGTGCAGCTGACGGGATCATGGGGGCAAACA------------------
>feb2016seq_1402
TTAGATACCCCAATTCCTGGATTAATGGGGCAAAAACATATTGCACCTGGTGATCCAGAAAACTCAATAATATACTAGAGGAGCC----------------------------------------------------------
>feb2016seq_1403
GTCGGCAGCGTCAGATGTGTATAAGAGACAGACTGGGATTAGATACCCCTGAATGAGGACACCACATGTTCGGTCTAGAGGAGCCTGTTCTACTGTCTCTTATACACATCTCCGAGCCCACGA--------------------
>feb2016seq_1404
TTTAGTAGATATCGCATAGCAGGTTTTTGGTCGATTGTTTTCATTTGGAAAATATTTTAATTAGATTTCGAGGAAAAAA----------------------------------------------------------------
>feb2016seq_1405
TCGTCGGCAGCGTCAGATGTGTATAAGAGACAGACTGGGATTAGATACCCCGAGAAAGCTATACTGAAACACAACTAGAGGAGCCTGTTCTACTGTCTCTTATACACATCTCCGAGCCCACGAGA------------------
>feb2016seq_1406
TAACAGGCCCGCGGTTAACACAAGCGAGGCGTTTACATAATGCTGGGGCCAGAGCTGCTCAACTTGACGGTTCGGCCTACGCCGATCTTC-----------------------------------------------------
>feb2016seq_1407
ACAGACTGGGATTAGATACCCCAACATTACGGTCAATGTCGTACTTGTGTGGGTTGGCTGACGCTGATGCGCCACTAGAGGAGCCTGTTCTACTGT-----------------------------------------------
>feb2016seq_1408
CTGGGATTAGATACCCCTATGCCGAGAAAAACTAAACACAACCTTTAAAAAAAAAAGCTTTCCTGGGGACGGGCCTAGAGGAGCCTGTTCT----------------------------------------------------
>feb2016seq_1409
CCATAATGACTCCTTTTAGATATCTGGTCGAGACTCTGATCCCCCGCTATGCCCGAGAACTTAATAGTGATACAC--------------------------------------------------------------------
>feb2016seq_1410
ACTGTTTTGGTTTATGGACATTACGATGTTCAGCCTCCAGACCCGCTTGATCTGTGGACCTCTCCGCCTTTTGAACCTGTGGTTAAAAAAACCGATAAGCATCCTGAAGGAGCTATTTTTG----------------------
>feb2016seq_1411
CGGCAGCGTCAGATGTGTATAAGAGACAGACTGGGATTAGATACCCCTATCAAAAGCGGCGTTATGTGCCATGACTAGAGGAGCCTGTTCTACTGTCTCTTATACACATCTCCGAGCCCAC----------------------
>feb2016seq_1412
GAGACGGAAAGACATGGAGAAAGACAGAGACAAGCAGAGGGGAACAGAGAGACACAGAGACAGGGGGACAGAGAGACGATGGGACAGGCAGACAGATAGACAGAGAGGCAGCG------------------------------
>feb2016seq_1413
ATGATCTTGTTTGTTGGGCAGATTGGGACTCTGATGAAAGGGCGCGAGGCCTTCCAAGAAATAGATTATGAGAGTGCATTTAACGATGTTGCAAAATGGACTGTAGAAATTAACGATGTTGATAGGATCCCAGAAATTATCG-
>feb2016seq_1414
TATAGAGGCGGTACAAAAAGAGAATTGTCAGGATAAATTTATGGATTTTGTCCATAAAGTCTGGCCCAACTTCATTGACGGAGCGCATCATGCGAAAATGGCCGCAGCTTTTGAAAAAGTTG---------------------
>feb2016seq_1415
GATCAAAGATCTTTTTTACTATGCAGCTGCCATTGATTTTGCAGATAAATCACCTGAAATCCTACGACTGCTGACCACAAGA-------------------------------------------------------------
>feb2016seq_1416
GTCGGCAGCGTCAGATGTGTATAAGAGACAGACTGGGATTAGATACCCCACCTACACCAGAAGTACCTGATGAGCTAGAGGAGCCTGTTCTACTGTCTCTTATACACATCTCCGAGCCCACGA--------------------
>feb2016seq_1417
GAGTAGATCGTCGGCAGCGTCAGATGTGTATAAGAGACAGACTGGGATTAGATACCCCCCCGTAACTACTAAACCTAGAGGAGCCTGTTCTACTGTCTCTTATACACATCTCCGAGCCCACGAGACCGAGGC-----------
>feb2016seq_1418
TAAGAGACAGACTGGGATTAGATACCCCGTATGCTTGCATCGTGGCAGTTCATTTCCCATGTTTTAATAAAGAACTAGAGGAGCCTGTTCTACTGTCTCTTA-----------------------------------------
>feb2016seq_1419
ACTGGGATTAGATACCCCAACTGTCTGTAATGCTATTGAGGTTGCTCAAGGTAAGAGGGGTTTTTCACAATTTACTAGAGGAGCCTGTTCTA---------------------------------------------------
>feb2016seq_1420
GACTGGGATTAGATACCCCGGAGGAACAGGTACTGATCGACGAAATTAAAGGGATTTTTGGCGACGTAGATTTACTAGAGGAGCCTGTTCTAC--------------------------------------------------
>feb2016seq_1421
CGAAAGGAATCAAGGTAGACAGGGGATATTCTAGTCCTTTGTTTATAAACGACCAGAAGAAAGATGAGTGTGTAC--------------------------------------------------------------------
>feb2016seq_1422
ACCTTATAGCGGAGCGCACCTCTCAGGGACGTGCGGACGAACCATGCATCCCACATGCATGATGAGGCAGCGGTGAGGGTTCCAAGAGGGTTGCACCCCAGAGGGCGCGAGAGGAGGGGAGCGACCCGGGGTGGCATGGCCA-
>feb2016seq_1423
GCTACCAGAAAAACCAGAAGTACCTGAGTAGCCGCTTATACCCGAATAACCACTTTCACCTATTTCACCGCTAAAACCGGACTGACCGCTAAAA-------------------------------------------------
>feb2016seq_1424
GCAGCGTCAGATGTGTATAAGAGACAGACTGGGATTAGATACCCCTGGTCACGCAGCCTTTTCATCTATGAGAGCTAGAGGAGCCTGTTCTACTGTCTCTTATACACATCTCCGAGCCC------------------------
>feb2016seq_1425
AGACTGGGATTAGATACCCCACATGGAAGGAAGCGGACCTAGAGACATTGGACAAGGTGATAACCGACAGAGAACTAGAGGAGCCTGTTCTACT-------------------------------------------------
>feb2016seq_1426
AAGCGGCGCTGCCACACGCGCTTAAAGAGGCTGGATGGACCGATCTGGGCAGGGTAGGGTCGGCAGAGTATCCTACGAAGAAACATCTGTTCGCCGACCCTGCGATCCTACGCCAGTACAACAAATCAGATTTACGTAGGATG
>feb2016seq_1427
TGACTGCTGCATGGTAATCCCATACATCACATCAGCCATATCAATAGTCTTTTTATTGTGGGTAATGACTATAAACTGAGAGGTTTTAGTGAATACTTCTAGCATCCTTGAAAATCTATCAACATTTGCTTCGT---------
>feb2016seq_1428
CGGCAGCGTCAGATGTGTATAAGAGACAGACTGGGATTAGATACCCCTGGGTTGAGGATCGCTCTTTCGGGGATCTAGAGGAGCCTGTTCTACTGTCTCTTATACACATCTCCGAGCCCAC----------------------
>feb2016seq_1429
GCAGCGTCAGATGTGTATAAGAGACAGACTGGGATTAGATACCCCGGGGCACGAAGCTTTTACAGAAATGAGGGCTAGAGGAGCCTGTTCTACTGTCTCTTATACACATCTCCGAGCCC------------------------
>feb2016seq_1430
GCAAGCAGACATTCAGCGTATGACTGCCCGCCGGCGGTTGGCAAATTGTGATAAAGGCAACCGATCGCTATATGAATGG----------------------------------------------------------------
>feb2016seq_1431
ACTAGAGTTACATTAACAAAACCATTCGCCAGAGTACTACAAGCAACAATTTAAAACTCAAAGGACTTGGTGGTGCTTTATATCCCT--------------------------------------------------------
>feb2016seq_1432
TGCCAGGCCCTTGTGGTTGGCCTACCAGCCACCGTCTCACCAACAACCAGGGGATCAACCTGTGATTCGTCTATGGCGTAGCTATGAACACCGTTGG----------------------------------------------
>feb2016seq_1433
CCAATAGCTTCTCCCCCGCGGCACCGTGCATACGTGCACATTTAGCATGGGAATCGTCTCAGCTATCCTCGCCGAGGCAAGCTTTGATGG-----------------------------------------------------
>feb2016seq_1434
ATACCCCCGGAGAACGGAGTGAGACTGAGGGGCAAAGAAACGAAGAGAATAAGGGATCAGAAACACCATAGATACTAGAGG--------------------------------------------------------------
>feb2016seq_1435
GGGGGTGTGGCTGTGCCAAGGGGATGTGGTGGAGCCAACCTTCAGCCCCGCCTACTTCCTTGTTACGGCTGTTGATGGGGCTGGTAATGAAAGCGACACGGAGCACGGGGTGGTGAGCCCCGTTTGCCC--------------
>feb2016seq_1436
AGACTGGGATTAGATACCCCAGAGCTAATTTGTGACTAGGCAGTTGAAACACTCGATTAGAGGCTCTGCAGTGACTAGAGGAGCCTGTTCTACT-------------------------------------------------
>feb2016seq_1437
TCGTCGGCAGCGTCAGATGTGTATAAGAGACAGACTGGGATTAGATACCCCTTCAGATGCTACGAACATCAATGCTAGAGGAGCCTGTTCTACTGTCTCTTATACACATCTCCGAGCCCACGAGA------------------
>feb2016seq_1438
AGAGGTGAATGTGAGTCTTTGTAATCACGATTGGCACTGTATCTCCCGACCAAGCGTCAATAATTATGATATAGTCATTCTGACCCGTCGTACATAAGGTGTGTGCTCTAGCGATTGTAG-----------------------
>feb2016seq_1439
TCGGCAGCGTCAGATGTGTATAAGAGACAGACTGGGATTAGATACCCCTGTAGTCCTCTCCGAGCCCACGAGACCTAGAGGAGCCTGTTCTACTGTCTCTTATACACATCTCCGAGCCCACG---------------------
>feb2016seq_1440
ATCACGCCTGCCGACCGACGACGACGGATGTGCGCGCAGGGGCGCGCGCAGCTGCTGGACCACGCGCTCCAGCGA--------------------------------------------------------------------
>feb2016seq_1441
AAAATATTGCTTCTTATTTTTGAAGAAACGACGGCTAGTCTGAGACTTTTAAGGGGAAAAATTCTTCGGCAGCTCAGGGGGCGCATCGACCTCGTCTCATGTCTCCGCCTCGTCTCTTGTCTTCGGCGCATTGACATGTTA--
>feb2016seq_1442
ACTCACAAAAAAAAACATCACACCAAAAAAAACCAAACAACCAAAACCAGAACCCACACAAAAAAACACACCCACACAACACCACTTTTAAAAA-------------------------------------------------
>feb2016seq_1443
GGTAGTCCATGCAGTAAACGATGGGTGCTAGTCGTCGGACTTTTGTTCGGTGTCGTAGCTAACGCGTTAAGCACCCCG-----------------------------------------------------------------
>feb2016seq_1444
GAGACAGACTGGGATTAGATACCCCGAAGTGATGCCGAAAACACACAAGTTCCAAGTGGACCGACTCAAGAAGACTAGAGGAGCCTGTTCTACTGTCTC--------------------------------------------
>feb2016seq_1445
CTGGTCCGAGAAGGAATCCCCCCCTCCGGTGGAGGCACTGCTGTCCATCCCCCCTGCGGAGTCGCCACTTGACAGCGACAGACTCGGGGATAGCGGTCCTGGCGGGTCCCCC-------------------------------
>feb2016seq_1446
CGGCAGCGTCAGATGTGTATAAGAGACAGACTGGGATTAGATACCCCGGTAGTCCTAGCTGTAAACGATGGATACTAGAGGAGCCTGTTCTACTGTCTCTTATACACATCTCCGAGCCCAC----------------------
>feb2016seq_1447
TGAGGATTATCAACAAGCAAAAAATATTTTTGAATAATTAAAGAGGACCAAGAGAAGAATGGGTTTTTTTTCAGATTATAAGAGACATGTTAGAGAGCTAAAC----------------------------------------
>feb2016seq_1448
GCAGCGTCAGATGTGTATAAGAGACAGACTGGGATTAGATACCCCTGGACATTCGGCGTTTACTGCTATGCGTGCTAGAGGAGCCTGTTCTACTGTCTCTTATACACATCTCCGAGCCC------------------------
>feb2016seq_1449
AGATACCCCTCAGATCGAGTTGTCTTCTAATGTGCATGCCGCCAGTGTGCCACCCAACAGCAACGTGCCACATACTAGAGGAG------------------------------------------------------------
>feb2016seq_1450
GCTATGCTTAACCCTAAACTCGAATAGTTAGATCAACAAAACTGTTCGCCAGAACACTACAAGCAACAGCTTAAAACTCAAAGGACTTGGCCGTGCTTTATATCCCT------------------------------------
>feb2016seq_1451
AGACAGACTGGGATTAGATACCCCAGATGGGGCGAGTCAAATTTATTTAAGACGCCCTATATAAAAAAATGATGCTAGAGGAGCCTGTTCTACTGTCT---------------------------------------------
>feb2016seq_1452
ATACCCCTACGGCCTCTACAGATCCATTGCGTTGTGAGGCGTATGACCGTATGTGGAAGGTTACACGTGACGAGCTAGAGG--------------------------------------------------------------
>feb2016seq_1453
AACCATAAGTCGCATTAGTAATATTAATATTATTAAAAAGTCCAAGCCATGGAGCGTTGCTTCCAGGGGTAGAGTTGCCTCTTTGTATTGTTGCCCAATAACCTCCGTCGTCGTATAAAGTGAATTTGTTTC-----------
>feb2016seq_1454
ATTATTTCTAGCCACCACCTAAAATTTAACTTCAATCAAAGCCAGAGAACTACCTACAACAGTACTAAACTCAAAGAATTTGGCGGTGTTTTAGACCTAC-------------------------------------------
>feb2016seq_1455
AACGTGGCAAGAGTGATAATGATGTGATTAATACGATGCAAAAGTATGGCATCCCGGTCACTCGTGAAAATTATCTAAATCTTGTGTATTTTGGAAAACCTCCGGCGGATCTTTCTGCTGAAGAGGAGCTTGAATTG------
>feb2016seq_1456
ATAAGAGACAGACTGGGATTAGATACCCCGGTATAGGTAATGGTAAACTAAAGAGGGAAGATGTACTACCCCTACTAGAGGAGCCTGTTCTACTGTCTCTTAT----------------------------------------
>feb2016seq_1457
AGATACCCCCTCACAAGTTAGTAGCTGGGCAGAGCGAACAGGCCTACCTAAAGCTAGAGTGCTATCTCTTCTTTCTAGAGGAG------------------------------------------------------------
>feb2016seq_1458
TACTCCGCATGCTTTGATTTTTGCGATCGCCTCATCTTTCTCGCCAAAGCCATTCACCATGATGTTAACGCCCTGCTTCGCTAGCGCAATTGCCATTCCCAAACCAATACCG-------------------------------
>feb2016seq_1459
AGCTTCGGAGTCTTTGGCCTTGGCTACGAGCCATTCTCTGCCCGTTTGAGGTCGTTTGAGTTCTATCGCAGCATCTAGTGCTGCAAAGAGGCTGGAGTGCCCCCTGGCGCCT-------------------------------
>feb2016seq_1460
CTCTACCGAGAGTACACGGGGTTCGCCGCACATACCGTCGATGAAGAACAAATCTCCCTCTAGCTTTGTAGACCTAGTTCCTCCC----------------------------------------------------------
>feb2016seq_1461
GCGTCAGATGTGTATAAGAGACAGACTGGGATTAGATACCCCTTGAGCCACTTGTACCACTAGAACCTGATGTTCTAGAGGAGCCTGTTCTACTGTCTCTTATACACATCTCCGAG---------------------------
>feb2016seq_1462
ACAGACTGGGATTAGATACCCCAACACTACACTATATGCCTGTCGTCCGCAGGCATACAACTGATGACCCCCCGCTAGAGGAGCCTGTTCTACTGT-----------------------------------------------
>feb2016seq_1463
CCCCGAAGATGGTAGAGTGTTCCGAGTTGACTCACATAAAGAGTTTGAAACCTTAGGCTATACTTCCCACCACCCTAG-----------------------------------------------------------------
>feb2016seq_1464
AGAAAGAAGTGATCGGGGGACCGCTACGAAAGAGGTGGGATATAAACCCAACAGAAGGAAGTCCCTGGAATTGTCTAAGGGGACATTT-------------------------------------------------------
>feb2016seq_1465
GGATTAGATACCCCTCTCCTACACTTTGGAGCGACAAGAACCAATTCGCTTCAGATTCTGCGGCCTTAACACTCCTAGAGGAGCCTGT-------------------------------------------------------
>feb2016seq_1466
GGCAGCGTCAGATGTGTATAAGAGACAGACTGGGATTAGATACCCCCTGGGTTGAGGATTGTTCTTTCGGGGATCTAGAGGAGCCTGTTCTACTGTCTCTTATACACATCTCCGAGCCCA-----------------------
>feb2016seq_1467
ACTAGAGTTACATTAACAAAACCATTCGCCAGAGTACTACAAGCAACAGCTTAAAACTCAAAGGACTTGGCAGTGCTTTATATCCCT--------------------------------------------------------
>feb2016seq_1468
ACTGGGATTAGATACCCCAAAACGGGCCAAACCAAAACAGCAGATTATTTGGTTTCTCCTATAAGCAGGATGATCTAGAGGAGCCTGTTCTA---------------------------------------------------
>feb2016seq_1469
GCTGAGTGAATCGGAACTGAAAGCTCAATATATAGCTGGAGTTACATCCAAAGCTGTCGAATGGCAATATGAGCAAGAATCAAGAGTTGTTGACCACA---------------------------------------------
>feb2016seq_1470
GTCGGCAGCGTCAGATGTGTATAAGAGACAGACTGGGATTAGATACCCCGACCGAAGCGTCTAAAAATCTCGAGCTAGAGGAGCCTGTTCTACTGTCTCTTATACACATCTCCGAGCCCACGA--------------------
>feb2016seq_1471
ATACCCCGTTTTAGGAGGAACTTTGCAACGTAGAGCTGGTACAGCAAGACACGATGCAGTTGCTTGGGGATATGCTAGAGG--------------------------------------------------------------
>feb2016seq_1472
ACTGGGATTAGATACCCCGCTCACTATTGCTAAATAACTCACGAGGGTTAAAATCGTAGCCGGCAGGGAGGTCTCTAGAGGAGCCTGTTCTA---------------------------------------------------
>feb2016seq_1473
AAGCGATGCCGTTTTGCAGATACTTCCAAGCACCGTCATAGTAGGCGTTCACCATGTACGTGGAGTAATCTTGCTGAAGAGTTATGCTCCCGTTCACATGAAGTTGGG-----------------------------------
>feb2016seq_1474
ACAGACTGGGATTAGATACCCCAGGGCAGGGGAAGGACAAGCAGACACACTACCTGAACTTAAGGGACAGTAAGCTAGAGGAGCCTGTTCTACTGT-----------------------------------------------
>feb2016seq_1475
TATGGCATTCTGATACACTCATTTCTTATCTATCTGAGCTGGTACAACATCATCTTCTTTGTTGCTCTTATTTTT--------------------------------------------------------------------
>feb2016seq_1476
TACCCCCCAAACGAGCGGTAATCACCAGCAAACTAGCTGTAAAAACAACCAAACTATTTGTAAAAACCAACAAACTAGAG---------------------------------------------------------------
>feb2016seq_1477
CGTGACCACCCCAATCGTGGTCTTCTCGACCAATTCGGCCACTCTACGACCAGCAGCTTCACCCATCGTCGTGT---------------------------------------------------------------------
>feb2016seq_1478
CCTCTTCGTCGGCAGCGTCAGATGTGTATAAGAGACAGACTGGGATTAGATACCCCAAGCACTACAGTACGCGGCTAGAGGAGCCTGTTCTACTGTCTCTTATACACATCTCCGAGCCCACGAGACAGGC-------------
>feb2016seq_1479
TCGTCACGCTGTATTCCAACAAGGTGGACACGATGGTGAGCAAGCCCCCACTGCTCGACATTGCCTACCTAAACCTGGCGCACTTCCAACGCCAAGCCGACCTAATCCACAGCCTCCACATCGCCTCTCAGCCGATGCTTGTC
>feb2016seq_1480
AGACAGACTGGGATTAGATACCCCAGTAGATACTTCGGAATATTCAGCTAAAGAGTATGCTCAAGGAACTCAGACTAGAGGAGCCTGTTCTACTGTCT---------------------------------------------
>feb2016seq_1481
TACCCCACCTGTAATTGCTAATACTATTTCATGCTTTGTAATTATTCCAACAGCACCTAAAGAGCCTCCAAGCGCTAGAG---------------------------------------------------------------
>feb2016seq_1482
GCGTCAGATGTGTATAAGAGACAGACTGGGATTAGATACCCCAAGCAAAGAAACTGAAAAGCATAGACACGAGGCTAGAGGAGCCTGTTCTACTGTCTCTTATACACATCTCCGAG---------------------------
>feb2016seq_1483
GAGGCTGGGGGTCTAGAGGCTGGGGTCTAAGGAGGCTCGGGGTCTAGAGGCCCGAGCGACCGATTTTGACGATCTGGGACCACATACCCGGGGGT------------------------------------------------
>feb2016seq_1484
GATTAGATACCCCCCTGGAAGATTTGGCGCTTTGGAGATAACCGAAAACCAAGTGACAAGCTTTTATGAAAAACCTAGAGGAGCCTG--------------------------------------------------------
>feb2016seq_1485
TTTATTAATACTTTTATATAGCCAGTATAGTACATACATAAGCGCTATGCAAGAATTTTATGCAACTCGCTCTATAGGCTGCGCGGTAGGAGGTGTGAGCT------------------------------------------
>feb2016seq_1486
GCGTCAGATGTGTATAAGAGACAGACTGGGATTAGATACCCCTGCTAACTACGGTGAAGCACGTGCAGAAGAAGCTAGAGGAGCCTGTTCTACTGTCTCTTATACACATCTCCGAG---------------------------
>feb2016seq_1487
TGGATGTAAAGCCTGTACGGACCACATCATCTAAAGGGTTTGGGTGGGGCGTCAGCAAAGAGCGTGTTTTGATCTTCCGCCAGCTGGCCACTTTATTGCGTGCTGGTATGACC------------------------------
>feb2016seq_1488
AGACAGACTGGGATTAGATACCCCAGACCCGAGACCCGAGACCCAGAGACCCTGAGACCAAGAGACCCAGAGCGCTAGAGGAGCCTGTTCTACTGTCT---------------------------------------------
>feb2016seq_1489
TGCTGGCGACTATGAGCAGGAGATTCAGGTCGCAGTTGGCCCTAACGGTTGCCGCGGAACTTTCTCGCACTTCGCCTTTATTGGCCCAGGACTAACCACCTACCCAGCCCTAGAG----------------------------
>feb2016seq_1490
GACAGACTGGGATTAGATACCCCAGGAAGCTTTCCTGGCTGTTTTGGAAGTGGATCAGTAGCAAGCAACCCACGCTAGAGGAGCCTGTTCTACTGTC----------------------------------------------
>feb2016seq_1491
AAACCGACGTCTCCCGAAGGGGACGCGAGTGGAACAATTTTCGATAAAACCGGATGAACTGAAGTGACGAGTTTCACACATACACCACCTCGACAGTTTCTGTACTTGCGAGGCTCCCTTGA---------------------
>feb2016seq_1492
TGATTCGGTTAGGGGAATTGGTCTCACTAATGCGGAATTAATGAAACTAACAGCCTTAGGAGGCGGTGTTGGAATTTCAGTAAGCAGAATTCGCC------------------------------------------------
>feb2016seq_1493
TTGAACCCGATGAGCCTGAAGTACCTGAGGAACCACTTGAACCGCTTGTTCCTGAAGTACCTGCTGAACCACTTGTACCTGAACTA---------------------------------------------------------
>feb2016seq_1494
AGGAATGATTACACCTGAAACCTTATATGCCAAAGCACTGGACTTATTCGAAAACCAACAACTTTTAGAAACCTTAGAATCC-------------------------------------------------------------
>feb2016seq_1495
CACCAAGTAATCCACCAAGACCTATGCTCATTCCCGTACCACCAGCCATCCAGGTTGATGCCATGCCCCCAACTACACCAG--------------------------------------------------------------
>feb2016seq_1496
TTAGATACCCCACAACACAATTACACGATATATTTACAACATGGTCACTACAATATAATAAATCATACAATACACTAGAGGAGCC----------------------------------------------------------
>feb2016seq_1497
CTGGGATTAGATACCCCTCAAAGAATCCCATGGGCCTTATCTATTTGAGCTCTATTCTAGGCGTCTAGGTTCGCCTAGAGGAGCCTGTTCT----------------------------------------------------
>feb2016seq_1498
GCGTCAGATGTGTATAAGAGACAGACTGGGATTAGATACCCCAACGAGCCTATCGTGCGACCGACCGCATGCTTCTAGAGGAGCCTGTTCTACTGTCTCTTATACACATCTCCGAG---------------------------
>feb2016seq_1499
TACTCCCACCGACTGTCTCAACTTTAATAATACCATCGTCTTGTTTATGGTGGACGAAGACGATGTAGAGGAAAAGGTTGATATCTTTGAAGCTGCCATGCTTGCCAAGATTTCTGATGGATGGCTCGTTGACAACTTTGAT-
>feb2016seq_1500
AGCACGAGCAGGACGAGTACAATCAGTATCTTGACGATACCGCCTTCAGCTCATTAGGATACCCACATGAAGATTGAATATGAC-----------------------------------------------------------
>feb2016seq_1501
CTGGGATTAGATACCCCTGGCGAGGAGGGCTTATAAACTTGGGCACTCGAACCGAGGAACAAAGAGGTCCGTTTCTAGAGGAGCCTGTTCT----------------------------------------------------
>feb2016seq_1502
AGACTGGGATTAGATACCCCGGAGGACGCTGTCGTTGTCGATGTGCCGTTGGCCCGGGGTGTGAGGTCCACACGCTAGAGGAGCCTGTTCTACT-------------------------------------------------
>feb2016seq_1503
GTCGGCAGCGTCAGATGTGTATAAGAGACAGACTGGGATTAGATACCCCCCCAAACCAGTGCCAATCAACGCAGCTAGAGGAGCCTGTTCTACTGTCTCTTATACACATCTCCGAGCCCACGA--------------------
>feb2016seq_1504
ACCCCGCTTTGAATGGGGACGGATCTTCATTGCTCAGGGTCTTCATGACTTCGAAATGGAATACTCTCAGTTTCCTAGA----------------------------------------------------------------
>feb2016seq_1505
CAGACTGGGATTAGATACCCCCCCTGCGAACAGCGGACGTCTAATACCCGTATAAATGACGAGGCGAGTCTGGTCTAGAGGAGCCTGTTCTACTG------------------------------------------------
>feb2016seq_1506
TCTAAACGACTTAAACACAGGTTCAGCGCTCTTAACTCTGCTAGAAGCTGCTGCACAAGTTGATTACGAGAATAATGCAGCTATTTTAAGTGTATTAGAGTTACTTAGCTTAGATGCAACTAGAAACGTTGATCTTGATG---
>feb2016seq_1507
AATACAAACTATGGTTTTCACTTCAGGAAAATCTTTGCAAGTGCCTTCTAATACTAAAGCACAAGCTGATCCTGATGCTCCAGATTTATCAACTATAAACTTGATTGATTATAACTTTAAAGTTTATGGAGATAAAAGTA---
>feb2016seq_1508
AGACAGACTGGGATTAGATACCCCTTGAGCCACTAGTTCCTGAAGTACCAGCTGAACCGCTTGTACCTGAACTACTAGAGGAGCCTGTTCTACTGTCT---------------------------------------------
>feb2016seq_1509
AAGAGACAGACTGGGATTAGATACCCCCTTTCAACTCTTTTTTCTTATTCATGAAAACACCTATTGTCTTACCGCTAGAGGAGCCTGTTCTACTGTCTCTT------------------------------------------
>feb2016seq_1510
AACGTTCAGCGATGTTTATATTCCTCAACAAGATGTGCTTTAGGGGTGTGTACAGGGAGGGACCAAATGGATTCAACGTACCCTACGGTCATTATAAAACCACCCCTGCCCAAATTACC------------------------
>feb2016seq_1511
AGCGTCAGATGTGTATAAGAGACAGACTGGGATTAGATACCCCAATACCAACACCATCACCATCATTCGGTTCACTAGAGGAGCCTGTTCTACTGTCTCTTATACACATCTCCGAGC--------------------------
>feb2016seq_1512
ACTTGAACCCGTATCTACTAAAATATCAAATGTACTTCCATCACCTTTAGTGAAGGTAATTGTGTTTAAACTTACAGAAGCTGTTT---------------------------------------------------------
>feb2016seq_1513
TCAGATGTGTATAAGAGACAGACTGGGATTAGATACCCCTTTAAAAAAAATCACAAGGATTTAAATCAGGTGACCTAGAGGAGCCTGTTCTACTGTCTCTTATACACATCTCC------------------------------
>feb2016seq_1514
ACCCCAAATTGGACGGTTTGCCTGATTTGGAGAAAACCAGAAAATATTTTTATTAAAACAATTAGAGTGCTCGTACAAATCGTCGTCATCGTAGGTCAGGAAAGG--------------------------------------
>feb2016seq_1515
TCGTCGGCAGCGTCAGATGTGTATAAGAGACAGACTGGGATTAGATACCCCCCCACATAATTACATCTTTAAGCCTAGAGGAGCCTGTTCTACTGTCTCTTATACACATCTCCGAGCCCACGAGA------------------
>feb2016seq_1516
TCGCGGGATTGCAACCCTTTGTACGCCCCATTGTAGCACGTGTGTAGCCCTGGTCGTAAGGGCCATGATGACTTGACGTCGTCCCCACCTTCCTCCGGTTTGTCACCGGCAGTCTCC--------------------------
>feb2016seq_1517
TACGTCCTATTTTAAAACAGTAAACACAGAATACCAAAAAAGAAGGGATTTGTTAATCTCTGGTCTAAAAAAAATTCCAGGGGTAGCTGTTGCTAATC---------------------------------------------
>feb2016seq_1518
AATATAAAGAGTTTATGAAAATGATGGATCCCAAATTTTCTTCGAGTTTATGGCGTAGAGTTTATGAGTAGTGATAAAAAGAAAATTGTTGTGTTTGGTGCGACATCGGCTATTG----------------------------
>feb2016seq_1519
CTTCGTCGGCAGCGTCAGATGTGTATAAGAGACAGACTGGGATTAGATACCCCATGCGCCCCTGGCAAGAAGGTCTAGAGGAGCCTGTTCTACTGTCTCTTATACACATCTCCGAGCCCACGAGACT----------------
>feb2016seq_1520
CCCCGCTTGTACCTGAAGAACCAGAAGAAGCAGATGAAGCAGAAGTACCGTTTGAACCTGATAAACCTGAAGAACTAG-----------------------------------------------------------------
>feb2016seq_1521
ACTGGGATTAGATACCCCCTTATGCCTCTGCTCACATTTATTGGAATGATAAGTTACATGAACTAGTTTATGACCTAGAGGAGCCTGTTCTA---------------------------------------------------
>feb2016seq_1522
CAGCGTCAGATGTGTATAAGAGACAGACTGGGATTAGATACCCCAAGCTCTTATACGCTATATTTAAAGAGCAGCTAGAGGAGCCTGTTCTACTGTCTCTTATACACATCTCCGAGCC-------------------------
>feb2016seq_1523
ATACCCCGTATTAGGTGGAACACTTCAAAGAAGAGCTGGCACAGCAAGACATGACGCTGTTGCCTGGGGTTATGCTAGAGG--------------------------------------------------------------
>feb2016seq_1524
CTGGGCACTTAATTACGAGAGCGGGGAGGGAGGAGGTGATGCGAAAGAGAGGAGGAGAGGAGGTGAGAAGCGTGTGATGCATGTGTGATGTGTGTGCGGCCCATGGCGACGGGGCTGCCGTCGGTGTTGATGTTGATGCG---
>feb2016seq_1525
CGGCAGCGTCAGATGTGTATAAGAGACAGACTGGGATTAGATACCCCTTTCCATTTTTTAGGGGACGACGGATTCTAGAGGAGCCTGTTCTACTGTCTCTTATACACATCTCCGAGCCCAC----------------------
>feb2016seq_1526
GGGATTAGATACCCCAGTTTATATTACCTCAATGAGTTTTGGTGCCTTGTCTTATGAGGCAAAGACTGCGCTTGCTAGAGGAGCCTGTT------------------------------------------------------
>feb2016seq_1527
GCAGCGTCAGATGTGTATAAGAGACAGACTGGGATTAGATACCCCAGGCCATGCTGCATTCTCATCAATGCGTGCTAGAGGAGCCTGTTCTACTGTCTCTTATACACATCTCCGAGCCC------------------------
>feb2016seq_1528
CCCTTCACTAGTAGTGGCAGTCAATCTTCACGATCCACTCGAGTTACCTGTTTCCTAATTAAATCACATAGAACGACATAATCCAAGCGACCGATGACAGAACTAGCTCTACTATCATTACACAACAACAAGAATAG------
>feb2016seq_1529
CCCCAACAGGCCGCTATGAGGTTACTATTAACAGCACTACTTACTCTTATACAGCTACAGCTTCTAATACCTCGCTAG-----------------------------------------------------------------
>feb2016seq_1530
ACCCCAGTATGACAAGTAGTTTGTTCTGGCATAAGAAGAGCCAATCATTGCTATGGAGGTGATTCCAAATATTGCTAGA----------------------------------------------------------------
>feb2016seq_1531
CCTAGCAGAGATTGCCATAGCAATAGCCCACTACAATAGATAGCTCACCATTGGACTTGGAGACTGCCTGGCTGACGTTCTGCCTGGCTATAAT-------------------------------------------------
>feb2016seq_1532
TTACCACAGGGGGTCTGATACCACTTGTAACTGGAGGTTGTGTTATAACTGGAGCCGGTAACTCCGATACTACATTACGAGGAACTCTTATCGGTTGAATTTGTGGCATCTTTAGGTTCAACTGCAGAGATTA----------
>feb2016seq_1533
TACTCCCACCGACTGTCTCAACTTTAATAATACCATCGTCTTGTTTTTGGTGGACGAAGACGATGTAGAGGAAAAGGTTGATATCTTTGAAGCTGCCATGCTTGCCAAGATTTCTGATGGATGGCTCGTTGACAACTTTGAT-
>feb2016seq_1534
AACACCTTCGGCTCATAACCCCCACACCCATGCCACCTCCCTGGACACGGTGCTCTGCGGTGGCGCGACGCACGAACATGGCGAGGCTGATGAGCTTCTAGTGCGCGGTGCACGC----------------------------
>feb2016seq_1535
GATGTGTATAAGAGACAGACTGGGATTAGATACCCCAATAACCATATTGTTAACAATAGCTCTTGTGGTTCCAGCTAGAGGAGCCTGTTCTACTGTCTCTTATACACATC---------------------------------
>feb2016seq_1536
GTCTTCCCCTCACTGACCGTCTCACGCATGGCACCTCGCCTCCAGGCAATGACAGGCGTCCCACATGCCATAGCCT-------------------------------------------------------------------
>feb2016seq_1537
GTCGTCGGCAGCGTCAGATGTGTATAAGAGACAGACTGGGATTAGATACCCCCCTTCTTCATAGCCTACATAGCCTAGAGGAGCCTGTTCTACTGTCTCTTATACACATCTCCGAGCCCACGAGAC-----------------
>feb2016seq_1538
GTGTATGTGTATGTCGTGTTTGCCTCTGGAACAAACCCGGACGCGGAGTCATCGGTATCGTAACGAAGCCGCGCCGTGCCG--------------------------------------------------------------
>feb2016seq_1539
AGATGTGTATAAGAGACAGACTGGGATTAGATACCCCTACACCACCAGCCGTAATGATTGACCCTGTAGAGACGCTAGAGGAGCCTGTTCTACTGTCTCTTATACACATCT--------------------------------
>feb2016seq_1540
TAAGAGACAGACTGGGATTAGATACCCCAATGCCATATATAATTATAATCTAGTAGAAACCTATGTGCAGAAACCTAGAGGAGCCTGTTCTACTGTCTCTTA-----------------------------------------
>feb2016seq_1541
GCAGCGTCAGATGTGTATAAGAGACAGACTGGGATTAGATACCCCAGTAGTCCGGCTGACTGACTACGCTACTACTAGAGGAGCCTGTTCTACTGTCTCTTATACACATCTCCGAGCCC------------------------
>feb2016seq_1542
CATCCTTTAGCTCCTTCGGCTTCCCATTCTTCAAAATCGTGTGGATTACCGCGCACGTAAACCATCCCGTTAATGGAAGAAGTTCCGCCCAGCCCTTTCC-------------------------------------------
>feb2016seq_1543
CGTCAGATGTGTATAAGAGACAGACTGGGATTAGATACCCCTACTACAGTTAAACGAAGCACGATTCACCCTAGCTAGAGGAGCCTGTTCTACTGTCTCTTATACACATCTCCGA----------------------------
>feb2016seq_1544
CACCTCTCCCCCTCCTGAGGCACCTCTCTCGACCCCATCGCAAAGCACACCACACATACACTTCTTCGTGACACAGATGGA--------------------------------------------------------------
>feb2016seq_1545
CTTCAACTCAGATGAAGACAAGCGCGTATACCGGATCACTGCCGCAAATGTCGCGGGTAGTGCTTCTGCTGACGTGGAACTTCGTGTCATGGATCCTCCTGCCGAACTTAGCTATGCGCAAGGCG------------------
>feb2016seq_1546
TCCCGAAGAAATCGATAAAATTCACAATAGAACGAAGGAAGGTAACGAAGGTACTACTTAGTAGCGAATAAATGGCGGAAGGAGAGGGATTCGAACCCCCGGACAAAATTATAGCCTTTTCGTAAAAGTATAGCCCCATT---
>feb2016seq_1547
ACCCCTGAAAAAGCTGTCCTACCTCTTAAGGAACATTTACCTGACGGTTTTACCTTTTGTGAACCGTGTGCTGGCGATGGTGTTTTAGTAACCCAT-----------------------------------------------
>feb2016seq_1548
AGCATCACTCGACAGCGCCAACACCTCGGATTCAGTCAAAGCGCGATCATAAATGCGGACATCATCGATGTCCCCTAGGAAGCTAGAATCCGTGTGCCCGGCTATGGATGACCCAATCCGCAATAAAGCACCCACATCATTTG
>feb2016seq_1549
AGGAGAGTGATTGCCGGCGACGGCTGTCGGGTTCCCTCCTGGGAACTCTGGGGGACAAGCCCAGAGCCTCAGCAGGCCCAGGAGGGAACCAACTAAATTTCCAAAGTTACTCTCGCGCCTTT---------------------
>feb2016seq_1550
GTAGCTACAGAAGAACAAAGAAACGCTCTTTTCGGTAAACTAAGAGCAAGTGCGGGGGGGGTAGGTCAACTTACCC-------------------------------------------------------------------
>feb2016seq_1551
CCTTTGCGAGACAGCACCCACTGCGAGACGAGCCCTGCCGCTAGCAAGTTAAAAAATCGATTTGCATTTGTGACAGCACTCTCTG----------------------------------------------------------
>feb2016seq_1552
TGGAATAATTATTTGCAATACAATAAAAGGAAAAAATATTCCATTTGCTGAAAATGAAGCAATCTGGCATTACAAAACCCTGAATGATGAGCTA-------------------------------------------------
>feb2016seq_1553
CTGTACTTGAGGAACCACTTGAGGAACCACTAGAGGAACCACTTGAGGAACTACTTGAGGAACTACTTGAGGAACTACTTGAGGAACCA------------------------------------------------------
>feb2016seq_1554
ATTGGCACGGTGTTCATGAGGCCCGCCTCATGCCGCCGCTGCCAGCCAGCCGGCCGCCGGTCAGGCAGGGGCCCAACGGCCGGTCGTTGCAGGCCTTCGGAGCATCCACTACGAT----------------------------
>feb2016seq_1555
TAGATACCCCCTGACTTTTCTCAAACATAACATCAATGCTCCGAACAACAATGAATCAGGCTGACATGAAAAATCTAGAGGAGC-----------------------------------------------------------
>feb2016seq_1556
ATTACAAAGAAAGAGTTAGTAGAAAGAGTCGCAGAGGTTCTGGATATAAAAGCGGACTGGATTATGGGACTAGAGAAAAGTCCGAAAGCAGATTTGAAAAGACTTTGCGATACT-----------------------------
>feb2016seq_1557
CCCACCATAAGCCAAAAATAGTTTCATCACCCCGCTAGAATCGCGTTATATTCTATTCAATAGAATTAACAGCTACC------------------------------------------------------------------
>feb2016seq_1558
CGGCAGCGTCAGATGTGTATAAGAGACAGACTGGGATTAGATACCCCCATCAAATTCTAAAGGAGTAAACCTATCTAGAGGAGCCTGTTCTACTGTCTCTTATACACATCTCCGAGCCCAC----------------------
>feb2016seq_1559
CGGCAGCGTCAGATGTGTATAAGAGACAGACTGGGATTAGATACCCCGTATTCCAGGATATCGTTACAGTAACACTAGAGGAGCCTGTTCTACTGTCTCTTATACACATCTCCGAGCCCAC----------------------
>feb2016seq_1560
GTATAAGAGACAGACTGGGATTAGATACCCCTTACCTAGGCCACGAACTACAAAACCATGCCTATGTGCTGCTGCTAGAGGAGCCTGTTCTACTGTCTCTTATAC--------------------------------------
>feb2016seq_1561
ATGTGTATAAGAGACAGACTGGGATTAGATACCCCGGACCTCCTGCATCGGAGCCAATCCCTCTGTCAAATTGGCTAGAGGAGCCTGTTCTACTGTCTCTTATACACAT----------------------------------
>feb2016seq_1562
GATTGAAGAAATTGACATTGACGAAAATCAAGAATTGACAGTAAAATATCAAGTTCGAGGAGTTCCAACTCTAGTTATGGTAGATGATGACAAAGAAGTAAAAAGAATATCTGGAGCATTATCAACAAAACAA----------
>feb2016seq_1563
GGTAGTCCACGCCGTAAACGATGTCTACTAGGTTGTGGTTGTTCTGACACAGGCACAGCCGAAGCAAAAGTGTTAA-------------------------------------------------------------------
>feb2016seq_1564
TTAGATACCCCGAAGATGCAAAGAGAGATCGAAAGCCATTATCCACTTGGTTGTTTGAAAAAAAACAAAAAACTCTAGAGGAGCC----------------------------------------------------------
>feb2016seq_1565
GATACCCCCTAATGGAGTGGCAATGCCCCACTGGTCATTATAGGTATTATACGCAGGATCATAGTTAAAGGTTCCTAGAGGA-------------------------------------------------------------
>feb2016seq_1566
CAGACTGGGATTAGATACCCCCAACGATGTCGGAGGCTTCGACTTCTGCGCTCAGGCGAAGTCCCTCTAGCTCACTAGAGGAGCCTGTTCTACTG------------------------------------------------
>feb2016seq_1567
AAAACAAGCTGAAGAAATGGCACTACGGTTCGAGGCGCTTGGTGGTAGCAAATCAGACCTCGCACAAATCGTGAATGATGCGAAGGCGGGAACAGCAACACCTGAACTCGACCGA----------------------------
>feb2016seq_1568
CGATACTTGTAACTTTATAATGTATTTATATAACTGGAATAGTAGTTCAGAGTTTTCTTATGTATCTATGGAAGTAACAAGCA------------------------------------------------------------
>feb2016seq_1569
GGATTAGATACCCCCCTCCATGATGCATTAATTGGTAGCTGGCTGTCAGTCCCTCCAGCCAACTATGTCTTTTGCTAGAGGAGCCTGT-------------------------------------------------------
>feb2016seq_1570
GACAGACTGGGATTAGATACCCCCCAAAACCTCAACAACTCCACCTTCATGAACTGCTGGAAGAACGGTCGCCACTAGAGGAGCCTGTTCTACTGTC----------------------------------------------
>feb2016seq_1571
TCTACTTCTAAAGTAAGAACCCTCACTTCAAGGGCCTGACCTTCAGACACTAGTTTAAGGGCTTCCCCAGCTACAATTGGACTGCTTAAATAAAACTCTTTTA----------------------------------------
>feb2016seq_1572
TATAAGAGACAGACTGGGATTAGATACCCCGAAGAAGTCTGCTACAAATACCTGGCCCGTTAGAGAGGGAGAAGCTAGAGGAGCCTGTTCTACTGTCTCTTATA---------------------------------------
>feb2016seq_1573
GGCCTTGTTCATGACGGTGCCAGAAGCTGAGAAGTGGCCGATTACGGCTGACTCAGCCCGGCCCGAGACCATCTCGCACATGCGGAAGAACGGATTCCCGAAGATCATGCCAGCAGTCAAGGGGCCGAAGTCA----------
>feb2016seq_1574
TGGGATTAGATACCCCAAAAGAGAAAGCCATCCGGCTCATCCGCGAAGGCAAGAGCGAGGAAGCCATCAAAGTGCTAGAGGAGCCTGTTC-----------------------------------------------------
>feb2016seq_1575
ACATTATGCCCAGTGCACCCAGAACTACCTCCTGGATGCGTCTACTACAACTTATTCATCAATCTAGGAGCGATAGTAGGTGAGAAAACACCGATTTTCGGTGTTCAGTTCGAGGGCAATCGTTCTTAGCAGCTT--------
>feb2016seq_1576
TTTATTCTTAAATTTAACTTTTTTTTGCCTGAGTATTAGAAGTGTTCTTAAAATTCAAAAAACTTGGCGGTTTTCTATATCAGT-----------------------------------------------------------
>feb2016seq_1577
GTATTTGGCAGGCCGTGCGAGGGAGGTCAAGTTTATACTTCGTACTGATTCCTACGTTATGATACAAAATGATACAAAATATGTATCCACCATCATAAGTCAACATGGTGGTAACCCCATTTTTGGCA---------------
>feb2016seq_1578
GATGCAAATGCCTGGGACAGAATCGTTGAAGGATTGAAGGAATGCAAGTTCGATGACACGCCACGGCGCAGGATGGAGATCGAAGCGGACGCTGCCATCCGCCGGCACATCAAACTGCAGCAGATCACAATG-----------
>feb2016seq_1579
ACAAGGGCCACTAAAAAAATTCCCTGATGGTGAAATTAGATATACAGATGGATCTACCATCGTTGCAGATCAAGGGCCGAGGGTAGTGAATAAATTC----------------------------------------------
>feb2016seq_1580
CCCGGACTACTATATAGACGACATATCTCTATATACCCAAGCAGTAGAAAGGTACAACTTTGGTCTCAGTATGACTA------------------------------------------------------------------
>feb2016seq_1581
ATGTGTATAAGAGACAGACTGGGATTAGATACCCCAAAGAGGTCGTGCCAGAGGGGCAAACCCCACAGGCCTACCTAGAGGAGCCTGTTCTACTGTCTCTTATACACAT----------------------------------
>feb2016seq_1582
AGAGACAGACTGGGATTAGATACCCCAATGTCTTGGGATATTCAGAGACCCTCAAAGCACTAATCGTCCGATTCCTAGAGGAGCCTGTTCTACTGTCTCT-------------------------------------------
>feb2016seq_1583
ATACCCCGTTTTAGGAGGAACTTTACAACGTAGAGCTGGTACCGCAAGACACGATGCTGTTGCTTGGGGATATGCTAGAGG--------------------------------------------------------------
>feb2016seq_1584
AAAAGTTAAGTCATCCAATATCGTAGAGATTAAAGAAGCGAAGAAAGAGATTGCTAAATACGAACGCCAACTCGAAAAACTCAGGGTTCAAATTCTGGAG-------------------------------------------
>feb2016seq_1585
ATGTGTATAAGAGACAGACTGGGATTAGATACCCCCAACATCCTGTTCCGAAGACAGGCGCTCTATCCATTGAACTAGAGGAGCCTGTTCTACTGTCTCTTATACACAT----------------------------------
>feb2016seq_1586
AGACATACCCTCGAAGTACACCCAATGATTGGTCAACACCAACTTTCATACAGAAATTAGCACATTCCTCTGTACTAGAAGTATATATCTGGGTGACA---------------------------------------------
>feb2016seq_1587
GATTAGATACCCCCTACTATGCAGAGGGACCCAAGTCAGAACCGGTTGGGTATAAAGACCTATTGGTTACACATCTAGAGGAGCCTG--------------------------------------------------------
>feb2016seq_1588
TCAGATTGAAATAACCAAAATTGTTCACGGGCTGGACCATCTCACTGTTCTGGATGCTGACTTCTTTGAAAGTCCTGAGTACAAGCTAATGGCTGAGCTGAACCGTAAA----------------------------------
>feb2016seq_1589
TCCCTCCCAAACGGGTCTAGAAAGGATTTACTCAATTCAAGCAACCCCTTGAAGAATAGCGTAAGCAACCCCGACGAGATGATATTGAAGGTACCCATCTTGGTGTATAGTG-------------------------------
>feb2016seq_1590
GAAATGTGAGTACATTATTGCAGTAGTTATAGTGCAACACTTTTTTTAACCCGTTTATTACTGAATTTGTATGCCCCCACCA-------------------------------------------------------------
>feb2016seq_1591
GTCACTTGATAAGACCCCTGAGTTTTTCATAGAGGAAATCAAAGGCTTAAATAGTGAAGTCATTATTGAAGTTCATGATGAAGATTGG-------------------------------------------------------
>feb2016seq_1592
AAAGCTAGCGCATGGAAACCCCAGCCCCTCCTACCACCCCCATCAAGCCCTTTCAAACCAGGCAGTTGATCCTG---------------------------------------------------------------------
>feb2016seq_1593
AAATCTTCATCAGGTCCCATCCACCATATAACACCACCAAAATTAGAACTATAATCTTGTTCGGTCAAACCAATAGCCAAGTCACCAATTTGTATGGTTCCTGATATAGTACTACCTGTATTGTATG----------------
>feb2016seq_1594
TGAAGAACCGCTTGAGCCAGATGAACCACTAGACCCTGAAGTGCCCGATGATCCTGAAGAGCCTGAACTGCCGCTACTTCCACTACTTCCTGAAGATCCTGATGAACCTGAAGTT----------------------------
>feb2016seq_1595
ATACCCCGTTTTAGGAGGAACCTTACAAAGAAGAGCTGGTACAGCAAGACACGATGCAGTTGCTTGGGGGTATGCTAGAGG--------------------------------------------------------------
>feb2016seq_1596
CGGGGCTGTTCAAATAAGAATTTGTGTCAGGAGGGGGGAAGCTGCGGAGGGACCGTGAGTGGAGGGAAAGCCCTGCCACCGTCCTGTCGGTCATTATCGAGGTGAGAGGTGGCACG---------------------------
>feb2016seq_1597
GGGATTAGATACCCCGTTTCCCATCTATAAATCTTGCTGTTTCAGTTGTATTATTAAAAAATGATATAGGACGGCTAGAGGAGCCTGTT------------------------------------------------------
>feb2016seq_1598
AGATTTCTCTCAGAGGTTAAGTGAAGAAAAAGACATGGTTGCTAAATTGAAAAAGGTGTTTTTAATGGTTGCCGGTGCTGCAGTACAAAAATATGGACCAGAG----------------------------------------
>feb2016seq_1599
TGTGTATAAGAGACAGACTGGGATTAGATACCCCAGAAAGCCGTACACGGGACCTGGAGGAGAAAGCATTGGGCCTAGAGGAGCCTGTTCTACTGTCTCTTATACACA-----------------------------------
>feb2016seq_1600
TGTAGTCCACGCTGTCAACTATGACCATTCCCTGTGCTTTATATTTATAAAACGTAGGTTAGCTAACGCGGTAAATGGTCCG-------------------------------------------------------------
>feb2016seq_1601
GCGTCAGATGTGTATAAGAGACAGACTGGGATTAGATACCCCTGTTCTACTGTCTCTATACACATCTCCGAGCCCTAGAGGAGCCTGTTCTACTGTCTCTTATACACATCTCCGAG---------------------------
>feb2016seq_1602
TAGATACCCCAATTATCACTTATAGTGAAAATGAATTAGCGCAGTTACATCTGGATAGTGTGATTGCCTTTCGTCTAGAGGAGC-----------------------------------------------------------
>feb2016seq_1603
AATGGCCCTGAAGCATCCCAAGGTGCAGGAATATTCTGCTCGATGCTGACGTTGCCGTTGGCTGTCCAGACCTCGCCTGTGGAGGCTGTGGCTGTTGTAACGCCGGGGGTGAAGGTTCTTGCGTCGAAGTCTA----------
>feb2016seq_1604
CCTCACACAGTCATCCACAGCCCTCCCAACCTGCTCGACGCACCTTCGAGTCAGTTGTCGCGTATCAAGTCGCAATTCATACGCAAACATCCTACACCCTACACTTTTTCCTCCCTTTTCAACAACCCTCGATA---------
>feb2016seq_1605
GATTAGATACCCCCTATAAACAATTAGAAGAAGGTATAAAAGAAAAAGATAAGATTGAAACTAAAAGAAAACAACTAGAGGAGCCTG--------------------------------------------------------
>feb2016seq_1606
ACCAGACTTATTGATGATCTCAACGCATTTATCGCAGTCCAATCCAAACAAATCATCTTCGTTGGATAGGACAAATCCAATACCTGAAAAG----------------------------------------------------
>feb2016seq_1607
CTTAGTTGCTATAGTAATACCAGGTCCTTGGTACCCTTAGTTATAAGGATAGTGGTGGTGGTACCACTTACCTAAGACAGCCTAAGGACTCGTTTGGTTGA------------------------------------------
>feb2016seq_1608
AATTGAAGAAATTGACATTGACGAAAATCAAGAATTGACAGTAAAATATCAAGTTCGAGGAGTTCCAACTCTAGTTATGGTAGATGATGACAAAGAAGTAAAAAGAATATCTGGAGCATTATCAACAAAACAA----------
>feb2016seq_1609
ATACCCCCTGTATAAAATCATCAGCGAAAGATAAACTATTTTGCGCCGTTGGACTGTGTAAATAACCACTAGCCCTAGAGG--------------------------------------------------------------
>feb2016seq_1610
TCAGATGTGTATAAGAGACAGACTGGGATTAGATACCCCCCCAGAGCCTGGCGGAACAGTGGAATATCTCCGGACTAGAGGAGCCTGTTCTACTGTCTCTTATACACATCTCC------------------------------
>feb2016seq_1611
CGGCAGCGTCAGATGTGTATAAGAGACAGACTGGGATTAGATACCCCTCTAGCTATACTCATATCTAGGAGTACCTAGAGGAGCCTGTTCTACTGTCTCTTATACACATCTCCGAGCCCAC----------------------
>feb2016seq_1612
GCCCCAATCAATCGATGGCTCTGCAAACGCGGCTGGTTACCGGTCGTGGAAGAGTTGGGATGAATCTCGGTTCGGCGAGTACACC----------------------------------------------------------
>feb2016seq_1613
CTGGCTTACCATCATCTACGGAGCCCAGGATCACGAGGATCCACATGATCCAAAGGTCTGGGCCAAGGCCAACCCATCTCTGGGTGTGACGGTCTCCATGCGCTAC-------------------------------------
>feb2016seq_1614
AGTGTTCCATACCGGGTGGCGGCGACCTCATTCCACTTTGTGAAAGGAGTGTCAAAAAAGGTAAGTTTCCGAAAAATAAGATAGC----------------------------------------------------------
>feb2016seq_1615
GGCAGCGTCAGATGTGTATAAGAGACAGACTGGGATTAGATACCCCACAACAGATTACCAACTACTACCTTGAACTAGAGGAGCCTGTTCTACTGTCTCTTATACACATCTCCGAGCCCA-----------------------
>feb2016seq_1616
AGACTGGGATTAGATACCCCCGTGAATCGAACACGGTACCAAGAAATTATGAGTTTCCTGCTCTGACCGATGAGCTAGAGGAGCCTGTTCTACT-------------------------------------------------
>feb2016seq_1617
GCAGCGTCAGATGTGTATAAGAGACAGACTGGGATTAGATACCCCTGGTCACGCAGCCTTTTCATCTATGAGAGCTAGAGGAGCCTGTTCTACTGTCTCTTATACACATCTCCGAGCCC------------------------
>feb2016seq_1618
GATGTGTATAAGAGACAGACTGGGATTAGATACCCCTGTTACTGATGAACCCAAAGAACAACTTAATGGAACCCCTAGAGGAGCCTGTTCTACTGTCTCTTATACACATC---------------------------------
>feb2016seq_1619
ATAAGAGACAGACTGGGATTAGATACCCCGGGCTGACCGAGCAGCGGCTCATCGAAAGTCTCAGTCTGGCCAGTCTAGAGGAGCCTGTTCTACTGTCTCTTAT----------------------------------------
>feb2016seq_1620
TAATCCCTCAAAATTCTTAACATCGTCATTTTTTTTCACATTGCTATCAAAAAAGACCTTTTTTACATATTGATGCACGTTTGGAACAGCTG---------------------------------------------------
>feb2016seq_1621
CGCGGAGCCTGTTACCCTGCTCGATGGTGAGGATTCCTGACGTCAGGCAGAGAGGCGCAGCCGGACACTGTGCTTTGGCCCCATGATCTGCTCGGAGGAGATCAGCACCGTATCGGGT-------------------------
>feb2016seq_1622
CAGATGTGTATAAGAGACAGACTGGGATTAGATACCCCAAACCCTAAACCCTAAACCCCCCTGTCTCCCTAGAGCTAGAGGAGCCTGTTCTACTGTCTCTTATACACATCTC-------------------------------
>feb2016seq_1623
CCTCCGGCACCGCCTCCACTATTACCCCATCTGCACCCGCGCAATCCACTGATCAATCATGGTCTCGAGCACGCTGAGTGGCACTGCACCGCCTCCCAACACGGCATCATGGAAACCGCGGATGTCGAACTTATCGC------
>feb2016seq_1624
CAAATATTCCATAATTTTTCTCTTGTGTATAGGATGAGGTTTTCCGGTGCTATAACTATTTGTTTTCATATTAAACCCAGTCATGTGTAACATATGACTAGGCATACCAAGATTAAAATCACCTTTA----------------
>feb2016seq_1625
GCGTCAGATGTGTATAAGAGACAGACTGGGATTAGATACCCCAAGACCATGCGCAACCATACTGGCCAGATTCTCTAGAGGAGCCTGTTCTACTGTCTCTTATACACATCTCCGAG---------------------------
>feb2016seq_1626
AACGTTCAGCGATATTTATATTCCTCAACAAGATGTGCTTTAGGGGTGTGTACAGGGAGGGACCAAATGGATTCAACGTACCCTACGGTCATTATAAAACCACACCTGCCCAAATTACC------------------------
>feb2016seq_1627
TTTGCGTCCACCCACGAGTACACTCAAATGGAAGCCCGTCCACATACGTCCGAAATCTTCACATATCATGGCAG---------------------------------------------------------------------
>feb2016seq_1628
CCCCTTCTTTGATATCCCCTTAGTTGCTATAGTAATACCAGGTCCTTGGTACCCTTAGTTATAAGGATAGTGGTGGTGGTACCACTTACCTGAGACAGCCTAAGGACTCGTTTGGTTGA------------------------
>feb2016seq_1629
TATCTATGTTTTCAATTAAGTTATTTGTAACTTGGGCATTGTCAAAGTTACTACTGATTGCAATTCCTCCTTGGCAGGTTCCTTTTCCGTCTATGTGGTTTTCATTTATTGAACATATA------------------------
>feb2016seq_1630
TAGATACCCCCTACGCCCCCCCCCCTCAGCGGCACATTCCGCTGTGCGACGAGCTGAAGAACTGGGTGGGCACGCTAGAGGAGC-----------------------------------------------------------
>feb2016seq_1631
TGAAAGACCAGCTACACCTGAAGTGCCTGAAGAAGCAGATGAACCCGAAGATGAGGATGTGCCTGAACTGCCTGATTGACCACTTGAACCTGTGCTACCACTTGAACCACTTGAA----------------------------
>feb2016seq_1632
CTAGAAGAGCCTGGGGTATTATATACTTCCTAGAAGAGCCTGGGGTAATATATACTCCCTAGAAGAGCCTGGGGTATTATATGCTTC--------------------------------------------------------
>feb2016seq_1633
GCAGCGTCAGATGTGTATAAGAGACAGACTGGGATTAGATACCCCTGGACACGAAGCTTTTACGGCGATGAGAGCTAGAGGAGCCTGTTCTACTGTCTCTTATACACATCTCCGAGCCC------------------------
>feb2016seq_1634
CAAAGAAAAGAAATTCTCTAAAATCACAAAAGACCACATTCACCTCTTCCTTAGAGAACTCGATTACGTCAAACATTACGAAAATATCAATCTCATTCACTACAATATGACCGGCAAAAAACCAGACGATATTTCTCAT----
>feb2016seq_1635
TCGGCAGCGTCAGATGTGTATAAGAGACAGACTGGGATTAGATACCCCAATTCCAGTAGCACGCCAGACCTTGGCTAGAGGAGCCTGTTCTACTGTCTCTTATACACATCTCCGAGCCCACG---------------------
>feb2016seq_1636
AATGCATTCGGCAACCTTAACATTAGGTAAGCCAAGCCAAATTCACGGTATGGCATGTTATGTGTTGGAAGATGAG-------------------------------------------------------------------
>feb2016seq_1637
CACAGCAGGATTTAACGGTGCCTTTCTCGGTCCCACGCTGCGCTTCAGAAACGGCAGCGATGTCTCGCTCTCGACAGAAAATCAG----------------------------------------------------------
>feb2016seq_1638
CAATAACTCTAACAACCCTAACCATCTGCACCACGAACAACGTGTTTGGTTAACACAAGACCCACAAACACAACCAACACACA------------------------------------------------------------
>feb2016seq_1639
CTGATATCCAGTATTTCCTGTCGTTAGCCCACTAGCCTAGACTAGCCTAGACTGGTCTAGATTTTGATATCCAGGATTTCCGTCGTCAGCCCACTAGCCTAGACTAGC-----------------------------------
>feb2016seq_1640
AGAAGTCAGAACTGACCGTAACTCACGGTCTGCAGAGACACGAGCCTCTCAAACTCGCAGAACGCCTTGGAAACCCCCGTCAATGTTAGACGCACCAGAAGCACCTCCTGGATATCAATTCAGGTGGATTCGTGAAGCTA---
>feb2016seq_1641
TGATAGCGTTAGGGGAATTGGATTAACAAACGCTGAACTTATGAAACTTACCGCTTTGGGTGGTGGGGTTGGTATTAGCGTTTCAAGAATCAGGC------------------------------------------------
>feb2016seq_1642
CGGAAAAGATCGTCACAACCTACACCACCGTCAAAACCCGCGCCAGCACTGGCTTTCCGGGGTGTAGGTGCGCGCCTGCTGTGGCGATCTAACGTCCATTTTCCACCGCCAGACACCCC------------------------
>feb2016seq_1643
GACAAATACGCCATCATCCCCAAGCACAAAGTCATTAGCGAAAGCAATGGCACGTACGAGGTATTGGTGTACTGGGGG-----------------------------------------------------------------
>feb2016seq_1644
GACAGACTGGGATTAGATACCCCTCACAAATTCTCTCCACCCAATAATCTGACGAATAAAACCCTCAAGTGAATCTAGAGGAGCCTGTTCTACTGTC----------------------------------------------
>feb2016seq_1645
TGAGATAAGTCCTAAAATTTCTGGAGAGATTCCTCAACCATACAAAGAAGTAAGATTATATAATAAAGCAACAACTA------------------------------------------------------------------
>feb2016seq_1646
ACTATGCACAGCCATAAACTTTGATAAGAATATACAACATTATCCGCCTGGGTACTACGAGCGTAAGCTTAAAACCCAAAGGACTTGGCGGTGCTTTAAATCCAC--------------------------------------
>feb2016seq_1647
ACTGGGATTAGATACCCCTTCTGGTAAGATACTACAATCCTTAGTCGAAAGCGGAGTAAAATTAGGAATATCATCTAGAGGAGCCTGTTCTA---------------------------------------------------
>feb2016seq_1648
GATGTGTATAAGAGACAGACTGGGATTAGATACCCCCCCTCCCCACACAGGTGGTTCTGGACAAGGCGAAAGCACTAGAGGAGCCTGTTCTACTGTCTCTTATACACATC---------------------------------
>feb2016seq_1649
GAGACAGACTGGGATTAGATACCCCACCAGCATTAATCGCCCAAACAACATTCAGGCCCGAAGAACTATTAGAACTAGAGGAGCCTGTTCTACTGTCTC--------------------------------------------
>feb2016seq_1650
CAACAGGAGACATTACCTCACCTTTAAATTCTTCAATTATCGCGACTGACACTCTCAAGCTGGAAGGTTGGGCAAGCGATGAAGGTTCAGGAA--------------------------------------------------
>feb2016seq_1651
GAAACACATGACTGGCATTGAAATTCCGGACATGGGTTTAAGTAGTGAAGTTCCGGAGTGAACAAGAGCTAACCACCTTTTGGGTGCGATGCGACGCCGCCAGAAGTGGAGGGATTACCACAATGTGTGAT------------
>feb2016seq_1652
AGACAGACTGGGATTAGATACCCCTTGAACCCGATGAGCCTGAAGTACCTGAGGAACCACTTGAACCTGAACTACTAGAGGAGCCTGTTCTACTGTCT---------------------------------------------
>feb2016seq_1653
TCGATGGTCCGGAGGTCCGGTGTGACTGCAATCAATTGCAGTTGGCCGTAGGCATCGACAGCGGATGGTAGACTGGCGTCCTCTAAT--------------------------------------------------------
>feb2016seq_1654
CCCTGGTACTGTATTCATAGGAGGTGAGCAAGTCACATACACAGGTGTACTAGGTAACGACATAACAGGTTGTACTA------------------------------------------------------------------
>feb2016seq_1655
CAACGCAACCGAACCGTCTAACTATATGTAAGACACGAAGCGTCAAAAACTAGTCCACCCGCTTGTAATGCTTCTTACTGATCTCGATCCCGAGCTTATCTTCTAACCAAAAACGAAATCTATTTCGGTAGTCTCGT------
>feb2016seq_1656
GATACCCCAGAAAAAAGGTGCTAGGTTAATCACATGACAACTGGGTTTATGCAAGAATTGATTGTCAGTTACCACTAGAGGA-------------------------------------------------------------
>feb2016seq_1657
CGGGATGGGGAGGTTTGGGGCAAGGCCTAATCCTTGAGGCTTTTCCTAAAGTATCTAAGATGATAGAACTAGTTCCAGACACCCAACTAAAATTCCGTCCT------------------------------------------
>feb2016seq_1658
ATGTCCGAGGAAATCCCACCCAACTTGTTGATTGCATCCTCGTAATTCCCTCTCGCTACGTTCTCCAGCACCGAGAGTTGGTCATCTACCTTGGTCAACTCCTGCTTGAGAGCATC---------------------------
>feb2016seq_1659
GCAGCGTCAGATGTGTATAAGAGACAGACTGGGATTAGATACCCCAATAAGACTTATCACAAATGCAATTTTTGCTAGAGGAGCCTGTTCTACTGTCTCTTATACACATCTCCGAGCCC------------------------
>feb2016seq_1660
GATACCCCATGCACCTTGTTCTTGATAAGGCTGTTGGTCTTTCTGTTGCTTTTCCCAAATTTCGCGCTGTAGCTCTAGAGGA-------------------------------------------------------------
>feb2016seq_1661
GCAGCGTCAGATGTGTATAAGAGACAGACTGGGATTAGATACCCCTGGTCACGAAGCTTTTACTGCAATGAGAGCTAGAGGAGCCTGTTCTACTGTCTCTTATACACATCTCCGAGCCC------------------------
>feb2016seq_1662
CGGCGCTGTCGTCGTCATTCCGGCCGGATTCCTTTTGTGGTATATTTACGATCATTTTGGGTGGTGGCGCGCCGACTG-----------------------------------------------------------------
>feb2016seq_1663
TGAGCAAAAAGGCAGTGCTCAAACAGGGATTAGGGAATATATTGGTGTGGATATGGATCAGGTTTGATGCAATCTCCAATCAAAAACAAATCTGAAATATTCAGGTATGAGC-------------------------------
>feb2016seq_1664
ATGTGTCCGTGTGCGTGTCCAGTCTCACCTTCTGCGGTGTGACGGAAGATGTTGGCTACTTCGGGAGCGCCAACGATGTCTGCCATGTTTGCGAAGTAAAGATAGCGACGGTTAGCTTTTGATTCGCCTGCGAATGCATC---
>feb2016seq_1665
TGCAAAATACCCAAAAGACTTATCATCATAAACAGACCAATTACTATATTCTTCTATGTGTTTTTTGTTTTGATCTATTAAAGTCTGCCTGAAATTTTCTATTTCTTCTATTATAGCATCTCTTGTAAAAGGTTTGGGGC---
>feb2016seq_1666
TCTACGCCATGGAGAACGCCACCCTCATGTTGGCAACCTCACAGCTGGGTATCACTGTGTGTTCGTTGCTGATTCTGCTGGTCTCCGAGCCCGCGGTTCACCACCTG------------------------------------
>feb2016seq_1667
TCCACTAACGGATAACAATGTCTAAATTCAAAGGGTACGCCCAATCATCTGGATTCAGAAACATTCAAATTCCCGATACTTCTAAAAAAATT---------------------------------------------------
>feb2016seq_1668
TGCAAAATTAGAGTATTATCTCGCAACTGCAGATTATTCTGATACTTATAAGGCTTATTGGGGCTCTCGTCCTCGCGGCTTTAGAGACCGC----------------------------------------------------
>feb2016seq_1669
GTTAGTGGAACGCATTGCCACCTATGAATCAGAAGACCCCACGTCTCGGATTCCTGAGCTCTATGCCATCTTGGGGACAGAAGTTGGCCAACTCCCGCAGGAG----------------------------------------
>feb2016seq_1670
CCTGACAACCACCAATGGGACAAGTTCGAGGAAGGGCAAACCGAGCCCACGCTCGAAGCGTTTGAGAAGCAGATCACAAAGTACAAGCGG-----------------------------------------------------
>feb2016seq_1671
GGAAGCCGGAATCCAGGTTCAAAATCGTCAACTGAGTTTGCAGGAAGCTCAGTTAATTTATAAAAATGCCACAGCTGAATTATCGATTTACATTTGGTCTGATGGAACGGTTCCGTTGGAG----------------------
>feb2016seq_1672
ATAAGAGACAGACTGGGATTAGATACCCCAAGACAGTATAGTGATAAACGAGGGTACAAAATCTGCTTTAGCTACTAGAGGAGCCTGTTCTACTGTCTCTTAT----------------------------------------
>feb2016seq_1673
CTGATACTATTCGCTCAATACCCATAGCCGCACCGCGCGTCACTGATGGGCCGGTTAAATCAGACGATGCAGTGC--------------------------------------------------------------------
>feb2016seq_1674
ACGACGTTATGTTGACCTCTAGGACAGTTGCTGTACTCAAGCCGGGAAGCTTTCACACTTCCGTTGTCATTCTTTCCACTTGGCTGACCG-----------------------------------------------------
>feb2016seq_1675
AGCGTCAGATGTGTATAAGAGACAGACTGGGATTAGATACCCCGAGAACGGTCAGTCGGTGGGGGAGCTGCAACCTAGAGGAGCCTGTTCTACTGTCTCTTATACACATCTCCGAGC--------------------------
>feb2016seq_1676
TTCAGCAAATACCATTGATTTATCATCAAATGTTAAAGCAATTGGATACCAATGATATCCCTTTTCATCTTTGAATTTTAATGCTTTATACAATTCAGGGAGTGTTGCTTCTG------------------------------
>feb2016seq_1677
GATTAGATACCCCCCTGGAAGATTTGGCGCTTTGGAGATAACCGAAAACCAAGTAACCAGCTTTTATGAAAAGCCTAGAGGAGCCTG--------------------------------------------------------
>feb2016seq_1678
ACCCCCTCCATTATTTCGCACAGCTTTATTTTCTAAATCTAGACCATTCAGAATTTCTTCAATAGACTGGTCTGCTAGA----------------------------------------------------------------
>feb2016seq_1679
TTGAGCCACTAGTTCCTGAAGTACCAGCTGAACCGCTTGTTCCTGAAGTACCTGCTGAACCACTTGTACCTGAACTA------------------------------------------------------------------
>feb2016seq_1680
CTGGGATTAGATACCCCGAAGGAACAGAACAAGAACCACTACCATAGCGCCCATTATCAGGGGACGATACATGCCTAGAGGAGCCTGTTCT----------------------------------------------------
>feb2016seq_1681
CACTTTTTCCAAGATCCGCACTAAACTTTTGCCTATCTTCTTTAGTCGTCTTACCAAAAGCATCGGCTAGCGTGTTCATGGAATCACTGCCTAAGTCTTTAGCTGCTGCCTCTTTGGCAATCTTCTGACTATCCTTTT-----
>feb2016seq_1682
GCAGGAGTTACTTTTTCGTTTTCTTTCTTTTCATCTGAATTAACGGGAGGGATTGAAGTGTCTTTCATTTTTTGTGACATGCGGCTAAAAAATTCTGGCACCATATGGTACGGTATCCTCATG--------------------
>feb2016seq_1683
CAGATGTGTATAAGAGACAGACTGGGATTAGATACCCCAACTTCGTCAAGTTCTTAGCGCGACACCACCCCGAGCTAGAGGAGCCTGTTCTACTGTCTCTTATACACATCTC-------------------------------
>feb2016seq_1684
ACTAGTTCCTGATGAACCTGAAGAGCCGCTTGATCCTGAAGTGCCTGAACTGCCTGAGCTACCAGATGAGCCAGATGAACCGCTTGAA-------------------------------------------------------
>feb2016seq_1685
TACCCCGTTATTGTCCTCTGCCTTCCAGAAGTTTTCAGGCATAGGCAGACCGTCAGACATTCTGGACACCTCATCTAGAG---------------------------------------------------------------
>feb2016seq_1686
CAGCAGGTCTGCTTTATGGGATGAAGTACGCCGTCTAAATAAAGAGTTCGGGACTACTGTTCTGTTGACTACGCAGTAC----------------------------------------------------------------
>feb2016seq_1687
ATAAGAGACAGACTGGGATTAGATACCCCCTGTCCCATCAAAAGTTGTAGTAGTTAAACTTGGGTTAATAATAGCTAGAGGAGCCTGTTCTACTGTCTCTTAT----------------------------------------
>feb2016seq_1688
CAGATATGGTGGCACCCGAAACCTCTGCAAAGCCGTTTGCTAAACTTAACCAGTTTCCGTCTTTACTAAAACACGTCTCGCTCGAAGCAGTCCCATTTTGCGCCGCCAACAGGGGCTTTACCAAAGAGTTGTTTTCCGTTTA-
>feb2016seq_1689
AGCAAGCAATACATATGCTTTTGCAGCTGGAGGATCTGGTACTCATGCTAAAGGAGTTGGAGCTGTTGCTTTAGCATTAGCCAGCACAGCTTCTGGTTCTTACTCTGCTGTAATAGGAGGAGATAATCATGAAG---------
>feb2016seq_1690
TGAACAAGAAATATCTATTATGGAAAGATTAAAAAACAATATAAAAACAAGATTAAAATGGACTAGCATTAATAATGACATAAAATCAGCAAAACTAAATC------------------------------------------
>feb2016seq_1691
CCCCTCACACCTGCACCGCACTGCCGTTGGCACCACAGAGAGCCGCTGGGCTTCCGCGCCCTATCGCCCCGAAGCCTCCTAATGCCCCCTTTTCGTGCC--------------------------------------------
>feb2016seq_1692
TCGGCAGCGTCAGATGTGTATAAGAGACAGACTGGGATTAGATACCCCCCGAACACTGCTGCAAGAGCTGGGGACTAGAGGAGCCTGTTCTACTGTCTCTTATACACATCTCCGAGCCCACG---------------------
>feb2016seq_1693
AGATGTGTATAAGAGACAGACTGGGATTAGATACCCCCTACCGAAGAAGACCTTATTTGCAGCGACGTATCCATCTAGAGGAGCCTGTTCTACTGTCTCTTATACACATCT--------------------------------
>feb2016seq_1694
GTTATACACCTCTATAGGAATATGCAACTTATCGATAAATCGCTTCTCAAACCCTTTACCTACGTCAGGAGATATTGCTGCCTGAAATGCAGACAAAC---------------------------------------------
>feb2016seq_1695
GTATAAGAGACAGACTGGGATTAGATACCCCATGCGCAGCGTTCCTGATCCTGAGCCACCTATTTACCTGCCCCCTAGAGGAGCCTGTTCTACTGTCTCTTATAC--------------------------------------
>feb2016seq_1696
TGCATTCGATAAGTCAAAGACTGCAGAAAGATTTAATGACTTTAAACTTTAAGATGGAATAGAACATGGTAGCGCATCCAGATAATCATAGAAAGTTGTGGCTAGAGAAACTAGTCAAAGACAACAACTTTA-----------
>feb2016seq_1697
ACTATGCTTAGCCCTAAACATTGACAACAACATACACCTGTTGTCCGCCTGGGAACTACGAGCATCAGCTTGAAACCCAAAGGACTTGGCGTTGCTTTATATCCCT-------------------------------------
>feb2016seq_1698
GTCAGATGTGTATAAGAGACAGACTGGGATTAGATACCCCTGTCCTAAAGACATTAACTGACCTGCTGCTTGACCTAGAGGAGCCTGTTCTACTGTCTCTTATACACATCTCCG-----------------------------
>feb2016seq_1699
AGATACCCCAACAGCGACAGCCGCCGAACGGTTAGAAGCTGCTCACGCACAGATTGTGTCCATGCTGCCTAAGCCTAGAGGAG------------------------------------------------------------
>feb2016seq_1700
CAGACTGGGATTAGATACCCCCTATGGATTCTATATATTTACGTTTGAGGTCTAAAACTTCCGCCTCATTACGCCTAGAGGAGCCTGTTCTACTG------------------------------------------------
>feb2016seq_1701
GATTAGATACCCCCACATGGTAATTCTCTTCACACTTAATTTCAACTGATATGAAATCATTAGCTCAATTTAAACTAGAGGAGCCTG--------------------------------------------------------
>feb2016seq_1702
ATAAGAGACAGACTGGGATTAGATACCCCCCTCTGACCCCTTTGGGTCCACTCGAAGCTGAACTTTAGGATTCCCTAGAGGAGCCTGTTCTACTGTCTCTTAT----------------------------------------
>feb2016seq_1703
CAACCTAGGTATGGTAATATGGACTGTATGGTAGAGCATACGCCCGATACATAAGCACACTGCGCACATGCTTCAGTAAATAATACGTTGTAGTATACTCTGCCAAAGGTAGGCGGGTA------------------------
>feb2016seq_1704
GGTAGTCCACGCCGTAAACTCTGTCAACTAGCGATAGGGAGAGTCGACCCTTTCTGTCGCGAAGCTAACGCGTCAAGTTGACCGCCTGGGAAGTACGGCCGCAAGGCTAAAACTCAAAGGACTTGGCGGTGCTTTATACCCCT
>feb2016seq_1705
GCCACCACTAACTGCGAGAGAAAAAGCCAACTTCTGCGCTGCCCCATGAGCCGAGATAGAATCGGTAGAGGCAACCTGTCAA-------------------------------------------------------------
>feb2016seq_1706
GTGTATAAGAGACAGACTGGGATTAGATACCCCACTCTGACCTGCGCCCCATACCTGCCCCGAATCTCACTCCACTAGAGGAGCCTGTTCTACTGTCTCTTATACAC------------------------------------
>feb2016seq_1707
ACTGGGATTAGATACCCCGTCTGTTGGCACAGGGACGTTTAGGTGGTACAGGGGGCGCACAAGAACAGAGAGCCCTAGAGGAGCCTGTTCTA---------------------------------------------------
>feb2016seq_1708
ATACCCCTAGAACCCCCTGCTTCATTGAACCCATTACTACGATTCGTCAAATCGTCTTTATATAAATACGAAATCTAGAGG--------------------------------------------------------------
>feb2016seq_1709
CCCGAGATTAAAGAGCATATTAATGTTTCAGTTTAGTCTATTTGTACTACGCATCTTAGCGTTTTTCTTGCTAGCTA------------------------------------------------------------------
>feb2016seq_1710
TGCTTTGCCTGTATTGGGCTTATCAGGTGTTGTCTACTCTCAAAATGTCCAGAATCAAAATAATGGGCTTTTGAGGTTGTTTTTTACTAAACTTGTAAATGTCATTGGCAATCTGATTGGTC---------------------
>feb2016seq_1711
ACTATGCTTAACCATAAACATTGTTATAAATAAACCTACCTTAACATACCGCCTGAATACTACAAGCGCTAGCTTAAAATCCAAAGGACTTGGCGGTGCTCCATACCCAC---------------------------------
>feb2016seq_1712
GATTAGATACCCCTATGGCAGACTTACTTAGTCGGGACCAACCAGAAAATAAGACGGTACATACGGCGAAGGTTCTAGAGGAGCCTG--------------------------------------------------------
>feb2016seq_1713
GGTAGTCCACGCCGTAAACGATGTCTACTAGGAGTTCGGTCTTTCGGGACTGTCTTCCAAAGCTAACGCATTAAGTAGACCGCCTGGGGAGTACGGCCGCAAGGTTAAAACTCAAAGGACTTGGCGGTGCTTCAGACCCCC--
>feb2016seq_1714
TGTAGTCCACGCTGTCAACGATGACCATTCCCCATGTGTTCCAAGAGTGAAGGCGTGGGTTAGCTAACGCGGTAAATGGTCCG------------------------------------------------------------
>feb2016seq_1715
ATGAGACAGAGAAGCTCTTCGCCCTCTTGCAGAAGCTCAAGGACGATGGGGTCACGATCGTTTTTGTTAGTCATAAG------------------------------------------------------------------
>feb2016seq_1716
CTACCCAACCAATCCCCTGGTTCCACCATGAGCCGATCTCTGAATATAAGAGAATGTCATCAGATCGGGGATGCTCTG-----------------------------------------------------------------
>feb2016seq_1717
ACTGTGCTTAGCCCTAAGCTCTAATAGTTAAACTAACAAAACCATTCGCCAGAATACTGCAAGCAACAGCTTAAAATTCAAAGGACTTGGCGGTACTTTATACCCCT------------------------------------
>feb2016seq_1718
CCAAAAACCCTGCGTATGACACCCCGAGCTAGGTCATGGGCCCAGAACCAAGGAGTTCAAGTGGCTGATAGGACCT-------------------------------------------------------------------
>feb2016seq_1719
TGGATATTTCCTCCTCAGTTGCATCAGCTAACCACTCAGCAGCGCTTAAACCATGCTCAGTATCCATGCGCATAT--------------------------------------------------------------------
>feb2016seq_1720
CCACAATAACGACGTCAAAGGGCTCTGCCATGCGCGTTGCCTCCCCCGGTGCGCGGTATGAAGGTCCCGAGTGTGCCATGGCGAGGCCCCCGAGGGCAGGGCCGATCCCTTCCCTC---------------------------
>feb2016seq_1721
AGGCAAAGGAGGAAAATCTAGAAGAAAACCTGGTGTAACTACAGGTCGTGGTGGCAAGAAACCTAGATTTAGACTTCCTGGAACTGGACCAAGAGTTA---------------------------------------------
>feb2016seq_1722
AGTCGACATAAAATGGGTGCGTAATCCAAAAGGTCGGTTTCATAATCTCATGTTCATCGATACCGTGGCCGAAAGCCTGAAGGGTGTTTCTGGGGTATATGTTATCTGGT---------------------------------
>feb2016seq_1723
CAGCGTCAGATGTGTATAAGAGACAGACTGGGATTAGATACCCCGTAACCCTATACCTTTACGTACATGGAGCTCTAGAGGAGCCTGTTCTACTGTCTCTTATACACATCTCCGAGCC-------------------------
>feb2016seq_1724
TTATGCCAAACTGAAACAGAGTGAGAAAGTCCAGTTTCAGAAGCACTCGATACTCGGCGACAACGCACTACTGTCCCTCACACCG----------------------------------------------------------
>feb2016seq_1725
ACCAGCCAGAGATCAACCTTTACACTATCAAGTTACAGTCCAAAACTGATGTCCAGTCAATGGTGAAATATATCGAATTCACCAACGTGTTTCAAGCACTTTC----------------------------------------
>feb2016seq_1726
ATTGGCACGGTGTTCATGAGGCCCGCCTCATGCCGCCGCTGCCAGCCAGCCGGCCGCCGGTCAGGCAGGGGCCCAACGGCCGGTCGTTGCAGGCCTTCGGAGCATCCACTACGATCCAGTGGAGCCTTTCTACACCCG-----
>feb2016seq_1727
AAGAGACAGACTGGGATTAGATACCCCGATAATAAGTACCGTGGATGCAGCTAAAAGCAAAGGTATCAGCATTACTAGAGGAGCCTGTTCTACTGTCTCTT------------------------------------------
>feb2016seq_1728
TACCCCTGAACGCTATGAGGCTTGGAAAGATTTAGGGCTCTATAAAAATCTAAATACAATTTGGGTTACTCCAACTAGAG---------------------------------------------------------------
>feb2016seq_1729
AGACTGGGATTAGATACCCCATAGCCGCTACACCAATCCATCCAATGGCAGGACGCCAGCCGCTGACAAACACGCTAGAGGAGCCTGTTCTACT-------------------------------------------------
>feb2016seq_1730
GTGTATAAGAGACAGACTGGGATTAGATACCCCCGGTGCGACAAGGATTGATCCTGAAACAAACGAAGTGCTGGCTAGAGGAGCCTGTTCTACTGTCTCTTATACAC------------------------------------
>feb2016seq_1731
GACTGGGATTAGATACCCCTATCCGTGGATCATTCCAGGCGCCTGATGCCGCCAAGGCAGCCGTAGAGGCGTGGCTAGAGGAGCCTGTTCTAC--------------------------------------------------
>feb2016seq_1732
ACCCCTAGCAGATTACCCCTAAGAAGTCAACCTAAGGAGTTGCCTAGCACACTATAGAGAAAAAGTCAAGGGGGCTAGA----------------------------------------------------------------
>feb2016seq_1733
GCATCTCCAAGCAACATTTTGCCATAGCTCATGAAACCTGTTCCTCATGTATGGAGACAAACAAATGATTGACCCCAGTCTGC------------------------------------------------------------
>feb2016seq_1734
TGTAGTCCACGCTGTCAACGATGACCATTCCCCATGTCCCCCTATGGTGGGGGCGTGGGTTAGCTAACGCGGTAAATGGTCCG------------------------------------------------------------
>feb2016seq_1735
ATCTAGAACATAATCCATATGTTGGTTTTAATCCTACAGTTCCTGTGAAAGAGGCAGGTTGTCTTATAGATCCACCTGTGTCAGTCCCAATTGTTGCAGGCGTTAGATTTGCACATACAGCAGCTGCAGAGCCA---------
>feb2016seq_1736
CACCATATTTGTCTGGAAATGCACCAGTCTCTGATATTAGTCATCCATTCATAATAGACATTTTCCCACACCGCGGGTACTATCCTGGTTTTACCCGACTTTACTGCGGAAACAGCTTTTTCTG-------------------
>feb2016seq_1737
TACCCCACCTGTGATTGCTAGCACTATTTCATGCTTTGTAATTATTCCAACAGCACCTAAAGAGCCTCCAAGCGCTAGAG---------------------------------------------------------------
>feb2016seq_1738
CCCCGCCCTCAAAAAATACCAACCATAGCTTCTGAGTTTTCTTCACACGGCACTTCCACTACGCAGCTCTCGGGCAAACCCATCCGTTCACAGATGGCGTTCTTCCAGT----------------------------------
>feb2016seq_1739
TCCTAGAGATTCTCTACCACGGTATTCGCTGGCCTCAACATAAGGTAACTGAGTGGTAGAATCTTTCACCTTTTCAAGGGTAGTTTCATTAACCAATTTAGAATTGATTGCC-------------------------------
>feb2016seq_1740
CCCCTGACACACATGACGACTTCCGCGCCAAGCAGCGCCGAAAGCTGGCCATTCAGAGCAAGCGGGACTCTAATCTAG-----------------------------------------------------------------
>feb2016seq_1741
CAGACTGGGATTAGATACCCCTGGATATCAGAGATATGAAGACCCAAGACGCGCTTGGAGTAGTAAGAAAAGCCCTAGAGGAGCCTGTTCTACTG------------------------------------------------
>feb2016seq_1742
AAGATAAAGATAATATTGCTGTCTGTAATTTAGCCTCTATCAACTTAGCCGCTCATGTTAACCCAAGGAAGAAAGCAATCAAGTGGGATCAA---------------------------------------------------
>feb2016seq_1743
AGATGTGTATAAGAGACAGACTGGGATTAGATACCCCCAAGCCCTTGATCGAGGTGTCTGATGGAGTGACTCTGCTAGAGGAGCCTGTTCTACTGTCTCTTATACACATCT--------------------------------
>feb2016seq_1744
TATGTTATTCCGGCGCAGAGTGGTGTTAGTTAACTGGCTAGCTAATGTCAGATTACCCGACGGGACAGTGAAATGGCTAGAAAACGTCCTATCGAACGAGCTGAATAAGTACACAGCAGAGGTTCTT----------------
>feb2016seq_1745
ATCTAGAACATAATCCATATGTTGGTTTTAATCCTACAGTTCCTGTGAAAGAGGCAGGTTGTCTTATAGATCCACCTGTGTCAGTCCCAATTGTTGCAGGCGTTAGATTTGCACATATTGCAGCTGCAGAGCCA---------
>feb2016seq_1746
GTCTAGCGGAACTAGTGGAAGGGCTACGAACCTTTCTTACGGGAGTTCAACTCTTCCACGGGGTGCCATTTACGCAGTGTCTAGGGTTAAATACCTCGTTTA-----------------------------------------
>feb2016seq_1747
CCAGAAAAAGTCAATAAACCAATTGGGTATACGCTATGGAAAAGGCAATAGGTTCGCTGGATTTAAATCGGCCTGAGTCAAAACAGGAAACCCCGGGTGGTGCTCGCCTGCAAAACACCACGCTGCTTAAGGAGCGGCTA---
>feb2016seq_1748
AAATAGTTCAAAATATTACAAAAACCAATGAAAATACGCTAACTTATACATGTAGACAAAACTTCAAATGACGATAGCTCAGCTT----------------------------------------------------------
>feb2016seq_1749
CAAGGACAACAGGGAATCCCGATTCTCTGATAAGCAGAGACCCGGCACCGGATTGCTGGCGCAGTGTGCGAGACGATAAAGTATAGT--------------------------------------------------------
>feb2016seq_1750
GATACCCCCATTAACCTTATTTTCAATGATTGTGTTCTGAAGTATTGTTGAATTACCCCACACCAAAATATCACCTAGAGGA-------------------------------------------------------------
>feb2016seq_1751
TACACCTGCCACCATCATCGCCTGAAGCGTCTTGCCGGACGCCGGGTAGCGCGCCACCTCAGTAGCTACCGGTCCAGCCCCGACGCG--------------------------------------------------------
>feb2016seq_1752
CACCAATGATTTGGTTACAGGACCAGATATTATATTTTTCTGGGTGGCTAGAATGGTGGTTGCAGGTTATGAATC--------------------------------------------------------------------
>feb2016seq_1753
TGATCAGATTGAGTTAAGTAAGGACATCAAACCAACTGATCCACTTGGTTTCAAAGATTCTAAACCTTACAAAGAAAGAATTAAATCATCACAGAAGAGCACTGATGAGAATGATGCATTAGTTA------------------
>feb2016seq_1754
ACCCCTAAAGAGTATTCCTCTGGGTATCGAAATTCATAATATTGAAGTAAATCCCAAAGCTGGGGGTATACTTGCTAGA----------------------------------------------------------------
>feb2016seq_1755
CGTCAGATGTGTATAAGAGACAGACTGGGATTAGATACCCCGATTAGTTCTTTGTTTGATGGGGCTGGTGTGTACTAGAGGAGCCTGTTCTACTGTCTCTTATACACATCTCCGA----------------------------
>feb2016seq_1756
AACGAACAGCTGCCCGCGGGCCGCGCCCTGCGCATGGCGCCTGCACATTCTGAAATGACGGCCGCGGGCTGCCGCTGGGGGGTCAGCTATGGC--------------------------------------------------
>feb2016seq_1757
CGCACTTCAGGACTATAAGGAGAGGTGAAAACACCACAATCCACTTGGTGGAGATCAGCTACACACAGCTCACAAACATTAAAACCAGGGCGCATGAAAAACAGAGGAAGTACGCACCAACC---------------------
>feb2016seq_1758
GGATTAGATACCCCGAACGAGATTGGATATTAACTCGTGTGATTTGGCTGAAGGGGTTGGAGGCGGGTAAGAACCTAGAGGAGCCTGT-------------------------------------------------------
>feb2016seq_1759
TAAGAGACAGACTGGGATTAGATACCCCTGAAGTAGTGCCTGAACCTGACGTTACAGCAGGAGAAACGCGTGGGCTAGAGGAGCCTGTTCTACTGTCTCTTA-----------------------------------------
>feb2016seq_1760
TCGCTGGCGGCGCAATGGCGCAAGGTCAACGCGAATCTCGGTTGACGAGCGGCAAACCACGGAAGGAGAGTGAGGAGCACGTTCGCAACGGCGTAACTTTGAAGC--------------------------------------
>feb2016seq_1761
CTGGGATTAGATACCCCCACCGACTGGATCAAACCTAATTACCTCAGCCCCCAACTGGGCCAGCGTCATCCCACCTAGAGGAGCCTGTTCT----------------------------------------------------
>feb2016seq_1762
ATAACATTACGAAATCTCATGTTTTTGTAATTAAAGCTTCGGCGGTTAAAGATGGGCATGCGGGACATTAGCTAGTTGGTGAGGTAATAGCTCACCAAGGCTACGATGT----------------------------------
>feb2016seq_1763
AGACACCCCAGACAGACAGACACCCCAGACAGACAGACACCCCAGACAGACAGGCAGGCAGATAGAAGAAAGAAGAATCCGTTCGTTCGTTCAAAAGAGAGTATCCGTTTGTTCAAGAGAGAGCCAGCCACACCAG-------
>feb2016seq_1764
CAGGATTAAACACATGGATCTCTCATTTAGGAAAACCATGGGATAATCGATTAAGAAAAGTGGAAACTGCGATATTATCCACG------------------------------------------------------------
>feb2016seq_1765
ATAGAGGTTGCTATGAAAAAGATTATCTTTCTTGATATTGATGGAGTTTGCAACTCCAACAAATACTTTAGTTCTCCCGGATAC-----------------------------------------------------------
>feb2016seq_1766
CCATGGATATCCCGACCAAGTGCACGCGCCCCCCTCTCCCCGCACCCTCCGTCTGCTCGTCCTCCTCTCCGTCCTCCTCTCCGTCCTTCGCGCCATCTGCCGAAGCTCGC---------------------------------
>feb2016seq_1767
AGAGACAGACTGGGATTAGATACCCCAAGGTACTCAAAGCCTTGATGGGCAAAATGATGCAGCGCATGAACTGGCTAGAGGAGCCTGTTCTACTGTCTCT-------------------------------------------
>feb2016seq_1768
AGATACCCCGTATCAGGAACTTCAAGGACGGGCAGGAAGAGTTTAGAGGGCGTATAGACGAAAGGGTAAAGAGGCTAGAGGAG------------------------------------------------------------
>feb2016seq_1769
CAACGTAACTTCCACCACCCAGCACTTGGCCAGAAGCAATGACATTGCTCATGGTCGTATCTATTTGACCGACGATACCACCGGTACGCTCACCACCTTTAATCAAACTGCCGGCATAACGACTATAGGTAATACCGGGG---
>feb2016seq_1770
TGCTGAACTAGCTGTCTTTGAATACCTTGGCAAAGCTGTCAAGGGTGAGACAGATATGGCTGAAGACATACGTAAGCAAGTTGCTTCTGATGTTGAGGCTGCA----------------------------------------
>feb2016seq_1771
GTCGGCAGCGTCAGATGTGTATAAGAGACAGACTGGGATTAGATACCCCGGACGTATACGCAGTAGTTATAGCCCTAGAGGAGCCTGTTCTACTGTCTCTTATACACATCTCCGAGCCCACGA--------------------
>feb2016seq_1772
ATCTAGAACATAATCCATATGTTGGTTTTAATCCTACAGTTCCTGTGAAAGAGGCAGGTTGTCTTATAGATCCACCTGTGTCAGTCCCAATTGTTGCAGGTGTTAGGTTTGCACATACTGCAGCTGCAGAGCCA---------
>feb2016seq_1773
AATGTTGAGCATGAGCTACTCCTATTGCTACTGATATTATTGACGTATCAGATAATTCATATACTTTTCAATATCCTGGAAAAGTAGATGTACACCTTATAGGTGCATGAGGAT-----------------------------
>feb2016seq_1774
TGTGTATAAGAGACAGACTGGGATTAGATACCCCGCAGGTGTTTCTGACACACCGACCTCTCGCTGCCATGGCCCTAGAGGAGCCTGTTCTACTGTCTCTTATACACA-----------------------------------
>feb2016seq_1775
GGGAGTACAAGAGAGCCCCGCTTGAGCCGCAGCCAGAGCTGCGCTTTGCGCTAGTTCGTTGGCCACCTCCAAGCTGATGAAGCTGGTGATATCTCCAGCCGGAATGGTAGCGGTGTTA-------------------------
>feb2016seq_1776
ACAGACTGGGATTAGATACCCCACTAGTTCCTGATGAACCTGAACTTCCTGAAGTACCTGATGAACCGCTTGAACTAGAGGAGCCTGTTCTACTGT-----------------------------------------------
>feb2016seq_1777
AGCGTCAGATGTGTATAAGAGACAGACTGGGATTAGATACCCCGTTCAAGGATGTGCGAGGAACTTGCCTGCCGCTAGAGGAGCCTGTTCTACTGTCTCTTATACACATCTCCGAGC--------------------------
>feb2016seq_1778
ATCAAGGAGCTCTGTTCCAGAACCTTCGCTCTGTTCCATCGGAGCCATCTTGGCGCCAAGAACGGCCCAGGAGGCCT------------------------------------------------------------------
>feb2016seq_1779
GAGGGCTGATGCTCAGCTGGCTGAGGTCGGCTGTGACTGGCCTGGACTCGAGAGACATAAAGTCCACCCCCGGTGACTTGCCGCGCCTTTTGTCAGTGGCCATGAGC------------------------------------
>feb2016seq_1780
GTACTAGATTGCAGTTGTGGGATATAATTCGTGATTTAGTTTCTCAGGGAGTAACTATACTACTGACTACACAATAC------------------------------------------------------------------
>feb2016seq_1781
TACCCCCAACCGAGCGGTAAACACCAGCAAACTAGCTGTAACAACAACCAAACTAGTTGTAAAAAACCAACAAACTAGAG---------------------------------------------------------------
>feb2016seq_1782
GCTTGCAAGCATCCCGAATGCAACATAAAAGTAGAAGTCGAGTCTCTTGTCGAGGCGCCAAAGCAGGAAACGGACCATGACAAGCTCTTCGAGACCAAATAAGAGTCGTGAAATGCCATAT----------------------
>feb2016seq_1783
GGATTCGGTACGTGGTATTGGACTCACTAACGCAGAGCTTATGCGCCTTACTAGTTACGGGGGAGGCGTGGGAATATCCCTTAGCCGAATTAGAC------------------------------------------------
>feb2016seq_1784
GATGTGTATAAGAGACAGACTGGGATTAGATACCCCTGTTCGAGGTGGGTCAGCTGGTCGCGGACCGTTATCAGCTAGAGGAGCCTGTTCTACTGTCTCTTATACACATC---------------------------------
>feb2016seq_1785
GCCCATAAGAAATGGATATCAGAGAACGCTGAAGTAAGAGATGAGGCGAGAAGAAGAAAGGCGAACAGTGATGCG--------------------------------------------------------------------
>feb2016seq_1786
TCGCGTTCGGCAAGCAACGTTGCGTTCTCGTCGCGCGAATACTTCCGCAGATTGCTCAGTACCTCGCAGCAAAACGGGACGTACACACTCACCCTCCACGCCCGGCGAGCACGATTGCCAGCCGGGCAGCGTCCAAA------
>feb2016seq_1787
AGAGAAGCAGCGCCTGATCCTTACCCACGAGCTGCTGCACCTGGTGCTCGCTCGATATGCACGAGTCACCGAGACG-------------------------------------------------------------------
>feb2016seq_1788
TTAAGCTCTGGCTCACCTAAGCAAGGTCGGTGCGTGGCGTGTTGTCCCCCTGGTGTCCTGTTGGCAGAATTACACCTCTTTAGCACCCGTATTCCGTATCTTTACCATAACATGCCCTGTTTCGGCCCA--------------
>feb2016seq_1789
GGCGTTTGAAGCGGGACTACAAGCAGGTGACTACATCACCCACCTAGATGGTGTTTCTGTGATAGATATGACTTTAAAAGAAGCCATTGATTTAATGCGAGGTGATGTTGGAACAACCATTACTCTCACCATCATTCGAT---
>feb2016seq_1790
CTGATATCCAGGATTTCCGTCGTCAGCCCACTAGCCTAGACTAGCCTAGACTAGCCTAGACCTTGATATCCAGGATTTCCCATCGTCAGCCCACTAGCCTAGACTAGC-----------------------------------
>feb2016seq_1791
GTCTTTCTTCAGTTTAAGGACCTCGTCTTCCGAATAACCGAGCTGACTCAATATTATGTCAGTATCAGCACCCAGTACTTTTCCCG---------------------------------------------------------
>feb2016seq_1792
ATTTTTCACTCAGGATGTGTTTCAAGCAAAGTTTAGACAACTATGAGCAATTGTTATAAAAATCTGAATTCCCAAAATTTCTCAGCTTAACCCTTTCCTGC------------------------------------------
>feb2016seq_1793
CCCCAGAGCTACGCGGGGCTAAATGCGCTAACGAAAAACAAATGGGTATCGAGGCGCGTGACCTTGTGCGCTCACTAG-----------------------------------------------------------------
>feb2016seq_1794
CGTAGAGGAGTTGATGGATGCACTGTCTGTCGCACGACAGGAAGCGGCGATGGCAAAGGAGGAGCTGAATAAGGCTATTGAGATGAGTGAGAGAGACCATGGGGTCATTACAAAGGAG-------------------------
>feb2016seq_1795
TGTGTATAAGAGACAGACTGGGATTAGATACCCCGGACACCCTGATTAAAAGTTATTGAGGGGAATTTCTATAGCTAGAGGAGCCTGTTCTACTGTCTCTTATACACA-----------------------------------
>feb2016seq_1796
CCCAAAACTGTTCTGGCGGCCCGGGGAAAGGGAACGAAGGTGGCGCTGAAGGACGACGGCGCATACCAGCGCGTACCCCCAAAACCCCGCCCATGAACGGCAACGCGATGGGAAGCAGCCCTAGGCGT---------------
>feb2016seq_1797
TGCCCTCCCAGGAGCTGTGGCCACTCGACTGTGCCTGAGCTGAGAGCGTGTGAGCTCGATCAGCGGGGCTGGGAGGTAGAGACAAGAGAGCTTGCAGTTGAA-----------------------------------------
>feb2016seq_1798
AACACACACACACACACATCCATCCCAGCATGTATACGAGCTCATGTATACATATAAGACATGTGCATGTAAGTGGGAGATTTAGGTTCAGGATCAGCGTATAGATTTTTAAGAAACCTAACTTAGCAG--------------
>feb2016seq_1799
CAAGGTGCACCCAGAACTACCTCCTGGATGCGTCGACTACAACTTATTCAGTTCTCAATACCTCCTATCGTCGCAAGTGGGGTTCAGTTCAGGAAGAGAAATCGTTCTTAGCAGCGT--------------------------
>feb2016seq_1800
AGCGTCAGATGTGTATAAGAGACAGACTGGGATTAGATACCCCTCAGCATGTCGACGAGAGGTTGCTTGATGCCCTAGAGGAGCCTGTTCTACTGTCTCTTATACACATCTCCGAGC--------------------------
>feb2016seq_1801
AATGTGCATTGAAAAACGGCTACGCTGCACTGCAGCAATTCCAATAATCGGATCGAAATCCGCGTGTGCTAGTCTCTGCCGCCTAGCTTGATTTCAGT---------------------------------------------
>feb2016seq_1802
GGATTAGATACCCCAGCAAGTGACTACAACAGCAACAGGCAAGATTGCAGCCCTTCGCAGGAAAGTGAAAGCCACTAGAGGAGCCTGT-------------------------------------------------------
>feb2016seq_1803
TCCCTCCCAAATGGGTCCAAAAAGGATTTACTCAATTCAAGTAACCCCTTGAAGAATAGCGTAAGCAACCCTGACGAGATGATGTTAAATGTACCCATCTTCGTATATAGTG-------------------------------
>feb2016seq_1804
GCTATGCTTAACCCTAAACTCGAATAGTTAGATCAACAAAACTGTTCGCCAGAACACTACAAGCAACAGCTTAAAACTCAAAGGACTTGGCCATGCTTTATATCCCT------------------------------------
>feb2016seq_1805
TATAAGAGACAGACTGGGATTAGATACCCCCAAAAACGGGAGGGGATAAGGAGGGAGGGGTGATATGTTCACTCCTAGAGGAGCCTGTTCTACTGTCTCTTATA---------------------------------------
>feb2016seq_1806
CATTGCTAAAACGGAAGCGCCCTAAGCCTTTTCAAGAATGAGCTTCCGTACTCAAACCCCTCAAACTCTTGAGCTTAAATCCACTTAGGCTTAAATACGGGTTTGAGTTTTGGTTGTAATCTGGGCGCTGAGCACTACTCTT-
>feb2016seq_1807
CAGATGTGTATAAGAGACAGACTGGGATTAGATACCCCCAATAAAACTCAGCAGAATGATATAAATCTGCCGTACTAGAGGAGCCTGTTCTACTGTCTCTTATACACATCTC-------------------------------
>feb2016seq_1808
GATAATCGAAAGGTATACCATGAGATCCTCCTGGAAACACACTTTCAGGAGATGTTGACCGAGCATCTAAAGCTCAGAAACGTGAAGATGTGTCTGCACGGAGGGG-------------------------------------
>feb2016seq_1809
ACAAGCCCTGGTTACGGTCCCCGACTTCAATCTTATCCTGACGTACGATGACTTCGAGCTGGAATGTCTGTTCCTGCGGGTCCACGGGCTCA---------------------------------------------------
>feb2016seq_1810
CTGGGATTAGATACCCCCTTCAAGGAGAGGCTATTTCCTTAGCAATTCTAAATGATGAGCCGGTTCCCTATGGACTAGAGGAGCCTGTTCT----------------------------------------------------
>feb2016seq_1811
AAGCGGCCTTGCTGCATGCCCTTAAAGAGGCCGGATGGACTGATCTAGGCCGGGTCGCATCGGCAGAGTATCCGACGAAAAAGCACCTATTCGCTGATCCGGCCATATTGCGCCAGTACAACAAATCAGACCTTAGACGGATG
>feb2016seq_1812
TTCAGCCACTCAGTCAACTGGGTCAAAGTGACACTACCGACGATTTCCACAGAAAATTCACGATGTGGTTTCAAGCCGATAATGCACGCAATTCTGAT---------------------------------------------
>feb2016seq_1813
CACAGGAACCCCCCTCAGAGAATGAACCAGCCAGCCTCATCCCAGAGGAGCCCGAACCGTCCATCGAACCTCCGAGCCTTGAC------------------------------------------------------------
>feb2016seq_1814
AGTAGATATTTCAGCTGAAGGTTTAAAAGATATAGTTGATCACGTAATGGGTGGTTTAGGAAGAGAAGCTAAAGCACAAGCAGACTTTTATGGTG------------------------------------------------
>feb2016seq_1815
GAGACAGACTGGGATTAGATACCCCGAGTTTTATGCGTAACGTATGTAGCGGGGCGGTACGCCGCCCCGCCGACCTAGAGGAGCCTGTTCTACTGTCTC--------------------------------------------
>feb2016seq_1816
TTGTACCTGATGAGCCTGATGAGCCAGAGCTTCCTGAAGTACCTGATGAGCCACTTGAACCACTTGTACCGGATGAA------------------------------------------------------------------
>feb2016seq_1817
CGTTCCTGACAAGTAACATGTTCCAAAATCTCTTTGTGCTTCAGCATTACCTTGATATGCTGCCGGCTCCAAAAGCTCTACTGCTTTAGCATAATTAGGCTGAATCCCAGGAGCACCCCACAGATAGGCTCTTG---------
>feb2016seq_1818
GACGATGGAAGTCAGGATGATCCCCAATCGTGATGACTGGCAGGTAATCTTCGCTTGCCCGGGCAATCTGCCTGAGTGTTTGTAGACCGTAGTTCCAGCCAATATCTCTCTCGGCGATGACCTCAATC---------------
>feb2016seq_1819
TGGGATTAGATACCCCATCCAGCTTCCTCGCCGACTAGACAAAATGCATCCGGTAAACATCTATAAGCGCCTTACTAGAGGAGCCTGTTC-----------------------------------------------------
>feb2016seq_1820
CCAAAAGTACCCCCAAACACATTTGGAAACTTTTTTTTTCGGGTGAGGTTTCACCCCAAATCCCCCCAAAACGGCTAAGTCCCCGAACCCCCCTGCAAGCTACTAGGGTTCAGGGGGTGCCCAGACACTCAAAATGGGGT---
>feb2016seq_1821
ATAAGAGACAGACTGGGATTAGATACCCCAATTAAAATACCATCCGTGAGTCAATCAGAACCTATCAAAGTAAACTAGAGGAGCCTGTTCTACTGTCTCTTAT----------------------------------------
>feb2016seq_1822
AGGCTCTTGCATTGTAACACCGTAAAGGGTGTCGTTAAGCTCCATGGTCTTTTTGTTGTGAGTAATTAGAATAAACTGCGAGTCTGAACTCATCTCTCTTAAAAGCTCATTAAAGCGTCCAACGTTGGCATCAT---------
>feb2016seq_1823
GCCCTGATATTTCCCTGCAGCCCAAACAGCGTTGGCCATTGGGATATAATCAACCGCTAACAGAGATGTAGACGTGG------------------------------------------------------------------
>feb2016seq_1824
ACTGGGATTAGATACCCCAATGGGTAAGATTGCTAAAAACTTTATCGAAGAAGGCGTAAGCTTAGGTGTATCTTCTAGAGGAGCCTGTTCTA---------------------------------------------------
>feb2016seq_1825
ACAAGCCTAAAGAGCCATAGAATATATCTATGAACCGTTCTGATGGCTTAGAAGCATATGTGCGTCCTGTCCAT---------------------------------------------------------------------
>feb2016seq_1826
AAATAGTTATGTGTAAAGGGGCAACTGAAGCTCAGAATGTTCCCATAAATTATAATAAAGATATTAATCTTTATTTAGTGAGGACCCCGGAGTAC------------------------------------------------
>feb2016seq_1827
GGATTCAATCCGAGGCATTGGCCTTACAAACGCTGAACTTATGCGACTCACAAGCCTTGGAGGCGGTGTCGGGATCTCATTGTCGAGAATTAGAC------------------------------------------------
>feb2016seq_1828
GGCAGCGTCAGATGTGTATAAGAGACAGACTGGGATTAGATACCCCAGCATTAATTACTTCATTTTTACCAAATCTAGAGGAGCCTGTTCTACTGTCTCTTATACACATCTCCGAGCCCA-----------------------
>feb2016seq_1829
TATAAGAGACAGACTGGGATTAGATACCCCGAGGGATGCTATTGCGCTGAAATCACTTGCTCGTATAGCTATTGCTAGAGGAGCCTGTTCTACTGTCTCTTATA---------------------------------------
>feb2016seq_1830
AACCATCGAGGGGGTAGAGGTAGCCCCCTACACCCCCGTGGAGCACAACCATGTCTTGGTTCTCATAGGGGACCACCCCAATACC----------------------------------------------------------
>feb2016seq_1831
ACAGACTGGGATTAGATACCCCCCCCTTCAGCAGGCAGCACGCGGACGGCAGCAGCACAAACCTGCTGGCGCGGCTAGAGGAGCCTGTTCTACTGT-----------------------------------------------
>feb2016seq_1832
AAAGCTGTCATGGACGCCCAGTTCAGCTCCATTAGAGGCAAAGGTGATGGGAAAGGTAGGCTGCCTGAATGCATCGCAG----------------------------------------------------------------
>feb2016seq_1833
CCCGGGAGCCCGTCTAGAACTTCGCAGTCGCACGGGCAACGCGCTGCAACAGACCTATGTCTTTTACGATAAAAACGGCAAAGAAGTCACTCAGAAGCGCTACGACAAGCTGATCCCTTCGT---------------------
>feb2016seq_1834
CCTCCGGCACCGCCTCCACTATTACCCCATCTGCACCCGCGCAATCCACTGATCAACCATGGTCTCGAGCACGCTGAGTGGCACTGCACCGCCTCCCAACACGGCATCATGGAAACCGCGGATGTCGAACTTATCGC------
>feb2016seq_1835
ATTGGCACGGTGTTCATGAGGCCCGCCCCATGCCGCCGCTGCCAGCCAGCCGGCCGCCGGTCAGGCAGGGGCCCAACGGCCGGTCGTTGCAGGCCTTCGGAGCATCCACTACGATCCAGTGGAGCCTTTCTACACCCG-----
>feb2016seq_1836
GAGACAGACTGGGATTAGATACCCCACCACAGCCTGCACAGACGGCCTGGAAGATTCGTCCATTGCGATCGAACCTAGAGGAGCCTGTTCTACTGTCTC--------------------------------------------
>feb2016seq_1837
ATCAGATAATATTTATGACTATTACACACCATTTGGTGATAAACCAACAGACCCCGGTATGTCTTTGGCAGAAATGCAAAGACAATACAGAG---------------------------------------------------
>feb2016seq_1838
GGGTAGTCTCAGACGTAAACGATGGACGCTCGTGAGAGCTAACTGCTCTCACTCAGCTAACGCGGAAGCGTCCCACCTAGTGAGTACACCCGCAAGGGTGAAAACTAAACAGAATAGGCGGCTTTACAAACGA----------
>feb2016seq_1839
GATGGTGACGCCACGATGGTCCTTGGCCCATGCTACCACCTCCGGCGCCGTCTGTTGGAGTCTCTTCACTCTATGTCGCAGTAAGAGGCCGTTGACGCAAATGCTGAGGCAAAGAAAGGAAACACCATACTTGAAAAGATG--
>feb2016seq_1840
AGGCGAGCACGCCTCCTGAGCGGCAGGCGTGCCTACCCGCGCTACACGCGGCAGAGCCAGAACCTATCCGGCCAGCAAAGTGGAGGGGAGCCGAGGACGACGC----------------------------------------
>feb2016seq_1841
CAAGACCTGATTTTTCTTCCAGTCGCCCATTGCCTGCATTGGCTGCCCGAATTTTGATTGATTTTCCCCGCGTTGACAGACTCTTTGACATTGATTGGGAATGACGA------------------------------------
>feb2016seq_1842
CCAAGCAGTTGCGCTCCCATCCCTGCGAAGTCCATAAACGATAGGGCAGCCCCGACTACAGGCCCCCCCATAAGAGTTGCAGCCATTG-------------------------------------------------------
>feb2016seq_1843
GTCCGCAGAAGCCGCGACCACGGCCAGGGTCGGCACCACGTCGGGCATATCGCCCATATCGACCGATATCGGTTCAAGC----------------------------------------------------------------
>feb2016seq_1844
CCCCAGAGAAGCGCACAACGGATGAAGAAGAGAAGGCGTTAGGTATCGATGCAACAAATTGGTTGAAGAAGCAACTAG-----------------------------------------------------------------
>feb2016seq_1845
CGCAGCACCAGCCCAACCACAAGAAGGAGCACTTAATCTTGAAGAAATATTTGCAGAATATGGTTTACAACAAGGACTTCAAAATATGTCTCCTAGTTTGAGAAGAGCACTAGCAAACCCAGTTGGTGTGCCTCCATTTAGAT
>feb2016seq_1846
CAGTCTCCATTAGAAGAATCTCATGCACAATATTTTTTCCGGGGTCTGGGTGGCCCAAAAGGTATATTTCTGGAAGGTCATGGCCTAGGATTTGCCAGGGTCTGGGGCCCAAAAGACACAAATCTT-----------------
>feb2016seq_1847
ATAATACCGTCTTGACCAGGAGTACCTTCTAAAGACCCGGCGCCTTGGCCGCCGCCTCCGCCTCCACCGGACCCCCCTAGTCCGC----------------------------------------------------------
>feb2016seq_1848
CCCCTGTTAGAGACGCCTTCCTAAGGGCGTTGGCGAACCAAGACTATGCCGAGGCCAGAAGGCTTAGGCCCTACCTAG-----------------------------------------------------------------
>feb2016seq_1849
AGAAGAAGGAGCGTTCAATGCAAACCTTGTCGAACTTATTCCGGACGATGAACTATCGGCCTTGGCTAATGAATTAATTAGTGATTACGAATATGATAAAGATG---------------------------------------
>feb2016seq_1850
TACCCCACCTGTGATTGCTAGTACTATTTCATGCTTTGTAATTATTCCAACAGCACCTAAAGAGCCTCCAAGCGCTAGAG---------------------------------------------------------------
>feb2016seq_1851
TCCCTCCCAAATGGGTCTAGAAAGGATTTACTCAATTCAAGTAACCCCTTGAAGAATAGCGTAAGCAACCCCGACGAGATGATGTTAAATGTACCCATCTTCGTATACAGTG-------------------------------
>feb2016seq_1852
GACTGGGATTAGATACCCCACTAATTGCTGGAATCAGTTCGTTTGGATACAGCGGCACCATAGCTCATGTCCTTCTAGAGGAGCCTGTTCTAC--------------------------------------------------
>feb2016seq_1853
TGATCAGATTGAGTTAAGTAAGGACATCAAACCAACTGATCCACTTGGTTTCAAAGATTCTAAACCTTACAAAGAAAGAATTAAATCATCACAGAAAAGCACTGATGAGAATGATGCATTAGTTA------------------
>feb2016seq_1854
TTGGTTATTCGTCCCTCCTACACCATGGGTGGGCTGGGTTCTGGATTCGCCCACGATGAGGCCGAGCTTATTCGGATGGTGAGCGATGGACTCCACCAGAGCCCCACTACAGAGGTACTC-----------------------
>feb2016seq_1855
ATGATCGGTTTGGTATGTCAGGTGGTGTGACAGGACTGGTTGTAGGACTAGAGCCAGATTGGGTTAACGCAAGAATTAACGTGAAAGTGATGGTGTAACAATGGCAACTCCAGTAAATCAAAGGCGTGCAGCT----------
>feb2016seq_1856
CGCCGTAGTTATTGCTTGAATACGTATTTTCTTTATTTCGTACCTCAAATCCTATATTCCTGCCGGGGACTCTTAACTGTCCATACAATACAGGAACTGGGTCGCCTT-----------------------------------
>feb2016seq_1857
ACTAGGATGGAAATAAAAATTTGCAGACCATATATTTATAGTCTAGTAAAAATTTTAAAACCTGCCATTATATTATGTGTTGGAGAAATTGCCACAAGCCTCATTTTAAAAACCAATCAAGGAATTATTAAAT----------
>feb2016seq_1858
CGGAAAAGATCGTCACAACCTACACCACCGTCAAAACCCGCGCCAGCACTGGCTTTCCGGGGTGTAGGTGCGCGCCTGCTGTGACGATCTAACGTCCATTTTCCACCGCCAGACACCCC------------------------
>feb2016seq_1859
GAGACAGACTGGGATTAGATACCCCCAAAGATGGACACGAGCACGCCGATGGTGGTCACTCTCACAGATGGGCGCTAGAGGAGCCTGTTCTACTGTCTC--------------------------------------------
>feb2016seq_1860
CCCCGAATATGGGGATGAAGATGGGACGGTTCCCGGTGTTGACCGAAACAAGATGCTGGAACTTCTCAATATGCCTAG-----------------------------------------------------------------
>feb2016seq_1861
ACGATGGGGACCAAACATATATGTGGCAAGGGGGTGCTTCAATCGCGACGTGCTCGGGATCTAGACTTCAGATCTTCAGCC--------------------------------------------------------------
>feb2016seq_1862
AGCGGCGCAGTTTTTTTTATTTTTGAGCTTCGGCCCAGCATATGAGTGTCGTAGGAGCTAGAGTGCCCCGATGTCGTAGGAG-------------------------------------------------------------
>feb2016seq_1863
CATACGCAACCCTCATAGCTCTCACCTTTTGTGGTGTTAGATAAAATGGTCTCAGACGCTCGACAAGAAGAAGGAATATC---------------------------------------------------------------
>feb2016seq_1864
CAGGGACCGCCATTTATGCCTTATTTCGTTTATATGCTGCTATCTAAATATAAGGGCAAATTTATTAGCTATGTTGGTTACACTAATAATTTAAAGAATAGATTAACGCTTCATAATTCAT----------------------
>feb2016seq_1865
TTTTAGCTATTATAATAAGTTTAGAGCGTGAGGTTTTTTGTCTCATATGTATTGAACCCATACAAAAACTTGCAAAATAGTGCCAAATGGCATAGCATGTTAAGAAATACTTTTATA--------------------------
>feb2016seq_1866
AAGAGGAGCTTGTTCATCGACAGGTGCTTGTTCTTCAACAGGTGCTTGTTCTTCGACAACAGGAGCTTGTTCTTCGACAGGTGCTTGTTCTACAC------------------------------------------------
>feb2016seq_1867
GTTGTCCGCGGCAACAGGCACAAAAGCACAAACAACATAGAGCGGATGGTGGACTGTGCGTCGTGCACCGGGGCTACCATCATGGACAACGCATCAGAGTCGACAACTGCAGCATTCCCAATA--------------------
>feb2016seq_1868
AAGCGGCTCTGTTGCACGCGCTTAAAGAGGCCGGATGGACTGACCTTGGCCGCGTAGGCTCGGCAGAGTATCCGACGAAAAAGCACTTATTCGCTGATCCGGCTATCCTGCGCCAGTACAACAAGTCAGACCTCAGACGGATG
>feb2016seq_1869
TGCACCCGATATATATCTACTTCAGTTTCCCCATATATATGTGGGATCCCAAATTTATCTCGAAAAACGTCGAGT--------------------------------------------------------------------
>feb2016seq_1870
CACTAGGGAATTCCTAAAGATTGAAATTGAATGGAACCCAAAGAACGACTCCCACGAGGGACATGTCGCCATGATTGCTACCGTCATTGATACGGTGCGTCAGCTTATTGTG-------------------------------
>feb2016seq_1871
TTGAACTGCGCTGAGAAATAGGGAGAGCTTTTCCTTGTATTATACATTTTGAGTTGTTAGCATTGGATGGGTTGATAAAATTCCGGGATCTTATATAAACATCATGGAAACTATAT---------------------------
>feb2016seq_1872
AACTTCGAGGACCAGAGTCCCGTGCCAGCAAAAGAATTCATAGCAAGGACCACACAGTGGTTGCAGAAGAACATAGGCAAACGATCT--------------------------------------------------------
>feb2016seq_1873
GGTAGTCCACGCCGTAAACGATGTCTACTAGAAGCTCGGAGCCTCGGTTCTGTTTTTCAAAGCTAACGCATTAAGTAGACCGCCTGGGGAGTACGGCCGCAAGGTTAAAACTCAAAGGACTTGGCGGTGCTTCAGACCCCC--
>feb2016seq_1874
GGGATTAGATACCCCTCCTCAGTCACGCGCCAACCGGTTGATTGGCTCCCCACCAAGTAGCATGGAGGCTAGTGCTAGAGGAGCCTGTT------------------------------------------------------
>feb2016seq_1875
AACGTTCAGCGATATTTATATTCCTCAACAAGATGTGCTTTAGGGGTGTGTACAGGGAGGGACCAAATGGATTCAACGTACCTTACGGTCATTATAAAACCACACCTGCCCAAATTACC------------------------
>feb2016seq_1876
ATTAGATACCCCACTGTACAGGCATTGCTGGATCACTACGTACTTGCTCAATAACCTTACTAATAGGGATAGCCCTAGAGGAGCCT---------------------------------------------------------
>feb2016seq_1877
CGACGCTCGGCTCTTCAGGCCGACGCTCTACCAACTGAGCTACCTGTCCATTATTTGCGCGACCCCAAGGACTCGAACCCTGACTAATGGATTTGGAATCCATCGTGCTACCAATTACA------------------------
>feb2016seq_1878
GCTGCTGAATAGCTCAACCTATACCCAGGATGAACATTAACAATTTGCTTTCAATGCGTAACACAAATTTTATATTAAGCGTAATCT--------------------------------------------------------
>feb2016seq_1879
AACAGCGACATTTTCTTTAACACTCGCCGTATGGCTGGAATAATGAAAGGAGGCGCATGACAACCCAAGTAGTAGAGCAGACCGTGGAGCAGAAAGAGATTCAGGAG------------------------------------
>feb2016seq_1880
TGCATAGACTATGGTTTCAACGCTCCTTATGCTGCTCTCTGGTTTGCCAGACCGCCCGGCTCTCAATCTGCCTATTTCTATCGAGAGCAGTATGGGGATGGTGTTCGG-----------------------------------
>feb2016seq_1881
GGGATTAGATACCCCGGAGTTTGAAAAAACTAGTACTATAGAATTCGATTCGGATAAAACAAGGCTATCTCTTCCTAGAGGAGCCTGTT------------------------------------------------------
>feb2016seq_1882
AGTTCCTCCGTCAACGACTCATACATCAGTTCCTCCTGGTGCAAAGTAGTCAGTGCCTTGTGTAGCACTTGATACTGCTGTTCAGTTGCC-----------------------------------------------------
>feb2016seq_1883
TTGAGCCACTTGTACCTGATGAACCTGAAGTTCCTGATGAACCTGAAGTTCCTGATGAACCTGATGAGCCTGAACTG------------------------------------------------------------------
>feb2016seq_1884
TTCCTGGACTGAATCGCGTGCTGGTCCCCCTTAGCACGGGCTACCAAGCTCTAGTAAACGTCTCCAACGGTTCAACGTCAGGCATGTCGAATTAC------------------------------------------------
>feb2016seq_1885
TAGTTATCTGACCCGAGGTTTCAATGCGGTTTTGAAGAAGTCGGGAATCAGGCGAATTCGAATCCATGACCTAAGGCACACTTCAGCAAACATTGCTCTGGAATCAGGGGCAAGG----------------------------
>feb2016seq_1886
CTTCTTCGGCACCCATTTGAACTGGGTCACTTTGTACATCACCTTGTCGCGGAACTGGCCGAAGTATTGTGGGCAGCCGTGCGGATTGACTAGCTTGGCTAGACCGAACGCAT------------------------------
>feb2016seq_1887
GTGTATAAGAGACAGACTGGGATTAGATACCCCGCAACGATGACCCTGCGTTATCAATCGATAACGTCACATTCCTAGAGGAGCCTGTTCTACTGTCTCTTATACAC------------------------------------
>feb2016seq_1888
TTACGCAGAGGTCACGGAGCAAATGGTCATTGATTGGATCAATCAAGAGGCTATCCGTGATGGCAAAAATCTAATAACATCTAGG----------------------------------------------------------
>feb2016seq_1889
TTAGATACCCCCTTTTTTATGTCTTATGCTTCCCTCCCTACCCGCCCTATAGTTTAGGCACCTTGTAGGCGATTCTAGAGGAGCC----------------------------------------------------------
>feb2016seq_1890
CTGGAGACCTAGTTTCGTTTAATAAAAACGATTTGATGAAGTTCAGAAACTTCGGTAAAAAATCACTTACTGAGC--------------------------------------------------------------------
>feb2016seq_1891
ACCCCAGTAGTCCTAACTGTAAACTATGAATGCTAGATTAAAATTCAAAATAATTAGCGGTTCAGAATAGCTAGCTAGA----------------------------------------------------------------
>feb2016seq_1892
TGTAGTCCTGGCCGTAAACGATGAACACTAGGTGTCGGGGGAATCGACCCCCTCGGTGTCGTAGCCAACGCGTTAAGTGTTCCGCCTGGGGAGTACGCACGCAAGTGTGAAACTCAAAGGACTTGGCGGTGCTTTAGATCCAC
>feb2016seq_1893
ACTACACCCGCTATCCGCCCGGGTACTACGAGCACTAGCTTAAAACCCAAAGGACTTGGCGGTGCTTTAGATCCAC-------------------------------------------------------------------
>feb2016seq_1894
AACTCAGAGTTTATAATCAATTTATTAGCAAGCATTCGCTTTGGTAGGGTGCGACGAGTACAGAACCAAAACGACATAACATTGTAATATTATGCCACAGAATTACACGAACGCAACACCCGAGCGA----------------
>feb2016seq_1895
ATCGATCAATCAACAATCAAAACAGCAACACAGCCTAACACAGCAACACTGATAAGAAGACACGGTGCATCATTGACCAGTGACCATCGCCTACATCATCATCATGAACGCCGCCATCCGGACCATTG---------------
>feb2016seq_1896
CTTCGCTTCTTCGGAACAAACCTGCCTCGGATGGAACTGTCAATAGTTGTCTCGATTACATCTCCTCCAATAATCCAGCCTTCG-----------------------------------------------------------
>feb2016seq_1897
TGTGTATAAGAGACAGACTGGGATTAGATACCCCGCCCCTGCGCGAGCAACTGACAGTCTATCTGAAACCATATCTAGAGGAGCCTGTTCTACTGTCTCTTATACACA-----------------------------------
>feb2016seq_1898
CACCTCTCCCCCTCCCGAGGCACCTCTCTCGACCCCATCGCAAAGCACACCACACATACACTTCTTCGTGACACAGATGGA--------------------------------------------------------------
>feb2016seq_1899
AGACAGACTGGGATTAGATACCCCTTACGTTAATTTCATAGTGACTTCGAAAATATGAAACACTACGTTTCCTGCTAGAGGAGCCTGTTCTACTGTCT---------------------------------------------
>feb2016seq_1900
ACTGGGATTAGATACCCCTCCAAAGAATTCTGCAATACACACCAGGCTGAGCAACAACAAGTCATGAAAAATCACTAGAGGAGCCTGTTCTA---------------------------------------------------
>feb2016seq_1901
CTTGGTTGCTATAGTAATACCAGGTCTTTAGTACCCTTAGTTATAAGGATAGTGGTGGTGGTACCACTTACCTAAGACAACCTAAGGACTCGTTTGGTTGA------------------------------------------
>feb2016seq_1902
AGATACCCCAGACATATGAAGAAATCTTTCAAAATACTTTAGCTGAGCTATACAGAAAAAAACTGGGTCTAGGGCTAGAGGAG------------------------------------------------------------
>feb2016seq_1903
AGACTGGGATTAGATACCCCGATCCACAATGAGGAGGGCCCCATGGTCGAGGTGGAGAAGCCCTCCAAAACACCCTAGAGGAGCCTGTTCTACT-------------------------------------------------
>feb2016seq_1904
TTAGATACCCCCTCAGCCTCCCCGAGTCCCAGACACGCCAGCTGCGATTCGAGCTGCAGCTGGCGTGTCTGGGACTAGAGGAGCC----------------------------------------------------------
>feb2016seq_1905
AATTTGACCCATTTGAGTCAAGCCCCTGGTACATGTAAATGAGCTTACCCATTACAAATATTTTGGGTTTGGGTTGATACCTGACTATTCCAATTACTTCTCTGAAATTGCCAC-----------------------------
>feb2016seq_1906
AGCCCCTGAACGCTCGCTTTATTGGCATTACCCGCACTATAACCGGCATCCTTCTTCTTTTCCCTGCGGCGTGATCCGCCAAGGCCCCTGGAAACTCATCGAAAATTACGACGACGATTCCATCGAGCTTTACCAT-------
>feb2016seq_1907
GGTAGGGCAGGCAAGATTTTTGCGTAACGATCCCAACCTGTTCGAGCAGTTGATCACCGCAGAAATGGCCCATTTCTCGGCGGAA----------------------------------------------------------
>feb2016seq_1908
GATACCCCTTTATGATTGCTATGCTGTGAGTAATCACTTTGGAGGACTTGGAGGGGGGCATTACACTGCCTACGCTAGAGGA-------------------------------------------------------------
>feb2016seq_1909
AGAGACGGAAGGTATGAGTGAGGAAGAGATACAGGCCATGCAGATTACTACAAACAACCTGTGGATTAAGGCCTTGGATAAG-------------------------------------------------------------
>feb2016seq_1910
CGTCAGATGTGTATAAGAGACAGACTGGGATTAGATACCCCTACCCATAGATGGGCATCTAGGTTTCTGCTCTCCTAGAGGAGCCTGTTCTACTGTCTCTTATACACATCTCCGA----------------------------
>feb2016seq_1911
AGTAAAACCTTTTGAGATTCCGACAGAAGCTCAAGCATTGGTAGGCGAGGGAAAGAAGTATGCTAGTGCAGAAGAAGCGTTAAGATCTGTACCTCATGCTCAACAGCACATTAAAACC-------------------------
>feb2016seq_1912
GATTAGATACCCCCCTGGGAGATTTGGATCCTTAGAGATAACAGATAATCAAGTGACTAGCTTTTATGAAAAACCTAGAGGAGCCTG--------------------------------------------------------
>feb2016seq_1913
ATTCACGGAAAACGGTTTGGGTAGGTAGGATCTTTCCCTGATAATGTAGCGCTCCTTCACCTAACAAGGGCAAAAAAAGATGGG-----------------------------------------------------------
>feb2016seq_1914
TGTATAAGAGACAGACTGGGATTAGATACCCCGGTAGTCCAGACCGTAAATGATGCACGCTAGATGTGTCCTTCCTAGAGGAGCCTGTTCTACTGTCTCTTATACA-------------------------------------
>feb2016seq_1915
TTAACACTCATTAGTGTTACATCTACATATGGTAGGACATGGCTCCCAATATGATCTTTGAATGCATCCGCGATGGGGCTATCTACTTTATTTAT------------------------------------------------
>feb2016seq_1916
GATGGACACCCTCAGCAAGTTCCAATGTAGCACTATCCCAGCCAATACGTCCAGACATTGGGCGTAGTAGTCTAGATCATCCCGCCCAGGGTCAAAGTAGGAATACAACAACTCCTGTTAATA--------------------
>feb2016seq_1917
CCCAAACTCTCTGTGTTGCGCAGATGACTCAAAATATGAAAGATAAATTAACTATGCAGCGGTATCAAGCGTATCTA------------------------------------------------------------------
>feb2016seq_1918
AGAGGAACTGGGCCAAATGTAGAGATAGATTCAAGCCTTTCAAAAATTGAAATTGGTAAAGCTAGAGTAATTACAGACAGAGGTTCTGAAATTATATTTCTTAATTTTGGAGCATTG--------------------------
>feb2016seq_1919
CCTCGATGGGAACCAAATGAAATAACGCTGCAAGTAGACTTGATTTGCCTGCTCCCGTGCGACCAACAATCCCAAT-------------------------------------------------------------------
>feb2016seq_1920
ATTGGATCCATGTCGTCTTTATCGAACTGGCTCATTGGAAGACCTAAGCCACTGGGCTCGGTTGGAGTGAGATTCAAAAGGTTGGAGTTTCCTAAGATGACTCCGCAGGGATGCATTGAGATGTGC-----------------
>feb2016seq_1921
TTGCCGACCTTTGCAACCTCTAGGTGTGCCGAGTCCAACACAAATATGATATCGGCCTTGTCCTTCTTTTCAGTATCCGGCGGAGGAGGCTCCATTGAAAAATGCTAACTCAAACAAC-------------------------
>feb2016seq_1922
GGTAGTCTTAGCTGTAAACGATGAGCACTTGATTGGAGGGTCCTCCATAGCCTTCCAGTCGTAGCGAAAGTGTTAAGTGCTCCG-----------------------------------------------------------
>feb2016seq_1923
GACGACACGCCCAACACGTTGCCATATTCCAAACTTTTTTTTGCAAACTTTTCCACAACTGTAACCGTTTACGAGGCAGCCCCCAACAAGTAACCGAAGGGTTGCTGGTTCGAGTCCAG------------------------
>feb2016seq_1924
ATAAGAGACAGACTGGGATTAGATACCCCAAAAATATTGAATGGTCAGGTGGTGTGGGTGTTATATCTGTATAGCTAGAGGAGCCTGTTCTACTGTCTCTTAT----------------------------------------
>feb2016seq_1925
CAGACTGGGATTAGATACCCCTCGAAGAGGAACCCACCGAAGGACTCACCGACCCCGACGACGTGCCCGAGGTACTAGAGGAGCCTGTTCTACTG------------------------------------------------
>feb2016seq_1926
AAGAAGAAGCAGAAGAAGCCGAGAAGATGATGGCACTGGCCGCTAGAGGAGCCGGTAAAGCCGTAGGTGGTGCTG--------------------------------------------------------------------
>feb2016seq_1927
AGTAGTCCTAGCCGTAAACGATGGATACTAAGTGGTGCGCGTTTTTATGCCTGCACTGCTGTAGCTAACGCGTTAAGTATCCCGCCTGGGGAGTATGCTCGCAAGGGTGAAACTCAAAGGAATTGGCGGTGCTTTAGATCCAC
>feb2016seq_1928
TTAGATACCCCGTAAGAATTCTTTAAAACTTTAAGCCCTCCTCCTCGGACTTTAAGAATTTGTGTAACTACGCGCTAGAGGAGCC----------------------------------------------------------
>feb2016seq_1929
GAACCCAACAACGCGATGATCCCACCGGCCCTTCCTGCAGCTGCAACTCGTCGTCGTGAAAAAGGCTACCTGGGTTGTGGTTGTGGTGAGGAATTTTGTCTTGGACTTGGG--------------------------------
>feb2016seq_1930
ACCCCAAGTTTCCAGACGTCTCCTATCTCTGTCTGCGAGGAATCCATTACATCTCCGCCGAACCTTCCGCCCTGCTAGA----------------------------------------------------------------
>feb2016seq_1931
GGGATTAGATACCCCGGCCAATATTGTATTAAATCCAGCAACTGAATATGTAAGAAAGTTCACTGAAGAAGTACCTAGAGGAGCCTGTT------------------------------------------------------
>feb2016seq_1932
ATGTGTATAAGAGACAGACTGGGATTAGATACCCCGTGCGCGCACCGAGTCAGCCAGAGCCCCCTCGTAATCAACTAGAGGAGCCTGTTCTACTGTCTCTTATACACAT----------------------------------
>feb2016seq_1933
AGAGTCGCACCAGAGCCATCCCAGACCAATCCTGCACTTTCATTTGAGATTTTCCAGATTCACCCCAGAGTTACGCCAGAGTCACACCAGAGGCACA----------------------------------------------
>feb2016seq_1934
ATTAGATACCCCTAAGCTAGATGGTGTTGCAGTAGCTTTAACATACTTAAATGGAAAGCTAAATCAAGCATTAACTAGAGGAGCCT---------------------------------------------------------
>feb2016seq_1935
TTCGACTGGGGTCAAGGCATTCCACAACAGCGTTGGCAACCCGCTGACGCAACATTTGGGTACTAAATATGGCATTAATGGACAAACCCTTACCAGAAGACATTACAGATACCACCCTAGCGGTCCCT---------------
>feb2016seq_1936
GTGGATCTAAAGCACCGCCAAGTCCTTTGGGTTTTAAGCTTACGCTCGTAGTACCCAGGCGGATAATGTTGTATATTCTTATCAAAGTTTACGGCTGTGCATAGT--------------------------------------
>feb2016seq_1937
TATCTTCCTCGTAGTCTATGCCGCAAATTTGGTAGGAACGTACCGAAATCGGCTTAATGCCAAAGCAGTTTCGGTACAAACACCAACAAACAAATAATTTAATTCTGGTTATGCACAAGTG----------------------
>feb2016seq_1938
ACTATGCTTAGCCCTAAACCCTAATAATTAAACCTACAAAATTATTTGCCAGAGAACTACTAGCTACAGCTTAAAACTCAAAGGACTTGGCGGCACTTTATATCCAT------------------------------------
>feb2016seq_1939
AGCCAGACTCCATATAGCGGGTTTCGCATTTTGATCCGCATATCGTGTTGGTCAGTCCGGGAGCGCGGAACCTCGACTCTCCGCGGGCTCTGCTACTGTCAGTCCATC-----------------------------------
>feb2016seq_1940
ACGGCACAGCCAAAACATACCTAACGAATAATAACTAGCATTAATCTAAATCATTCAAAAGAATCATAGGCGACATGCATGGAAACTGGCAACATAC----------------------------------------------
>feb2016seq_1941
ACAGACTGGGATTAGATACCCCAGCGTGTCCGGTCACTACCCGGCTGGCCATAGTCCCATCTCGTGCAGGAGGTCTAGAGGAGCCTGTTCTACTGT-----------------------------------------------
>feb2016seq_1942
TACCCCACCTGTAATCGCTAATACTATTTCATGCTTTGTAATTACTCCAACAGCACCTAAAGAGCCTCCAAGCGCTAGAG---------------------------------------------------------------
>feb2016seq_1943
AATGGCCCTGAAGCATCCCAAGGTGCAGGAATATTCTGCTCGATGCTGACGTTGCCGTTGGCTGTCCAGACCTCG--------------------------------------------------------------------
>feb2016seq_1944
TGGGATTAGATACCCCGATACTATTGACAAAAAAGATAAAAAGATAAAATAGGTAAAATAGAAGAAAATGGTTGCTAGAGGAGCCTGTTC-----------------------------------------------------
>feb2016seq_1945
GATTGATCAAATGTTTCAAGACGCTGTATCTCTTGAAGAGGCAAGGCAGGAGAGGCTAAATCAATCGCTGAAAGATATTGAAGATCGATATGCA-------------------------------------------------
>feb2016seq_1946
AGACTATTTGTCTTGAGATGTTCCAATCAATCGTATTGTTCATCCAGTAACGGAAAATTTTCTCATAATTATCGGGAATGAATTCTATTTCACCTCTATCCACGGATTCAATTGCCATCTTGG--------------------
>feb2016seq_1947
AGACTGGGATTAGATACCCCGAGGTACTGCTACTACTACTGCTACTACTACTACCACCACCACCACCACTACCACTAGAGGAGCCTGTTCTACT-------------------------------------------------
>feb2016seq_1948
CAAGGTGCACCCAGAACTACCTCCTGGATGCGTCGACTACAACTTATTCAGTTCTCAATACCTCCTATCGTCGCAAGTGGGGTTCAGTTCAGGAAGGGAAATCGTTCTTAGCAGCGT--------------------------
>feb2016seq_1949
ACGATTATTCTAACTTTGTTTTGTCGTATTGCTCTAACCCGCGCTTTGTGGAGGTCTGCGTAGCAGGCTTGTTTGTCAGAGGCCGGTAGTTGAGATTGGGGGGCGTATACTCCGAGAATCAGAGGG-----------------
>feb2016seq_1950
GACTGGGATTAGATACCCCCTAAATTATAAATTATGCGTCGGTACGTATCATTTTTACTGTCCTTATTATCCACCTAGAGGAGCCTGTTCTAC--------------------------------------------------
>feb2016seq_1951
GGTACAACCCTAATCTACAAACTCAATTGAGATCGTCTCTGTACGCGCTACAGAATCAACAGCTAGGACTTCTAGCACTTTGACAGCGCCATAGCCGTCAAGCTCAACCGTCTCACCAACCG---------------------
>feb2016seq_1952
TTGAGCCACTTGTGCCTGAAGAACCTGAAGTACCTGATGAACCTGATGAGCCTGAGCTACCAGAAGATCCTGAACTACCTGAAGTA---------------------------------------------------------
>feb2016seq_1953
TATAAGAGACAGACTGGGATTAGATACCCCATCTCCGGTTGTCACCAAATTTTGAACTGCCATCTGCTCTCATGCTAGAGGAGCCTGTTCTACTGTCTCTTATA---------------------------------------
>feb2016seq_1954
ATTGCCGTACCAGAGTCTACCGAAGCCAGTCTCCTCTGGGCACGTTCCATGAGCACCAAATTCGAATCTGCATTGGCACCACCAAACATGGCTGCCGTGTTCGTCACAAGCAAGCCCCCAC----------------------
>feb2016seq_1955
CACGCTTCTTTTGCCTGTTGAAAAGAAACCTCGGCAAACACACCCTCTATTGCGTTAGATTCTTTAAGGAATAGTTCTCCTTCTTGTTTCTTCTTCCGCTTCATAAGTCTTCTTTATTTAATCTTCTAATCACTCC-------
>feb2016seq_1956
TTTTGTGTCTTCGCAATTAAACGGAATACTACGCGTGTTTCGCATGGAAGATCGGAGATGTTCATATGCGTGCGCAGCGTCCATTCCGGCGAAATGATGGTCGACTTGTCGGCTTGATTGATCCACAACA-------------
>feb2016seq_1957
ACATGGCATACCGACACCCTTTTCCGGGGCCTGGATTAGGTGTGCGCATTTTAGGGGAAGTGACCTTCGAATTTGCTGAGCTGTTAAGAGAAGCTGATGCTATTTTTATACAAGAA---------------------------
>feb2016seq_1958
CAGATGTGTATAAGAGACAGACTGGGATTAGATACCCCAAGACCAATCTCTATCTCGATGCTGGAGAGCACACCCTAGAGGAGCCTGTTCTACTGTCTCTTATACACATCTC-------------------------------
>feb2016seq_1959
ACTAGTTCCTGATGAACCTGAAGAGCCGCTTGATCCTGAAGTGCCTGAACTGCCTGAGCTACCAGATGAGCCAGATGAACCGCTTGAACCTGTGCTACCACTTGAACCACTTGAA----------------------------
>feb2016seq_1960
CATGTGGGTCTACGAAGACGCCCTCGAAGACGTCCTCTGTGGGGAACTTGGCGAAAGCGGTTCGCTTACGGAGGAGGCTCGGAGCCCCATAGGTA------------------------------------------------
>feb2016seq_1961
AGGGATCTAAAGCACCGCCAAGTCCTTTGGGTTTTAAGCTAATGCTCGTAGTTCCCGGGCGGATAATAGTGGCAAGATATTATCAAAGTTTACGGCTGTGCATAGT-------------------------------------
>feb2016seq_1962
TAACGAGGGGATAAGCGGATGGGACGAGAGCGCCTATTACCAATTTTCACAGGACCAGATTGAAAACGATATTGTCAAACCTGCGGAGGAA----------------------------------------------------
>feb2016seq_1963
TAGAACAGGCTCCTCTAGTATACTTTGTATTCCTATCTTTTAATTCTTTAATGGCTGTATTAATTATTTCAGGCGGGGTATCTAATCCCAGT---------------------------------------------------
>feb2016seq_1964
GGGGGATGGAAACACCATACCACCAAGTCCTTTGAGTTTTAAGCTGTTGCTGATAGTACTCTAGTGAATAACTTTAAGTTTATGGCTAAACATAGT-----------------------------------------------
>feb2016seq_1965
AGCGTCAGATGTGTATAAGAGACAGTAGAACAGGCTCCTCTAGCACACCTCAAGGTACCCTCCCTGCACGTATGGGGGTATCTAATCCCAGTCTGTCTCTTATACACATCTCCGAGC--------------------------
>feb2016seq_1966
GTCTAACTCTCATATTTTTAAGGAGAGTTTTAAGAGAGAATTGTTAGGAAAAAATGTCTCTTATGCTGTGTCAAAGACTGAGAAAAGAGCACTAGAAAAAGAGCATAAGAAAAGA----------------------------
>feb2016seq_1967
TCACACCATTGCATTAAAGGTAAGATTACCAAATAATAGAGCTGGGGTCCCAGCCGATTTGATTGTAATCGGGCACTACGCCCAACCTGCTATCAAATCAGATTGC-------------------------------------
>feb2016seq_1968
TTTCTGCGTCTTGAATTTGCGCGATTTTCCATCGGCACCAATCCACGAACCAACAAAGCGGTTAGCCTCAGGCC---------------------------------------------------------------------
>feb2016seq_1969
CGTATCACAAGCGGGGCGGAATGATACGAACAGGGCGGAAGGTATTACTATAACGCACGGCGCACGGAGCAGGCGCACCGAGAGGGGGTGGGGGGGTGACGAAG---------------------------------------
>feb2016seq_1970
GATGACTGCCGGACGCGTCCGACGAGAAATCACACGCCGAAACACCCGAGTCACTCCCACCCCGTAAACACTCGTGTCGCA--------------------------------------------------------------
>feb2016seq_1971
CCTAAAACATCTCCTCTATCCATTCTTCCTTGGCAATAAACATCTACTCCCTCACTACCTTGAGCCCTAGTATCATTGTCTTGCTCATCTAAGCATATG--------------------------------------------
>feb2016seq_1972
GAGACAGACTGGGATTAGATACCCCACTATGCCCCGCCGTAAACTTAGATATTCCAGTACAACAAATATCCGCCAGGGGACTACGAGCGCCAGCTTAAAACCCAAAGGACTTGGCGGTGCTTCAGACCCCC------------
>feb2016seq_1973
AGTTATTGAACCTAAAAAGTCTGCATGCCAGGCTTCCCAGATGCTGGCGTGGGTATGGAAATGATCAAATTTGTAGATCTTAAACACCG------------------------------------------------------
>feb2016seq_1974
GGAGTTGTTGTAGGAAGGAATGCGGTTGTTGACAAACCAATCGAATCCAGCAGTCTTGCCCAAGGAACCTTCCTTGTAGCTCTTCGCGATG----------------------------------------------------
>feb2016seq_1975
TGGCAAGAGTGATAATGATGTGATTAATACGATGCAAAAGTATGGCATCCCGGTCACTCGTGAAAATTATCTAAATCTTGTGTATTTTGGAAAACCTCCGGCGGATCTTTCTGCTGAAGAGGAGCTTGAATTG----------
>feb2016seq_1976
GGCGTTTGAAGCGGGACTACAAGCAGGTGACTACATCACCCACCTAGATGGTGTTTCTGTGATCGATATGACTTTAAAAGAAGCCATTGATTTAATGCGAGGTGATGTTGGAACAACCATTACTCTCACCATTATTCGATCTA
>feb2016seq_1977
TGTCATCGATCAACTGGCCGCCGATGGCATGATCTTCGACGCTGCCCACCACATGGGTTCATTCTCTGGAGCCGTTTGCTCCCCCTCTCGCCGCATGATTATGTCGGGCCGCACCGTTTGGCATCTCCCTAACG---------
>feb2016seq_1978
GGTAGTCCTAGCCGTAAACGATGAGTACTAGTTGGGAGGAACTTCGGTTTCTCCGGACGTAGCGAAAGCATTAAGTACTCCG-------------------------------------------------------------
>feb2016seq_1979
CTACTTGGTAGGCTCGTGCGAGATGGGTTGATCGCCGAACTCGATGGAGGGAAGTTTACTATCACTGAACCGGGTCATTTAGAGTTAGCCAAGAAGGATGAGTTTCAAGAAGAA-----------------------------
>feb2016seq_1980
CGGAGCTACAGAGGCATTTGATATCGCCTGTTGGTCGGCAAATTGCTGAAAGAGATCCATATCAACTTGGCCGTCTGGCC---------------------------------------------------------------
>feb2016seq_1981
GACGTTCAGCAACGTCACGACGCCGCAGGTGACGGCTACGGCAGACTTCACCGTAAACACCGGGACCGAGAAGACGCTGCTT-------------------------------------------------------------
>feb2016seq_1982
AGGCACAGTTTCTAAGAAATTGAGAGATGCATTTGCTAAAAAAGATGAAGAAGATCTCGAAGATCAGTTGGCTAATCCTGCTCACGCTGAAGACGAAGAGTTGGAGCGGCGCCGTATTGGCAAC-------------------
>feb2016seq_1983
ACGAATGGAAAAACTGGGCTGGAAGCCAAAATATACGTCTGATGAAGCCATTCGACAAACGATAAAAGATATTCTGAAGAGGTCTGA--------------------------------------------------------
>feb2016seq_1984
AGTAGTCCACGCCCTAAACACTGTTCTCTGGTTTTTCGGAGTATCGACCCTCTGAGAGACGAAGCTAACGCGTTAAGAGAACCGCCTGGGTAGTACGGCCGCAAGGCTAAAACTCAAAGGACCTGGCGGTGCTTCATATCCCT
>feb2016seq_1985
GGTAGTCCACGCCGTAAACGATGTCTACTAGGAGCTGGAGTCTTCGGACGACTTTTCCAAAGCTAACGCATTAAGTAGACCGCCTGGGGAGTACGGCCGCAAGGTTAAAACTCAAAGGACTTGGCGGTGCTTCAGACCCCC--
>may2016seq_1
ACTATGCTTAGCCCTAAACCTCAACAGTTAAATCAACAAAACTGCTCGCCAGAACACTACGAGCCACAGCTTAAAACTCAAAGGACCTGGCGGTGCTTCATATCCCT------------------------------------
>may2016seq_2
CAGCGTCAGATGTGTATAAGAGACAGACTGGGATTAGATACCCCATACGTGCAGGGAGGGTACCTTGAGGTGTGCTAGAGGAGCCTGTTCTACTGTCTCTTATACACATCTCCGAGCC-------------------------
>may2016seq_3
ACTGGGATTAGATACCCCGCCTGAAATAATTAATACAGCCATTAAAGAATTAAAAGATAGGAATACAAAGTATACTAGAGGAGCCTGTTCTA---------------------------------------------------
>may2016seq_4
ACTATGCCTAGCCCTAAATCTAGATACCTCCCATCACACATGTATCCGCCTGAGAACTACGAGCACAAACGCTTAAAACTCTAAGGACTTGGCGGTGCCCCAAACCCAC----------------------------------
>may2016seq_5
CAGCGTCAGATGTGTATAAGAGACAGACTGGGATTAGATACCCCATACGTGCAGGGAGGGTACCTTGAGGTGTGCTAGAGGAGCCTGTTCTACTGTCTCTTATACACATCTCCGAGCC-------------------------
>may2016seq_6
ATCTACACACTGCATATCGTCGGCAGCGTCAGATGTGTATAAGAGACAGACTGGGATTAGATACCCCACGAGACCTAGAGGAGCCTGTTCTACTGTCTCTTATACACATCTCCGAGCCCACGAGACGGACTCCTATCTCGT--
>may2016seq_7
AGCGTCAGATGTGTATAAGAGACAGACTGGGATTAGATACCCCCATACGTGCAGGGAGGGTACCTTGAGGTGTGCTAGAGGAGCCTGTTCTACTGTCTCTTATACACATCTCCGAGC--------------------------
>may2016seq_8
AGACAGACTGGGATTAGATACCCCTTGAACCGCTTGTTCCTGAAGTACCTGCTGAACCACTTGTACCTGAACTACTAGAGGAGCCTGTTCTACTGTCT---------------------------------------------
>may2016seq_9
ACTATGCCCCGCCGTAAACTTAGATATTCCAGTACAATAAATATCCGCCAGGGGACTACGAGCGCCAGCTTAAAACCCAAAGGACTTGGCGGTGCTTCAGACCCCC-------------------------------------
>may2016seq_10
CCTAAGCCTTCGTCGGCAGCGTCAGATGTGTATAAGAGACAGACTGGGATTAGATACCCCTGTAGTCCTGTCTCCTAGAGGAGCCTGTTCTACTGTCTCTTATACACATCTCCGAGCCCACGAGACGCTACGCT---------
>may2016seq_11
AGCGTCAGATGTGTATAAGAGACAGACTGGGATTAGATACCCCCCCCGCCACCGCTTCCAGATAGTCCCCTTCCCTAGAGGAGCCTGTTCTACTGTCTCTTATACACATCTCCGAGC--------------------------
>may2016seq_12
ATCTACACACTGCATATCGTCGGCAGCGTCAGATGTGTATAAGAGACAGACTGGGATTAGATACCCCACGAGACCTAGAGGAGCCTGTTCTACTGTCTCTTATACACATCTCCGAGCCCACGAGACTAGGCATGATCTCGT--
>may2016seq_13
ATCTACACACTGCATATCGTCGGCAGCGTCAGATGTGTATAAGAGACAGACTGGGATTAGATACCCCACGAGACCTAGAGGAGCCTGTTCTACTGTCTCTTATACACATCTCCGAGCCCACGAGACAGGCAGAAATCTCGT--
>may2016seq_14
ATACCCCGTTTTAGGAGGAACTTTACAACGAAGAGCTGGTACAGCAAGACATGATGCTGTTGCTTGGGGATATGCTAGAGG--------------------------------------------------------------
>may2016seq_15
TCTACACAAGGAGTATCGTCGGCAGCGTCAGATGTGTATAAGAGACAGACTGGGATTAGATACCCCTGTAGTCCCTAGAGGAGCCTGTTCTACTGTCTCTTATACACATCTCCGAGCCCACGAGACAAGAGGCAATCTCG---
>may2016seq_16
ACTATGCCCCGCCGTAAACTTAGATATTCCAGTACAACAAATATCCGCCAGGGGACTACGAGCGCCAGCTTAAAACCCAAAGGACTTGGCGGTGCTTCAGACCCCC-------------------------------------
>may2016seq_17
ACTATGCTTAGCCTTAAACATAGACAGTTGTTTACCCCCACTGTCCGCCCGGGCACTACGAGCATTAGCTTGAAACCCAAAGGACTTGGCGGTGCTTTAGACCCAC-------------------------------------
>may2016seq_18
ATCTACACACTGCATATCGTCGGCAGCGTCAGATGTGTATAAGAGACAGACTGGGATTAGATACCCCACGAGACCTAGAGGAGCCTGTTCTACTGTCTCTTATACACATCTCCGAGCCCACGAGACCGAGGCTGATCTCGT--
>may2016seq_19
ACTATGCACAGCCGTAAACTTTGATAAGAATATACAACATTATCCGCCTGGGTACTACGAGCGTAAGCTTAAAACCCAAAGGACTTGGCGGTGCTTTAGATCCAC--------------------------------------
>may2016seq_20
TGTATAAGAGACAGACTGGGATTAGATACCCCAAGAAGAAGCAGAAGAAGCCGAGAAGATGATGGCACTGGCCGCTAGAGGAGCCTGTTCTACTGTCTCTTATACA-------------------------------------
>may2016seq_21
CTACACAAGGAGTATCGTCGGCAGCGTCAGATGTGTATAAGAGACAGACTGGGATTAGATACCCCGGTAGTCCTCTAGAGGAGCCTGTTCTACTGTCTCTTATACACATCTCCGAGCCCACGAGACCGAGGCTGATCTC----
>may2016seq_22
ACTATGCTTAGCCCTAAACCTTAAAGATTAAATAACAAAATCATTTGCCTGAGAACTACTGGCTACCGCTTAAAACTCAAAGGACTTGGCGGTACTTTATATCCAT-------------------------------------
>may2016seq_23
ACTATGCTTAGCCCTAAACCTTAATAATTAAACCTACAAAATTATTTGCCAGAGAACTACTAGCTACAGCTTAAAACTCAAAGGACTTGGCGGTACTTTATATCCAT------------------------------------
>may2016seq_24
ACTATGCTTAGCCCTAAACATAGATAATTTTACAACAAAATAATTCGCCAGAGGACTACTAGCAATAGCTTAAAACTCAAAGGACTTGGCGGTGCTTTATATCCCT-------------------------------------
>may2016seq_25
ATCTACACACTGCATATCGTCGGCAGCGTCAGATGTGTATAAGAGACAGACTGGGATTAGATACCCCACGAGACCTAGAGGAGCCTGTTCTACTGTCTCTTATACACATCTCCGAGCCCACGAGACGCTACGCTATCTCGT--
>may2016seq_26
ACTATGCACAGCCCTAAACTTCGATAATATCTTACAACTATTATCCGCCCGGGAACTACGAGCATTAGCTTAAAACCCAAAGGACTTGGCGGTGCTTTAGATCCCT-------------------------------------
>may2016seq_27
CTACACCTAAGCCTTCGTCGGCAGCGTCAGATGTGTATAAGAGACAGACTGGGATTAGATACCCCTGTAGTCCTCTAGAGGAGCCTGTTCTACTGTCTCTTATACACATCTCCGAGCCCACGAGACGGACTCCTATCTC----
>may2016seq_28
ATCTACACACTGCATATCGTCGGCAGCGTCAGATGTGTATAAGAGACAGACTGGGATTAGATACCCCACGAGACCTAGAGGAGCCTGTTCTACTGTCTCTTATACACATCTCCGAGCCCACGAGACAAGAGGCAATCTCGT--
>may2016seq_29
ACTAGAGTTACATTAACAAAACCATTTGCCTGAGCAACAGCTTAAAACTCAAAGGACTTGGCAGTGCTTTATATCCCT-----------------------------------------------------------------
>may2016seq_30
CGGCAGCGTCAGATGTGTATAAGAGACAGACTGGGATTAGATACCCCAGTAGTCCTAGCCGTAAACAATGGATACTAGAGGAGCCTGTTCTACTGTCTCTTATACACATCTCCGAGCCCAC----------------------
>may2016seq_31
CAGCGTCAGATGTGTATAAGAGACAGACTGGGATTAGATACCCCATATGTGCAGGGAGGGTACCTTGAGGTGTGCTAGAGGAGCCTGTTCTACTGTCTCTTATACACATCTCCGAGCC-------------------------
>may2016seq_32
GTGGAGGTACCATTTATATTCCTCTATAGCTCAGTTGGTAGAGCGTTCCGCTGTTAACGGAAATGTCGGTGGGTCGGAGCCAT------------------------------------------------------------
>may2016seq_33
AGCCTTCGTCGGCAGCGTCAGATGTGTATAAGAGACAGACTGGGATTAGATACCCCTGTAGTCCTGTCTCTTATCTAGAGGAGCCTGTTCTACTGTCTCTTATACACATCTCCGAGCCCACGAGACTCCT-------------
>may2016seq_34
ACACAAGGAGTATCGTCGGCAGCGTCAGATGTGTATAAGAGACAGACTGGGATTAGATACCCCTGTAGTCCTGTCTAGAGGAGCCTGTTCTACTGTCTCTTATACACATCTCCGAGCCCACGAGACTAGGCATGATC------
>may2016seq_35
CACCTAAGCCTTCGTCGGCAGCGTCAGATGTGTATAAGAGACAGACTGGGATTAGATACCCCTGTAGTCCTGTCCTAGAGGAGCCTGTTCTACTGTCTCTTATACACATCTCCGAGCCCACGAGACTAGGCATGAT-------
>may2016seq_36
CTACACCTAAGCCTTCGTCGGCAGCGTCAGATGTGTATAAGAGACAGACTGGGATTAGATACCCCTGTAGTCCTCTAGAGGAGCCTGTTCTACTGTCTCTTATACACATCTCCGAGCCCACGAGACCGTACTAGATCTC----
>may2016seq_37
ATCTACACACTGCATATCGTCGGCAGCGTCAGATGTGTATAAGAGACAGACTGGGATTAGATACCCCACGAGACCTAGAGGAGCCTGTTCTACTGTCTCTTATACACATCTCCGAGCCCACGAGACCAGAGAGGATCTCGT--
>may2016seq_38
ACTATGCCTAGCCGTAAACATCGATAGTGCATTACGTTAACTATCCGCCCGGGTACTACGAGCATGAGCTTAAAACCCAAAGGACTTGGCGGTGCTTTAGATCCAC-------------------------------------
>may2016seq_39
CTAAGCCTTCGTCGGCAGCGTCAGATGTGTATAAGAGACAGACTGGGATTAGATACCCCGGTAGTCCTGTCTCTCTAGAGGAGCCTGTTCTACTGTCTCTTATACACATCTCCGAGCCCACGAGACGCTACGC----------
>may2016seq_40
TCTACACCTAAGCCTTCGTCGGCAGCGTCAGATGTGTATAAGAGACAGACTGGGATTAGATACCCCTGTAGTCCCTAGAGGAGCCTGTTCTACTGTCTCTTATACACATCTCCGAGCCCACGAGACAGGCAGAAATCTCG---
>may2016seq_41
ACTATGCTTAGCCCTAAACACAGATAATTACATAAACAAAATTATTCGCCAGAGTACTACTAGCAACAGCTTAAAACTCAAAGGACTTGGCGGTGCTTTATATCCTT------------------------------------
>may2016seq_42
ACTATGCTTAGCCCTAAACTTAGATAGTTATCCTAAACAAAACTATCCGCCAGAGAACTACTAGCAATAGCTTAAAACTCAAAGGACTTGGCGGTGCTTTACATCCCT-----------------------------------
>may2016seq_43
AGGAGTATCGTCGGCAGCGTCAGATGTGTATAAGAGACAGACTGGGATTAGATACCCCTGTAGTCCTGTCTCTTCTAGAGGAGCCTGTTCTACTGTCTCTTATACACATCTCCGAGCCCACGAGACGCTACG-----------
>may2016seq_44
ACTATGCTCAACCTTAAACAACGATGACAACATACAAATATCATCCGCCAGGGGACTACGAGCGTTAGCTTAAAACCCAAAGGACTTGGCGGTGCCTCAAACCCAC-------------------------------------
>may2016seq_45
ACTATGCCTAGCCGTAAACTTTGGTGATAAAACACACATATCACCCGCCCGGGTACTACGAGCATTAGCTTAAAACCCAAAGGACTTGGCGGTGCTTTAGATCCAC-------------------------------------
>may2016seq_46
ACTATGCTTAGCCCTAAACTCCAATAGTTAAATCAACAAAACTATTCACCAGAACACTACAAGCAATAGCTTAAAACTCAAAGGACTTGGCGGTGCTTTATATCCCT------------------------------------
>may2016seq_47
CTACACCTAAGCCTTCGTCGGCAGCGTCAGATGTGTATAAGAGACAGACTGGGATTAGATACCCCGGTAGTCCTCTAGAGGAGCCTGTTCTACTGTCTCTTATACACATCTCCGAGCCCACGAGACCGAGGCTGATCTC----
>may2016seq_48
CCTAAGCCTTCGTCGGCAGCGTCAGATGTGTATAAGAGACAGACTGGGATTAGATACCCCAGTAGTCCTGTCTCCTAGAGGAGCCTGTTCTACTGTCTCTTATACACATCTCCGAGCCCACGAGACAAGAGGCA---------
>may2016seq_49
ACTATGCCTAGCCGTAAACATTGATAGTACATTACATTTGCTATCCGCCCGGGTACTACGAGCATAAGCTTAAAACCCAAAGGACTTGGCGGTGCTTTAGATCCAC-------------------------------------
>may2016seq_50
ACTATGCCTGGCCCTAAATCTTGATACTAATATACTCACGTATCCGCCTGAGAACTACGAGCACAAACGCTTAAAACTCTAAGGACTTGGCGGTGCCCTAAACCCAC------------------------------------
>may2016seq_51
ACTATGCTTAGCCCTAAACTCTAATAGTTACATTGAGAAAACCATTCGCCAGAGTACTACAAGCAACAGCTTAAAACTCAAAGGACTTGGCGGTGCTTTATATCCCT------------------------------------
>may2016seq_52
TCTATGCTTAGCCCTAAACCCTAACAGTTACATTAACAAAACCATTCGCCAGAGTACTACAAGCAACAATTTAAAACTCAAAGGACTTGGTGGTGCTTTATATCCCT------------------------------------
>may2016seq_53
ACTATGCTTAGCCCTAAACATAAATCAGTCTATAACAAAATAATTCGCCAGAGAACTACTAGCAACAGCTTAAAACTCAAAGGACGTGGCGGTGCTTTATATCCCT-------------------------------------
>may2016seq_54
GCCTTCGTCGGCAGCGTCAGATGTGTATAAGAGACAGACTGGGATTAGATACCCCAGAGACCGCAGATGTACCACTAGAGGAGCCTGTTCTACTGTCTCTTATACACATCTCCGAGCCCACGAGACCGA--------------
>may2016seq_55
ACTATGCCTAGCCGTAAACATAAACAGCCTGTCACCCCGCTGTTCGCCCGGGTACTACAAGCCCTAGCTTAAAACCCAAAGGACTTGGCGGTGCTTTAGACCCCC--------------------------------------
>may2016seq_56
ACTATGCTTAGCCCTAAACCCAGATAGTTAAATTAACAAAACTACTCGCCAGAGTACTACAAACAACAGCTTAAAACTCAAAGGACTTGGCAGTGCTTTATATCCCT------------------------------------
>may2016seq_57
ACTATGCCTAGCCCTAAACCCAAATAGTTACATAACAAAACTATTCGCCAGAGTACTACTCGCAACTGCCTAAAACTCAAAGGACTTGGCGGTGCTTCACATCCAC-------------------------------------
>may2016seq_58
CCAATACGCTTAGCCCTAAACTCCAATAGTTAAATCAACAGAACTATTCACCAGAACACTACAAGCAATAGCTTAAAACTCAAAGGACTTGGCGGTGCTTTATATCCCT----------------------------------
>may2016seq_59
ATACCCCGTTTTAGGAGGAACCTTGCAAAGAAGAGCTGGTACAGCAAGACATGATGCGGTTGCTTGGGGATATGCTAGAGG--------------------------------------------------------------
>may2016seq_60
ACTAGGCTTAGCCCTAAACTCCAATAGTTAAATCAACAAAACTATTCCCCAGAACACTACAAGCAATAGCTTAAAACTCAAAGGACTTGGCAGTGCTTTATATCCCT------------------------------------
>may2016seq_61
ATCTACACAAGGAGTATCGTCGGCAGCGTCAGATGTGTATAAGAGACAGACTGGGATTAGATACCCCTGTAGTCCTAGAGGAGCCTGTTCTACTGTCTCTTATACACATCTCCGAGCCCACGAGACGTAGAGGAATCTCGT--
>may2016seq_62
ATCTACACCTAAGCCTTCGTCGGCAGCGTCAGATGTGTATAAGAGACAGACTGGGATTAGATACCCCACGAGACCTAGAGGAGCCTGTTCTACTGTCTCTTATACACATCTCCGAGCCCACGAGACCAGAGAGGATCTCGT--
>may2016seq_63
ACTATGCCTGGCCCTAAATCTTGATACTTACCCTACCGAAGTATCCGCCAGAGAACTACGAGCACAAACGCTTAAAACTCTAAGGACTTGGCGGTGCCCTAAACCCAC-----------------------------------
>may2016seq_64
CTAAGCCTTCGTCGGCAGCGTCAGATGTGTATAAGAGACAGACTGGGATTAGATACCCCAGTAGTCCTGTCTCTCTAGAGGAGCCTGTTCTACTGTCTCTTATACACATCTCCGAGCCCACGAGACTAAGGCG----------
>may2016seq_65
TCTACACACTGCATATCGTCGGCAGCGTCAGATGTGTATAAGAGACAGACTGGGATTAGATACCCCTGACGCTGCTAGAGGAGCCTGTTCTACTGTCTCTTATACACATCTCCGAGCCCACGAGACCGAGGCTGATCTCG---
>may2016seq_66
ACTATGCACAGCCGTAAACTTTGATATGATATTACAACATTATCCGCCTGGGGACTACGAGCGTAAGCTTAAAACCCAAAGGACTTGGCGGTGCTTTAGATCCAT--------------------------------------
>may2016seq_67
ACTGCATATCGTCGGCAGCGTCAGATGTGTATAAGAGACAGACTGGGATTAGATACCCCAAGGAGATCGAGGGCCTAGAGGAGCCTGTTCTACTGTCTCTTATACACATCTCCGAGCCCACGAGACCAGAGAG----------
>may2016seq_68
ACTATGCTTAGCCCTAAACCCTGATAGTTACATTAACAAAACCATTCGCCAGAGTAGTACAAGCAACAGCTTAAAACTCAAAGGACTTGGCGTTGCTTTATATCCCT------------------------------------
>may2016seq_69
ACAAGGAGTATCGTCGGCAGCGTCAGATGTGTATAAGAGACAGACTGGGATTAGATACCCCAGTAGTCCTGTCTCTAGAGGAGCCTGTTCTACTGTCTCTTATACACATCTCCGAGCCCACGAGACGTAGAGGAA--------
>may2016seq_70
GATGTGTATAAGAGACAGACTGGGATTAGATACCCCTCTTGTTTTTATTTTTGAAGCGGCAATAGACATTTTTACTAGAGGAGCCTGTTCTACTGTCTCTTATACACATC---------------------------------
>may2016seq_71
ACTATGCTTAGTTCTAAACCCAAATAGTTCAACCAACAAAACTATTCACCAGAGTACTACAAGCAACAGCTTAAGACTCAAAAGACTTGGCAGTGCTTTATATCCCT------------------------------------
>may2016seq_72
CTAAGCCTTCGTCGGCAGCGTCAGATGTGTATAAGAGACAGACTGGGATTAGATACCCCGGTAGTCCTGTCTCTCTAGAGGAGCCTGTTCTACTGTCTCTTATACACATCTCCGAGCCCACGAGACCAGAGAG----------
>may2016seq_73
AGATTTCTCTCAGACGTTAAGTGAAGAAAAAGACATGCTTGCTAAATTGAAAAAAGTGTTTTTAATGGTTGCCGGTGCTGCAGTACAAAAATATGGACCAGAG----------------------------------------
>may2016seq_74
ACACCTAAGCCTTCGTCGGCAGCGTCAGATGTGTATAAGAGACAGACTGGGATTAGATACCCCGGTAGTCCTGTCTAGAGGAGCCTGTTCTACTGTCTCTTATACACATCTCCGAGCCCACGAGACGGACTCCTATC------
>may2016seq_75
ACTGGGATTAGATACCCCTGCAGGTAATATCGTAAAAGAGATATGTAAAGCAGGACATACAATCGGTATCTCATCTAGAGGAGCCTGTTCTA---------------------------------------------------
>may2016seq_76
ACCTAAGCCTTCGTCGGCAGCGTCAGATGTGTATAAGAGACAGACTGGGATTAGATACCCCGGTAGTCCTGTCTCTAGAGGAGCCTGTTCTACTGTCTCTTATACACATCTCCGAGCCCACGAGACCTCTCTACA--------
>may2016seq_77
TCTACACACTGCATATCGTCGGCAGCGTCAGATGTGTATAAGAGACAGACTGGGATTAGATACCCCGGTAGTCCCTAGAGGAGCCTGTTCTACTGTCTCTTATACACATCTCCGAGCCCACGAGACAGGCAGAAATCTCG---
>may2016seq_78
CGTCAGATGTGTATAAGAGACAGACTGGGATTAGATACCCCTACACAACATCCTACGACACTATGAAGGAATGGCTAGAGGAGCCTGTTCTACTGTCTCTTATACACATCTCCGA----------------------------
>may2016seq_79
GAGACAGACTGGGATTAGATACCCCTTTGAGTTGCGGAGGATGAAGGAATCCGGGGGTGCTAGGTTGGGTATCCCTAGAGGAGCCTGTTCTACTGTCTC--------------------------------------------
>may2016seq_80
ATCTACACACTGCATATCGTCGGCAGCGTCAGATGTGTATAAGAGACAGACTGGGATTAGATACCCCTGTAGTCCTAGAGGAGCCTGTTCTACTGTCTCTTATACACATCTCCGAGCCCACGAGACAAGAGGCAATCTCGT--
>may2016seq_81
ACTACACTTAGCCCTAAAGTCGAATAGTTACATTAACAAAACCATTCGCCAGACTACTACAAGCAACAGCTTAAAACTCAAAGGACTTGGCGGTGCTTTACATCCCT------------------------------------
>may2016seq_82
AGTATCGTCGGCAGCGTCAGATGTGTATAAGAGACAGACTGGGATTAGATACCCCTGTAGTCCTGTCTCTTATACTAGAGGAGCCTGTTCTACTGTCTCTTATACACATCTCCGAGCCCACGAGACGGA--------------
>may2016seq_83
GCCTTCGTCGGCAGCGTCAGATGTGTATAAGAGACAGACTGGGATTAGATACCCCAGAGACCGCAGGTGTACCACTAGAGGAGCCTGTTCTACTGTCTCTTATACACATCTCCGAGCCCACGAGACCGA--------------
>may2016seq_84
GCATATCGTCGGCAGCGTCAGATGTGTATAAGAGACAGACTGGGATTAGATACCCCTGTAGTCCTGTCTCTTATCTAGAGGAGCCTGTTCTACTGTCTCTTATACACATCTCCGAGCCCACGAGACCTCT-------------
>may2016seq_85
ATCTACACACTGCATATCGTCGGCAGCGTCAGATGTGTATAAGAGACAGACTGGGATTAGATACCCCACGAGACCTAGAGGAGCCTGTTCTACTGTCTCTTATACACATCTCCGAGCCCACGAGACCTCTCTACATCTCGT--
>may2016seq_86
ACTATGCTTAGCCCTAAACATAAGCTATTCCATAACAAAATAATTCGCCAGAGAACTACTAGCAACAGATTAAACCTCAAAGGACTTGGCAGTGCTTTATACCCCT-------------------------------------
>may2016seq_87
ATCTACACACTGCATATCGTCGGCAGCGTCAGATGTGTATAAGAGACAGACTGGGATTAGATACCCCACGAGACCTAGAGGAGCCTGTTCTACTGTCTCTTATACACATCTCCGAGCCCACGAGACCGTACTAGATCTCGT--
>may2016seq_88
AGCGTCAGATGTGTATAAGAGACAGACTGGGATTAGATACCCCGGTAGTCCTGTCTCTTATACACATCTCCGAGCTAGAGGAGCCTGTTCTACTGTCTCTTATACACATCTCCGAGC--------------------------
>may2016seq_89
ACTATGCTTAGCCCTAAACACAAATAGTTATATTAACAAGACTGTTCGCCAGAGTACTACATGCAGCAGCTTAAAACTCAAAGGACTTGGCGGTGCTTTATAGCCTT------------------------------------
>may2016seq_90
CCCCAGCCCTTGACAAACATAATCTATTGCTGGATAACTCTTGCAAACTTCACATTCACTACCTTCTAACTCTGCTAG-----------------------------------------------------------------
>may2016seq_91
GATTACTCATGAGTACAGTTTGTTGGATTTGCTGAAACGTCCGAATATTGTGTATTCCGATGTAGCGAATTTGAAAAACGCG-------------------------------------------------------------
>may2016seq_92
ACTATGCTTAGCCCTAAACATAAGCTATTCTATAACAAAATAATTCGCCAGAGAACTACTAGCAACAGCTTAAAACTCAAAGGACTTGGCGGTGCTTTATACCCCT-------------------------------------
>may2016seq_93
AAGCCTTCGTCGGCAGCGTCAGATGTGTATAAGAGACAGACTGGGATTAGATACCCCAGTAGTCCTGTCTCTTACTAGAGGAGCCTGTTCTACTGTCTCTTATACACATCTCCGAGCCCACGAGACCGTAC------------
>may2016seq_94
ACTATGCTTAGCCGTAAACATTGATAGAATAGTACATCCCATCTATCCGCCGGGGTACTACGAGCACCAGCTTGAAACCCAAAGGACTTGGCGGTACTTTAGATCCCC-----------------------------------
>may2016seq_95
ATACCCCCATCCCGCATTTCCACCCGTGTCCATACACATGAGGCTCTTCCCCAGCCCCGCATTTGACGCAATTCCTAGAGG--------------------------------------------------------------
>may2016seq_96
ACTATGCTTAGCCCTAAACCCCAACAGTTAAATCAACAAAACTGCTCGCCAGAACACTACGAGCCACAGCTTAAAACTCAAAGGACCTGGCGGTGCTTCATATCCCT------------------------------------
>may2016seq_97
AGACTGCCAAGATAAACACCGGAAAGGCAAAAGAACAGTAAAGCATGTTTGTCTAACAATAGCTTGAGGCTCAACAAAACAGGCTCAAGAACCAGAACTTGCTACATGGTGACGAACAGCATGACA-----------------
>may2016seq_98
ATACCCCCGCTGACTCAGTGTGTGCCGGGTCGGTTTGTGGTGCACTTGATGTATGTCGTGACCACTCATAACTGCTAGAGG--------------------------------------------------------------
>may2016seq_99
ACAAGGAGTATCGTCGGCAGCGTCAGATGTGTATAAGAGACAGACTGGGATTAGATACCCCAGTAGTCCTGTCTCTAGAGGAGCCTGTTCTACTGTCTCTTATACACATCTCCGAGCCCACGAGACCAGAGAGGA--------
>may2016seq_100
ACTATGCTTAGCCCTAAACATCGATTGTATAATACACTCAATATCCGCCCGGGGATTACAAACGTTAGTTTAAAACCCAAAGGACTTGGCGGTGCTTAACATCCAC-------------------------------------
>may2016seq_101
TCGGCAGCGTCAGATGTGTATAAGAGACAGACTGGGATTAGATACCCCTGTAGTCCTGTCTCTTATACACATCTCTAGAGGAGCCTGTTCTACTGTCTCTTATACACATCTCCGAGCCCACG---------------------
>may2016seq_102
ACTATGCTTAGCCCTAAACCCAGATGTACTCTTACACACACATCCGCCCGGGTACTACGAGCACAGCTTAAAACCCAAAGGACTTGGCGGTGTCTCAGACCCAC---------------------------------------
>may2016seq_103
ACACACTGCATATCGTCGGCAGCGTCAGATGTGTATAAGAGACAGACTGGGATTAGATACCCCTGTAGTCCTGTCTAGAGGAGCCTGTTCTACTGTCTCTTATACACATCTCCGAGCCCACGAGACGTAGAGGAATC------
>may2016seq_104
ACTATGCCCCGCCGTAAACTTAGATATATTAGTACAACAAATATCCGCCCGGGAACTACGAGCGCCAGCTTAAAACCCAAAGGACTTGGCGGTGCTTCAGACCCCC-------------------------------------
>may2016seq_105
AAGGAGTATCGTCGGCAGCGTCAGATGTGTATAAGAGACAGACTGGGATTAGATACCCCCAACTGCTTAACCAGCTAGAGGAGCCTGTTCTACTGTCTCTTATACACATCTCCGAGCCCACGAGACTAGGCAT----------
>may2016seq_106
AGCGTCAGATGTGTATAAGAGACAGACTGGGATTAGATACCCCCATATGTGCAGGGAGGGTACCTTGAGGTGTGCTAGAGGAGCCTGTTCTACTGTCTCTTATACACATCTCCGAGC--------------------------
>may2016seq_107
ACTATGCACAGCCGTAAACTTTGATAATAATTTACAATATTATCCGCCCGGGAACTACGAGCGTAAGCTTAAAACCCAAAGGACTTGGCGGTGCTTTAGATCCAC--------------------------------------
>may2016seq_108
ACTGGGATTAGATACCCCGCCTGAAATAATTAATGCCGCCGTTAAAGAATTGAATAATGGAAATACAAAGTATACTAGAGGAGCCTGTTCTA---------------------------------------------------
>may2016seq_109
ACTATGCCTGGCCCTAAATCTTGATACTTACTTTACCGAAGTATCCGCCAGAGAACTACGAGCACAAACGCTTAAAACTCTAAGGACTTGGCGGTGCCCCAAACCCAC-----------------------------------
>may2016seq_110
ACTATGCTTAGCCATAAACATTGACAGTCTACTACATTTTCTGTCCGCCCGGGAACTACGAGCATTAGCTTAAAACCCAAAGGACTTGGCGGTGCTTTAGACCCAC-------------------------------------
>may2016seq_111
ACTATGTTTAGCCATAAACTTAAAGTTATTCACTAGAGTACTATCAGCAACAGCTTAAAACTCAAAGGACTTGGTGGTATGGTGTTTCCATCCCCC-----------------------------------------------
>may2016seq_112
ACTACGCTTAGCCCTAAAGTCGAATAGTTACATTAACAAAACCATTCGCCAGACTACTACAAGCAACAGCTTAAAACTCAAAGGACTTGGCGGTGCTTTACATCCCT------------------------------------
>may2016seq_113
TTGAGCCTGATGAGCCTGAGCTACCACTTGAACCGCTTGTTCCTGAAGTACCTGCTGAACCACTTGTACCTGAACTA------------------------------------------------------------------
>may2016seq_114
ATCGTCGGCAGCGTCAGATGTGTATAAGAGACAGACTGGGATTAGATACCCCTGTAGTCCTGTCTCTTATACACCTAGAGGAGCCTGTTCTACTGTCTCTTATACACATCTCCGAGCCCACGAGAC-----------------
>may2016seq_115
GCTATGCTTAACTCTAAACTCAAATAGTTAGATCAAAAAAACTGTTCGCCAGAACACTACAAGCAACAGCTTAAAACTCAAAGGACTTGGCGGTGCTTTATATCCCT------------------------------------
>may2016seq_116
GCCTTCGTCGGCAGCGTCAGATGTGTATAAGAGACAGACTGGGATTAGATACCCCAGAGACCGCAGATGTACCACTAGAGGAGCCTGTTCTACTGTCTCTTATACACATCTCCGAGCCCACGAGACCAG--------------
>may2016seq_117
ACTATGCTTAGCCCTAAACTTCAACAGTTAAATTAACAAAACTGCTCGCCAGAACACTACGAGCCACAGCTTAAAACTCAAAGGACCTGGCGGTGCTTCATATCCCT------------------------------------
>may2016seq_118
CACACTGCATATCGTCGGCAGCGTCAGATGTGTATAAGAGACAGACTGGGATTAGATACCCCAGTAGTCCTGTCCTAGAGGAGCCTGTTCTACTGTCTCTTATACACATCTCCGAGCCCACGAGACAAGAGGCAAT-------
>may2016seq_119
ACTATGCTTAGCCCTAAACATCGATTGCACCATACACTCCATATCCGCCCGGGAATTATGAACGTCAGTTTAAAACCCAAAGGACTTGGCGGTGCTTAACATCCAC-------------------------------------
>may2016seq_120
ACACTGCATATCGTCGGCAGCGTCAGATGTGTATAAGAGACAGACTGGGATTAGATACCCCTGTAGTCCTGTCTCTAGAGGAGCCTGTTCTACTGTCTCTTATACACATCTCCGAGCCCACGAGACAGGCAGAAA--------
>may2016seq_121
ACTATGTTTAGTCGTAAACTTAGTAGCCGCCAGGATACTACGAGCAACTGCTTAAAAACCAAAGGACCTGGCGGTGCTTTACTCCCC--------------------------------------------------------
>may2016seq_122
ACTATGCCTAGCCGTAAACTTTTATGCTAATGTACAACTAGCATCCGCCAGGGAACTACAAGCACCAGCTTAAAACCCAAAGGACTTGGCGGTGCCTCAGACCCCC-------------------------------------
>may2016seq_123
ACTGGGATTAGATACCCCTGCAGGTAATATCGTAAAAGAGATATGTAAAGCAGGACACACAATCGGAATCTCATCTAGAGGAGCCTGTTCTA---------------------------------------------------
>may2016seq_124
ACTATGCTTAGCCCTAAACCTCAACAGTTAAATCAACAAAACTGCTCGCCAGAACACTACGAGCCACAGCTTAAAACTCAAAGAACCTGGCGGTGCTTCATATCCCT------------------------------------
>may2016seq_125
CATATCGTCGGCAGCGTCAGATGTGTATAAGAGACAGACTGGGATTAGATACCCCGGTAGTCCTGTCTCTTATACTAGAGGAGCCTGTTCTACTGTCTCTTATACACATCTCCGAGCCCACGAGACTCC--------------
>may2016seq_126
GTATCGTCGGCAGCGTCAGATGTGTATAAGAGACAGACTGGGATTAGATACCCCTGTAGTCCTGTCTCTTATACCTAGAGGAGCCTGTTCTACTGTCTCTTATACACATCTCCGAGCCCACGAGACCG---------------
>may2016seq_127
ACTATGCCCAGCCCTAAACCTTGATAGCCCCCTACACCCACTATCCGCCCGGGTACTACGAGCACTAGCTTAAAACCCAAAGGACTTGGCGGTGCTTTAGATCCAC-------------------------------------
>may2016seq_128
ACTATGTATGGTCGTTAACATTGATGGTTTTATACCCAAACCATCCGCCTGGGAACTACGAGCAATAGCTTAAAACCCAAAGGACTTGGCGGTGCTTTAGACCCCC-------------------------------------
>may2016seq_129
TAACAAGAGAGAGAGGAGCCAAAAATATCAGTGTCTCAGCTTCTGACTCAAAAATATCATCGTTTGGATAAGAAATATCACCTTTTTTTAGAAAAATCTCACGTTTTTTTAGATTCACCGGGATC------------------
>may2016seq_130
ATTAAAACAATTAAACGTAGTACCTAAGAAATCGCTAAGACAGAAGTTCGTGACTGCTTCGGTTCCTATGTTTA---------------------------------------------------------------------
>may2016seq_131
ATACCCCGTACTAGGTGGAACTTTACAAAGAAGAGCTGGTACTGCAAGGCATGACGCTGTCGCTTGGGGATACGCTAGAGG--------------------------------------------------------------
>may2016seq_132
ACTATGTATGGTTGTTAACATCGATGGTTTTATACCCAAACCATCCGCCTGGGGACTACGAGCAATAGCTTAAAACCCAAAGGACTTGGCGGTGCTTTAGACCCCC-------------------------------------
>may2016seq_133
TGTATAAGAGACAGACTGGGATTAGATACCCCCCAGACACCTCACTCCCCACCTCAGGCCCCACGGAATAAGAGCTAGAGGAGCCTGTTCTACTGTCTCTTATACA-------------------------------------
>may2016seq_134
CGAGGCGATGCAATTTCAGGCCGCGCAGAATGCGTTCCGTCCGCTTTTGAAAATCAAACTGGGCACGCCTGATGATATGGCCCGA----------------------------------------------------------
>may2016seq_135
CCCACCTACACCTGAAGATATTAGGGGAACTAGGGGACCTGGTTCAGGATATCAAGCAGGAGGATCTTACCCTACACCAGAACAGATCAGAGGAA------------------------------------------------
>may2016seq_136
CAGCGTCAGATGTGTATAAGAGACAGACTGGGATTAGATACCCCATATGTGCAGGGAGGGTACCTTGAGGTGTGCTAGAGGAGCCTGTTCTACTGTCTCTTATACACATCTCCGAGCC-------------------------
>may2016seq_137
GCCTTCGTCGGCAGCGTCAGATGTGTATAAGAGACAGACTGGGATTAGATACCCCAGAGACCGCAGATGTACCACTAGAGGAGCCTGTTCTACTGTCTCTTATACACATCTCCGAGCCCACGAGACAAG--------------
>may2016seq_138
ACTATGCTCAGCCCTAAACTTCAACAGTTAAATCAACAAAACTGCTCGCCAGAACACTAGGAGCAACAGCTTAAAACTCAAAGGACCTGGCGGTGCTTCACATCCCT------------------------------------
>may2016seq_139
ATACCCCGTTTTAGGAGGAACTTTACAACGTAGAGCTGGTACAGCAAGACATGATGCTGTTGCTTGGGGATATGCTAGAGG--------------------------------------------------------------
>may2016seq_140
ACTGCATATCGTCGGCAGCGTCAGATGTGTATAAGAGACAGACTGGGATTAGATACCCCGGTAGTCCTGTCTCTCTAGAGGAGCCTGTTCTACTGTCTCTTATACACATCTCCGAGCCCACGAGACGGACTCC----------
>may2016seq_141
CGTCAGATGTGTATAAGAGACAGACTGGGATTAGATACCCCGATGCTTGGACACTTAATCAGATAGCACAATACCTAGAGGAGCCTGTTCTACTGTCTCTTATACACATCTCCGA----------------------------
>may2016seq_142
ATACCCCGTTTTAGGAGGAACTTTACAACGTAGAGCAGGTACAGCAAGACATGATGCTGTTGCTTGGGGATATGCTAGAGG--------------------------------------------------------------
>may2016seq_143
ACTATGCTCAGTCATAAACCCAAATGTCAAATTACAATAGACATTCGCCCGGGTACTACGAGCGTCAGCTTGAAACCCAAAGGACTTGGCGGTGCCTTAGACCCCC-------------------------------------
>may2016seq_144
ACTATGCTTAACTGTAAACAAAGATGATAATACACAAACATCATCCGCCAGGGGATTACGAGCAAAGTTTAAAACCCAAAGGACTTGGCGGTGCCTCAAACCCAC--------------------------------------
>may2016seq_145
AACGTTCAGCGATGTTTATATTCCTCAACAAGATGTGCTTTAGGGGTGTGTACAGGGAGGGACCAAATGGATTCAACGTACCCTACGGTCATTATAAAACCACACCTGCCCAAATTACC------------------------
>may2016seq_146
GTCGGCAGCGTCAGATGTGTATAAGAGACAGACTGGGATTAGATACCCCGGTAGTCCTGTCTCTTATACACATCCTAGAGGAGCCTGTTCTACTGTCTCTTATACACATCTCCGAGCCCACGA--------------------
>may2016seq_147
ACTATGCTTAGCCCTAAACATTGACAACAACATACACCTGTTGTCCGCCTGGGAACTACGAGCATCAGCTTGAAACCCAAAGGACTTGGCGGTGCTTTAGATCCAC-------------------------------------
>may2016seq_148
ACTATGCTTACACAAATAGTTATATTAACAAGACTGTTCGCCAGAGTACTACATGCAGCAGCTTAAAACTCAAAGGACTTGGCGGTGCTTTATAGCCTT--------------------------------------------
>may2016seq_149
TTTTGGGTCATTATCATCAAACACAAAACCAGCATATTTCTCTAATACTTCCCAGTCGCCTTCTGCCTTTAACTCGTCAACAATATTATAAGTTGGAGGAGCTACCA------------------------------------
>may2016seq_150
GTGTATAAGAGACAGACTGGGATTAGATACCCCCAGAGACAGGAGAGACAGTAACCACCACATATAGAGAAGACCTAGAGGAGCCTGTTCTACTGTCTCTTATACAC------------------------------------
>may2016seq_151
CACTGCATATCGTCGGCAGCGTCAGATGTGTATAAGAGACAGACTGGGATTAGATACCCCGGTAGTCCTGTCTCCTAGAGGAGCCTGTTCTACTGTCTCTTATACACATCTCCGAGCCCACGAGACCAGAGAGG---------
>may2016seq_152
GCATATCGTCGGCAGCGTCAGATGTGTATAAGAGACAGACTGGGATTAGATACCCCTGTAGTCCTGTCTCTTATCTAGAGGAGCCTGTTCTACTGTCTCTTATACACATCTCCGAGCCCACGAGACTAAG-------------
>may2016seq_153
CACAAGGAGTATCGTCGGCAGCGTCAGATGTGTATAAGAGACAGACTGGGATTAGATACCCCAGTAGTCCTGTCCTAGAGGAGCCTGTTCTACTGTCTCTTATACACATCTCCGAGCCCACGAGACTAAGGCGAAT-------
>may2016seq_154
TCTACACACTGCATATCGTCGGCAGCGTCAGATGTGTATAAGAGACAGACTGGGATTAGATACCCCTGACGCTGCTAGAGGAGCCTGTTCTACTGTCTCTTATACACATCTCCGAGCCCACGAGACGCTACGCTATCTCG---
>may2016seq_155
TCGTCGGCAGCGTCAGATGTGTATAAGAGACAGACTGGGATTAGATACCCCTGTAGTCCTGTCTCTTATACACACTAGAGGAGCCTGTTCTACTGTCTCTTATACACATCTCCGAGCCCACGAGA------------------
>may2016seq_156
GGAGAAGATGATCGATGTCATCAAGCAGGAACTGGCAGACAGCAAACTGCGGTGTGATGAGTTTATTGCTCGTAATTCACAG-------------------------------------------------------------
>may2016seq_157
TGTATAAGAGACAGACTGGGATTAGATACCCCAAGAAGAAGCAGAAGAAGCCGAGAAGATGATGGCACTAGCCGCTAGAGGAGCCTGTTCTACTGTCTCTTATACA-------------------------------------
>may2016seq_158
ACTATGCATAACTGTAAACACAGATAGCAACTTACTCGCAATCCGCCAGGGAACTACAAGCACTGGCTTGAAACCCAAAGGACTTGGCGGTGCTTTAGACCCAC---------------------------------------
>may2016seq_159
ACTATGCTTAGCCCTAAACATAAATATTCAATTAACAAGAATATTCGCCAGAGAACTACTAGCCACTGCTTAAAACTCAAAGGACTTGGCGGTGCTTTATACCCCT-------------------------------------
>may2016seq_160
CTGCCCGATTTGATGTTTCTACAGTGGACAAAAAGCTTCGGGTTGGCATGAGTCCCTTGCAAAAGCACGAGATCAAAATGTATGCCGTCAATTTCTACGTACGCATTAGAGACCATATTCGTTTG------------------
>may2016seq_161
GCTCTAGCCCTCAAAGTTGGGCGTATATGTTGAACAACGATACACTGAAGGGATTAGTCGATACCGATCCAGCCTTCAAATCGTTATTAGCTGCGCGTCAATAGATG------------------------------------
>may2016seq_162
GTATAAGAGACAGACTGGGATTAGATACCCCAATTGAAGGTGCGAGACTGCTAGAGCCACTAGGTCCTCGATGGCTAGAGGAGCCTGTTCTACTGTCTCTTATAC--------------------------------------
>may2016seq_163
TAGATACCCCTCCTCACCCTCAACACCTTCAGCTTCTGACATCTTGCTCTCTTTAATCTTGGAATATGCATACGCTAGAGGAGC-----------------------------------------------------------
>may2016seq_164
ACACACTGCATATCGTCGGCAGCGTCAGATGTGTATAAGAGACAGACTGGGATTAGATACCCCGGTAGTCCTGTCTAGAGGAGCCTGTTCTACTGTCTCTTATACACATCTCCGAGCCCACGAGACTAGGCATGATC------
>may2016seq_165
CGTCGGCAGCGTCAGATGTGTATAAGAGACAGACTGGGATTAGATACCCCTGTAGTCCTGTCTCTTATACACATCTAGAGGAGCCTGTTCTACTGTCTCTTATACACATCTCCGAGCCCACGAG-------------------
>may2016seq_166
CTGGGATTAGATACCCCCAAGGTCTAGAGAAAGTGATCAATTCAGGCGAGAAACTGGCCAAACTAGCTCAAAGTCTAGAGGAGCCTGTTCT----------------------------------------------------
>may2016seq_167
GCTATGCTTAACCCTAAACTCGAATAGTTAGATCAACAAAACTGTTCGCCAGAACACTACAAGCAACAGCTTAAAACTCAAAGGACTTGGCGGTGCTTTACATCCCT------------------------------------
>may2016seq_168
GATTAGATACCCCCTACTATGCAGAGGGACCCAAGTCAGAACCGGTTGGGTATAAAGACCTATTGGTTACACATCTAGAGGAGCCTG--------------------------------------------------------
>may2016seq_169
AGATACGAAGTAAACGAACTTTATCAATTCTACTATGTTCATTCCAAAGGAAACGCTATGTCCGGAGTGTATCCTAACGTAGCTAACAAGGGTGTCGCCCTAGCAGTAGCTACGTCGT-------------------------
>may2016seq_170
ATACCCCGTTTTAGGGGGAACTTTACAACGTAGAGCTGGTACAGCAAGACATGATGCTGTTGCTTGGGGGTATGCTAGAGG--------------------------------------------------------------
>may2016seq_171
CACACTGCATATCGTCGGCAGCGTCAGATGTGTATAAGAGACAGACTGGGATTAGATACCCCGGTAGTCCTGTCCTAGAGGAGCCTGTTCTACTGTCTCTTATACACATCTCCGAGCCCACGAGACCGTACTAGAT-------
>may2016seq_172
ACTATGCTTAGCCCTAAACATAGACAGTTGTTTACCCCCACTGTCCGCCCGGGTACTACGAGCATTAGTTTGAAACCCAAAGGACTTGGCGGTGCTTTAGACCCAC-------------------------------------
>may2016seq_173
TAAGAGACAGACTGGGATTAGATACCCCTTCGATTGCCCTTACCGATTCTGAGGAGATGATTACTGAAAAAATGCTAGAGGAGCCTGTTCTACTGTCTCTTA-----------------------------------------
>may2016seq_174
CTGCATATCGTCGGCAGCGTCAGATGTGTATAAGAGACAGACTGGGATTAGATACCCCTGTAGTCCTGTCTCTTCTAGAGGAGCCTGTTCTACTGTCTCTTATACACATCTCCGAGCCCACGAGACTAGGCA-----------
>may2016seq_175
GCATATCGTCGGCAGCGTCAGATGTGTATAAGAGACAGACTGGGATTAGATACCCCGAGGATGGCAGAACTAAGCTAGAGGAGCCTGTTCTACTGTCTCTTATACACATCTCCGAGCCCACGAGACAGGC-------------
>may2016seq_176
GCCTTCGTCGGCAGCGTCAGATGTGTATAAGAGACAGACTGGGATTAGATACCCCAGAGACCGCAGGTGTACCACTAGAGGAGCCTGTTCTACTGTCTCTTATACACATCTCCGAGCCCACGAGACCAG--------------
>may2016seq_177
ATACCCCGTTTTAGGTGGAACCTTACAAAGAAGAGCTGGTACAGCAAGACATGACGCTGTTGCCTGGGGTTATGCTAGAGG--------------------------------------------------------------
>may2016seq_178
TGGGATTAGATACCCCGGAATATGATAATCGTACCACAAAGATCCCCACCGCAAGGGGAATAGTCCTATATTAGCTAGAGGAGCCTGTTC-----------------------------------------------------
>may2016seq_179
ACTATGCCCCGCCGTAAACTTAGATATTTCAGTACAATAAATATCCGCCAGGGGACTACGAGCGCCAGCTTAAAACCCAAAGGACTTGGCGGTGCTTCAGACCCCC-------------------------------------
>may2016seq_180
CGTCGGCAGCGTCAGATGTGTATAAGAGACAGACTGGGATTAGATACCCCGGTAGTCCTGTCTCTTATACACATCTAGAGGAGCCTGTTCTACTGTCTCTTATACACATCTCCGAGCCCACGAG-------------------
>may2016seq_181
AGATGATGTGACAGGCTTTACGGCGGAGCTTAATGGTCCTACTATCCACCTAGAATGGGAACCCATCGCAAGCCTTGACCTTAGTTACTACCGTATTAGGCACTCC-------------------------------------
>may2016seq_182
CGTCGGCAGCGTCAGATGTGTATAAGAGACAGACTGGGATTAGATACCCCTGTAGTCCTGTCTCTTATACACATCTAGAGGAGCCTGTTCTACTGTCTCTTATACACATCTCCGAGCCCACGAG-------------------
>may2016seq_183
ACTATGCTTAGCCCTAAACCTTAAAGATTAAATAACAAAATCATCTGCCTGAGAACTACTGGCTACCGCTTAAAACTCAAAGGACTTGGCGGTACTTTATATCCAT-------------------------------------
>may2016seq_184
ACTATGCTTAGCCCTAAACTATAATAGTTAAATTAACAAAACAATTTACCAGAATACTACAAGCAACAGGTTAAAACTCAAAGGACTTGGCAGTGCTTTATATCCAT------------------------------------
>may2016seq_185
GCTATGCTTAACTCTAAACTCGAATAGTTAGATCAACAAAACTGTTCGCCAGAACACTACAAGCAACAGCTTAAAACTCAAAGGACTTGGCGGTGCTTTATATCCCT------------------------------------
>may2016seq_186
CGCTTTGTAGATTTTCTTTGTAATGTTTGTTTCTTTAGGATACTGCTGACGTACATGTTCCATGCTTTTTATTTC--------------------------------------------------------------------
>may2016seq_187
ACTATGCCTGGCCCTAAATCTTGATGCTTACACCTACTAAAGCATCCGCCCGAGAACTACGAGCACTAACGCTTAAAACTCTAAGGACTTGGCGGTGCCCCAAACCCAC----------------------------------
>may2016seq_188
TGTGTATAAGAGACAGACTGGGATTAGATACCCCCCCAACAGAAAATATAACCAAACTGACGCCTCGCCGGTGCCTAGAGGAGCCTGTTCTACTGTCTCTTATACACA-----------------------------------
>may2016seq_189
ACTATGCTTAGCCGTAAACATTGATAGAGATTTACACCTTCTATCCGCCTGGGAACTACGAGCATTAGCTTAAAACCCAAAGGACTTGGCGGTACTTTAGATCCCC-------------------------------------
>may2016seq_190
CAGTGGTACTCGGAGACTTTGATCGCGACCTACTGACTCATATGGATCGTGCTCTGGTTAGCCCGGGTATCTCAC--------------------------------------------------------------------
>may2016seq_191
ACTATGCTTAGCCCTAAACATAAATCAGTCTATAACAAAATAATTCACCAGAGAACTACTAGCAACAGCTTAAATCTCAAAGGACGTGGCTGTGCTTTATATCCCT-------------------------------------
>may2016seq_192
TCAGATGTGTATAAGAGACAGACTGGGATTAGATACCCCCCCAGAGCCTGGCGGAACAGTGGAATATCTCCGGACTAGAGGAGCCTGTTCTACTGTCTCTTATACACATCTCC------------------------------
>may2016seq_193
ACTCTGCTTAGCCATACGCTCAAATAATTTAACAAAAAAATTATACACCAGCGTACTACAAGCAATAGCTTAAAAATCAAAGGAATTCATGGTGCTTTACATCCTT-------------------------------------
>may2016seq_194
ACTATGCTTAGCCGTAAACTTAGATATGTAAACCTAACAAACATATTCGCCAGAGAACTACTAGCAATTGCTTAAAACTCAAAGGACTTGGCGGTGCTTTATATCCAT-----------------------------------
>may2016seq_195
ACTATGCTTAGCCCTAAACATAAATCATTCTATAACAAAATAATTCGCCGGAGAACTACTAGCAACAGCTTAAAACTCAAAGGACTTGGCGGTGCCTTACGTCCCT-------------------------------------
>may2016seq_196
ACTATGCTTAGCCGTAAACATAAATCATTCTACAACAAAATAATTCGCCAGAGAACTATTAGCAACAGCTTAAAACTCAAAGGACTTGGTGGTGCTTTATATCCCT-------------------------------------
>may2016seq_197
TGTGTATAAGAGACAGACTGGGATTAGATACCCCTCCAACAGAAAATATAACCAAACTGACGCCTGGCCGGTGCCTAGAGGAGCCTGTTCTACTGTCTCTTATACACA-----------------------------------
>may2016seq_198
ACAAATGCCAGAAATGCCCTCTCCGCCACCTATTGATTATCTTAATAAGGTACAGTGGAAACTACGAGATGCTGCAACTAGTGATGAG-------------------------------------------------------
>may2016seq_199
ACTATGCTTAGCCCTAAACCTCAACAGTTAAATCAACAAAACTGCTCGCCAGAACACTACGAGCCACAGCTTAAAACTCAAAGGACCTGGCGGTGCTTCATACCCCT------------------------------------
>may2016seq_200
CTGCATATCGTCGGCAGCGTCAGATGTGTATAAGAGACAGACTGGGATTAGATACCCCGGTAGTCCTGTCTCTTCTAGAGGAGCCTGTTCTACTGTCTCTTATACACATCTCCGAGCCCACGAGACCGAGGC-----------
>may2016seq_201
CAGTACCGATCCTAAAATCGCGGAAGCACCGGCATTTCGCTGTTTTTAAGCCGATTGCGGGTTTATGGCCTTGAATCGGCCTGTTTCGAGGCGAAATGTGACCTATAACCATTTTTTTCTGAACCCGAGAC------------
>may2016seq_202
ATACCCCGTTTTAGGAGGAACTTTACAACGTAGAGCTGGTACAGCAAGACATGATGCTGTTGCTTGGGGGTATGCTAGAGG--------------------------------------------------------------
>may2016seq_203
GCATATCGTCGGCAGCGTCAGATGTGTATAAGAGACAGACTGGGATTAGATACCCCTGTAGTCCTGTCTCTTATCTAGAGGAGCCTGTTCTACTGTCTCTTATACACATCTCCGAGCCCACGAGACCGTA-------------
>may2016seq_204
AATCAATCACTACCTCAACCCACCACGACCCACCCGCTCTACCTCTCCGGGACACCGAAATATCGGAAACAACTCCTGAAATCTGCTTATATAGGCTTGCTAAGAATCTTGGGAGA---------------------------
>may2016seq_205
TATCGTCGGCAGCGTCAGATGTGTATAAGAGACAGACTGGGATTAGATACCCCGACTTGAATGTAGAGCTGATGCTAGAGGAGCCTGTTCTACTGTCTCTTATACACATCTCCGAGCCCACGAGACC----------------
>may2016seq_206
ACACCTAAGCCTTCGTCGGCAGCGTCAGATGTGTATAAGAGACAGACTGGGATTAGATACCCCTACTACTATAGCTAGAGGAGCCTGTTCTACTGTCTCTTATACACATCTCCGAGCCCACGAGACCTCTCTACATC------
>may2016seq_207
GCAGCGTCAGATGTGTATAAGAGACAGACTGGGATTAGATACCCCGCCTTAGTGGCAATGCTAGCGTTTCGCAACTAGAGGAGCCTGTTCTACTGTCTCTTATACACATCTCCGAGCCC------------------------
>may2016seq_208
TATTGTCGAAAGGGATATCATAGAATTAGAGAAAAAGATATTTGAATTTAAAAACCTTCAGATAGACGAACAAAAGTTTAGAAGTTTAAGACTTG------------------------------------------------
>may2016seq_209
TCGTCGGCAGCGTCAGATGTGTATAAGAGACAGACTGGGATTAGATACCCCCAGCCACTTGAGGTTCTTTCGGTCTAGAGGAGCCTGTTCTACTGTCTCTTATACACATCTCCGAGCCCACGAGA------------------
>may2016seq_210
ATGTGTATAAGAGACAGACTGGGATTAGATACCCCCCAACAGAAAATATAACCAAACTGACGCCTGGCCGGTGCCTAGAGGAGCCTGTTCTACTGTCTCTTATACACAT----------------------------------
>may2016seq_211
CAGACTGGGATTAGATACCCCTACTTCAAGCACTCCAACAAGGAGTGGAAACAATGAGAATACCAACACCACACCTAGAGGAGCCTGTTCTACTG------------------------------------------------
>may2016seq_212
ACTGGGATTAGATACCCCTGCAGGTAATATCGTAAAAGAGATATGTAAAGCAGGACATACAATCGGAATCTCATCTAGAGGAGCCTGTTCTA---------------------------------------------------
>may2016seq_213
GATGAACAAAGACGTGCGTTTCGACACAATTATCGTTGGTGGGAAACAAACAAAAACAATATAACCGACGAAGATTGGGAAAGATATCACGAG--------------------------------------------------
>may2016seq_214
AAGAGACAGACTGGGATTAGATACCCCGATAATAATCACCGTGGAGGCAGCTATAAGCAAAGGTATCAGCATGACTAGAGGAGCCTGTTCTACTGTCTCTT------------------------------------------
>may2016seq_215
TGTATAAGAGACAGACTGGGATTAGATACCCCAAGAAGAAGCAGAAGAAGCCGAGAAGATGATGGAACTGGCCGCTAGAGGAGCCTGTTCTACTGTCTCTTATACA-------------------------------------
>may2016seq_216
TATAGAGGCAGTACAAAAAGAGAATTGTCAGGATAAATTTATGGATTTTGTCCATAAAGTCTGGCCCAACTTCATTGACGGAGCGCATCATGCGAAAATGGCCGCAGCTTTTGAGAAAGTTG---------------------
>may2016seq_217
CTGGGATTAGATACCCCATAGCCGCCACACCGATCCAACCGATGGCAGGTCTCCAGCCGCTGACAAACACGCTACTAGAGGAGCCTGTTCT----------------------------------------------------
>may2016seq_218
ACTATGCCTGGCCCTAAATCTTGATGCTCTATATAACCAAAGCATCCGCCTGAGAACTACGAGCACAAACGCTTAAAACTCTAAGGACTTGGCGGTGCCCCAAACCCAC----------------------------------
>may2016seq_219
GCGTCAGATGTGTATAAGAGACAGACTGGGATTAGATACCCCTGTAGTCCTGTCTCTTATACACATCTCCGAGCCTAGAGGAGCCTGTTCTACTGTCTCTTATACACATCTCCGAG---------------------------
>may2016seq_220
TCAGATGTGTATAAGAGACAGACTGGGATTAGATACCCCAAAATACACAGGCTATGCTAGCAGTATTATCGTGTCTAGAGGAGCCTGTTCTACTGTCTCTTATACACATCTCC------------------------------
>may2016seq_221
ATTTGGTTGGCATTCCATTCTTTCGAGTTCGCTGAATCTGAAGTTACTTAATCCACGGGAAGTGATTGCTGCAGTT-------------------------------------------------------------------
>may2016seq_222
GGGATTAGATACCCCATTAAAGTCAAGAGCATCTATTCATTCAACATATCAAAGAGAGAGGCATATTGATGTTTCTAGAGGAGCCTGTT------------------------------------------------------
>may2016seq_223
ATACCCCGTTTTAGGAGGAACTTTACAACGAAGAGCTGGTACAGCAAGACACGATGCTGTTGCTTGGGGATATGCTAGAGG--------------------------------------------------------------
>may2016seq_224
TAGATACCCCCCAAGTAGGGTAATTCAAGTGTGATGGGGTGTTGTTGATCCCTGTTCTTGATCCTAACCCAGATCTAGAGGAGC-----------------------------------------------------------
>may2016seq_225
ACCCCATTTATACTTGGCTGTTTATGCTGTTCGCCCTTTTTGGCGGTGCCTTCGGCTATCTTTCCGTGGGCAAGCTAGA----------------------------------------------------------------
>may2016seq_226
TAAATTGTTCGATACGGTATCATTTTATATGCCACTATTAATTCCTGGTATATAGTATTATTGTAGCAGGAGGAGTCCGTCGGCTCCCATTCGTTGATGACTTGAACATTGGTAAATGAATCAAACAGAT-------------
>may2016seq_227
ACTATGCTTAGCCCTAAACATTGACAACAATATACACCTGTTGTCCGCCTGGGAACTACGAGCATCAGCTTAAAACCCAAAGGACTTGGCGGTGCTTTAGACCCAC-------------------------------------
>may2016seq_228
ATATCGTCGGCAGCGTCAGATGTGTATAAGAGACAGACTGGGATTAGATACCCCGTCAAATGATCCGCTGTATACTAGAGGAGCCTGTTCTACTGTCTCTTATACACATCTCCGAGCCCACGAGACGT---------------
>may2016seq_229
GCTATGCTTAACTCTAAACTCGAATAGTTAGATCAACAAAACTGTTGGCCAGAACACTACAAGCAACAGCTTAAAACTCAAAGGACTTGGCGGTGCTTTATAGCCCT------------------------------------
>may2016seq_230
ACTATGCCTAGCCCTAAATCTTGGCACTTCCCCCACTAAAGTGCCCGCCCGAGAACTACGAGCACAAACGCTTAAAACTCTAAGGACTTGGCGGTGCCCCAAACCCAC-----------------------------------
>may2016seq_231
TCAGATGTGTATAAGAGACAGACTGGGATTAGATACCCCCGCAATCACTTGAAGAAATGTGGGATGTACCTGGACTAGAGGAGCCTGTTCTACTGTCTCTTATACACATCTCC------------------------------
>may2016seq_232
CTAATACGCTGAAGAGCATGAACAGCCTAGCCTGTACGTACGATGAGTTGGGCAGGCACGAAGAGGCGATGGAGC--------------------------------------------------------------------
>may2016seq_233
TTGTAGGTATTCGCGAGTTTTACGGTTCATCGCACCAGACAAAAAAACCGCTGCTATCACTCACAGATTCTCAATCGAACTTCGAC---------------------------------------------------------
>may2016seq_234
CCCCCGCAGAGTTAGAATTGAAGGTGGCTGCAGGTGAGCAGCATCAAATCACAAGGCTGCGAATTCAAGCGTGGCTAG-----------------------------------------------------------------
>may2016seq_235
GCTATGCTTAACCCTAAACTCGAATAGTTAGATCAACAAAACTGTTCACCAGAACACTACAAGCAACAGCTTAAAACTCAAAGGACTTGGCGGTGCTTTATATCCCT------------------------------------
>may2016seq_236
CTAATACGCTGACCAGCATGAACAACCTAGCCTCTACGTACGGTGATTTGGGCAGGCACGAAGAGGCGATGGAGC--------------------------------------------------------------------
>may2016seq_237
CCTATGCTTAGCCCTAAACTCTAATAGTTACATTAACAAAACCATTCGCCAGAGTACTACAAGCAACAGCTTAAAACTCAAAGGACTTGGCAGTGCTTTATATCCCT------------------------------------
>may2016seq_238
ACTATGCCCTGCCGTAAACTTAGATATTTCAATACAACAAATATCCGCCCGGGGACTACGAGCGCCAGCTTAAAACCCAAAGGACTTGGCGGTGCTTCAGACCCCC-------------------------------------
>may2016seq_239
GAGGTAGTTAACTTCTTTCATGTGCTTTTTTGAGACACTTATGATACTTGCATCTTCCATACTGAAAATAGAAACCTAGCTTCCTCCCTCACTCCCAGCCGCAGCCAAAGCTGATACTTGATTCGTA----------------
>may2016seq_240
ACTATGCCCCGCCGTAAACTTAGATATTCCAGTACAACAAATATCCGCCAGGGGACTACGAGCGCCAGCTTAAAACCCAAAGGACTTGGCGGTGCTTCAGATCCCC-------------------------------------
>may2016seq_241
ATTATTCTCTTTTTTAATTTTTTTTTACCTGGGTATTAAAAGTTTCCTTAAAACCCCAAAGACTTGGCGGTTCTTTATTCTTA------------------------------------------------------------
>may2016seq_242
ATACCCCGTTTTAGGAGGAACCTTACAAAGAAGAGCTGGTACAGCAAGACACGATGCAGTTGCTTGGGGATATGCTAGAGG--------------------------------------------------------------
>may2016seq_243
ATATCGTCGGCAGCGTCAGATGTGTATAAGAGACAGACTGGGATTAGATACCCCAGTAGTCCTGTCTCTTATACCTAGAGGAGCCTGTTCTACTGTCTCTTATACACATCTCCGAGCCCACGAGACCG---------------
>may2016seq_244
AGACTGCCAAGATAAACACCGGAAAGGCAAAAGAACAGTAAAGCATGTTTTTCTAATAATAGCTTGAGGCTCAACAAAACAGGCTCAAGAACCAGAACTTGCTACATGGTGACGAACAGCATGACA-----------------
>may2016seq_245
TCGTCGGCAGCGTCAGATGTGTATAAGAGACAGACTGGGATTAGATACCCCTTCAGATGCTACGAACATCAATGCTAGAGGAGCCTGTTCTACTGTCTCTTATACACATCTCCGAGCCCACGAGA------------------
>may2016seq_246
ACTATGCATAACTGTAAACACAGATAGCAACTTACTCGCGATCCGCCAGGGAACTACAAGCACTGGCTTGAAACCCAAAGGACTTGGCGGTGCTTTAGACCCAC---------------------------------------
>may2016seq_247
CCCCGGAATTTTGGAGGCGAGCAGAGCCAGGTTATTGCCGGTGAACAGGGATTGGCTGGGGTCAAAGTTGTTTGCTAG-----------------------------------------------------------------
>may2016seq_248
GATGTGTATAAGAGACAGACTGGGATTAGATACCCCATTTTTCCATTGGTCACGAAAAGTATAGGACGCAATGCCTAGAGGAGCCTGTTCTACTGTCTCTTATACACATC---------------------------------
>may2016seq_249
GGCAGCGTCAGATGTGTATAAGAGACAGACTGGGATTAGATACCCCGCAACAGATTACCAACTACTACCTTGAACTAGAGGAGCCTGTTCTACTGTCTCTTATACACATCTCCGAGCCCA-----------------------
>may2016seq_250
CCCCAGAGAAGCGCACAACGGATGCAGAGGAGAAGGCGTTAGGTATCGATGCAACAGAATGGTTAAAGAAGAAACTAG-----------------------------------------------------------------
>may2016seq_251
CAAAATTGGTAAGAATGAACTGTCAGGTAAAGAGCTGGAGAAGATGATGTCTGATCCCACTAACTGGCGAGAGCTACGAGCTATGGTAT------------------------------------------------------
>may2016seq_252
TTCTGATATTATGTACTCATTTCTTATCTAAGTATCTGAGCTGGTACAACATCATCTTCTTTGTTGCTCTTATTT--------------------------------------------------------------------
>may2016seq_253
TAGATCCGGATGTACCACTTGAGCCACTAGATCCTGAACTTCCTGAAGTACCTGATGAACCTGATGAACCAGAGCTACCTGAGGTGCCACTTGAACCTGAACTGCCGGATGAG------------------------------
>may2016seq_254
TCGGCAGCGTCAGATGTGTATAAGAGACAGACTGGGATTAGATACCCCCCTTCACCTGCCTCTGTGTATTCTTCCTAGAGGAGCCTGTTCTACTGTCTCTTATACACATCTCCGAGCCCACG---------------------
>may2016seq_255
TGCATATCGTCGGCAGCGTCAGATGTGTATAAGAGACAGACTGGGATTAGATACCCCGCAAGGAAATACTCAGCCTAGAGGAGCCTGTTCTACTGTCTCTTATACACATCTCCGAGCCCACGAGACGTAGA------------
>may2016seq_256
TATAAGAGACAGACTGGGATTAGATACCCCGGGACCCCGCCACAAAGCACGATACTGGTCATGTAAAAGTTGGTCTAGAGGAGCCTGTTCTACTGTCTCTTATA---------------------------------------
>may2016seq_257
ACTATGCACGGCCGTAAACTTTGATAAGAATATACAACATTATCCGCCTGGGTACTACGAGCGTAAGCTTAAAACCCAAAGGACTTGGCGGTGCTTTAGATCCAC--------------------------------------
>may2016seq_258
GACTGGGATTAGATACCCCCATGATTACAGTACACCACCTTGAAGCCTCCCGTTCCCAACGCATACTTTGGCTGCTAGAGGAGCCTGTTCTAC--------------------------------------------------
>may2016seq_259
GCGGCGGCCCCGACGACTGAGTCAAAAAGTGAGACCTCCGGCAGCCCGAGTCCGGTTGCGGCAACGAGTAAGCCGAG------------------------------------------------------------------
>may2016seq_260
GGGGGCGGCGCCAAGTGACGCGGCCAATGCGCATGAACTCCGTTCCCTGGTGGCGGCAGAACTTCTTGATGCGCTTCTTAAGAATCTTGTGTTTGA-----------------------------------------------
>may2016seq_261
CAGCGTCAGATGTGTATAAGAGACAGACTGGGATTAGATACCCCTCAGAAGAGTGCTTTGTCGAAAAGAGCCGGCTAGAGGAGCCTGTTCTACTGTCTCTTATACACATCTCCGAGCC-------------------------
>may2016seq_262
TCAGATGTGTATAAGAGACAGACTGGGATTAGATACCCCTGAAGATAAGATCCTTAAAGAAAGGTTCAAGAGATCTAGAGGAGCCTGTTCTACTGTCTCTTATACACATCTCC------------------------------
>may2016seq_263
TGCTGCACCTGCTTGACCTAGTATTTCTATATAATCCTTATTTAAAGCTTCTGCGCTATAACGAGCTGTACCGTATCCTATAATTCTATAAACCGTTC---------------------------------------------
>may2016seq_264
CCCTGGTACTGTATTTATAGGAGGTGAGCAAGTCACATACACAGGCGTACTAGGAAACGACATAACAGGTTGTACTA------------------------------------------------------------------
>may2016seq_265
TACACCTAAGCCTTCGTCGGCAGCGTCAGATGTGTATAAGAGACAGACTGGGATTAGATACCCCCTATTTTTGACTAGAGGAGCCTGTTCTACTGTCTCTTATACACATCTCCGAGCCCACGAGACTAGGCATGATCT-----
>may2016seq_266
ATACCCCGTTTTAGGAGGAACTCTACAACGTAGAGCTGGTACAGCAAGACATGATGCAGTTGCTTGGGGATATGCTAGAGG--------------------------------------------------------------
>may2016seq_267
ACTATGCCTAGCCATAAACATTGATAGCTAACTACACCCACTATCCGCCCGGGGACTACGAGCATCAGCTTGAAACCCAAAGGACTTGGCGGTGCTTTAGATCCAC-------------------------------------
>may2016seq_268
GTCGGCAGCGTCAGATGTGTATAAGAGACAGACTGGGATTAGATACCCCTGTAGTCCTGTCTCTTATACACATCCTAGAGGAGCCTGTTCTACTGTCTCTTATACACATCTCCGAGCCCACGA--------------------
>may2016seq_269
CAACCAGTAGCTGCGTCGCTGTTCCAGGGTCCATTTCCATGAAGGCGGCGATCTGGGCCATGGCCACTGCAATCGAGGTAGAGC-----------------------------------------------------------
>may2016seq_270
GGACAAACCAATAATTATTATGGTGATCATGGTAGGATGATGGGTAACATGATGTCTGTTGCAATGGCCTCACCATCAAGTACATTATCATCGTCTTATGCAGCCTATGCATACTATGCGAATAACCCCTCA-----------
>may2016seq_271
ACCCCCAAAAACCTTCCTGAACGCGTAAAAGCGAAAAAGAAGGCTAAAAAGTACAAAGAATCTTCCAATTAGAACTAGA----------------------------------------------------------------
>may2016seq_272
CATCAATTCGTGGCCTAGAGGCTATAGCAAGAACTGGCAAAGCCTCATGGCTGAGCCACCAATGGCTAAAGGGCGAGATATGGTGGCATGGGAATCTGCAACCA---------------------------------------
>may2016seq_273
ACTATTAATTGTAATTGCCCCAACTGACATTGCATTTTTGTTTGCTGGGAAAGAATAACTTGTTGTGACTGTTGGTGAGTTTAAGTTAAATACTGTATCGCCACCTGCACCTGTTGCACCCCCAC------------------
>may2016seq_274
AAGAGACAGACTGGGATTAGATACCCCGATAATAAGTACCGTGGATGCAGCTATAAGCAAAGGTATCAGCATGACTAGAGGAGCCTGTTCTACTGTCTCTT------------------------------------------
>may2016seq_275
ATACCCCGTTTTAGGAGGAACTTTACAACGAAGAGCTGGTACAGCAAGGCATGATGCTGTTGCTTGGGGATATGCTAGAGG--------------------------------------------------------------
>may2016seq_276
TATGTTATTCCGGCGCAGAGTGGTGTTAGTTAACTGGCTAGCTAATGTCAGATTACCCGAAGGGACGGTGAAATGGCTAGAAAACGTCCTATCGAACGAGCTGAATAAGTACACCGCAGAGGTTCTT----------------
>may2016seq_277
ACTATGCCCCGCCGTAAACTTAGATATTCCAGTACAATAAATATCCGCCAGGGGACTACGAGCGCCAGCTTAAAACCCAAAGGACTTGGCGGTGCTCCAGACCCCC-------------------------------------
>may2016seq_278
GCAGCGTCAGATGTGTATAAGAGACAGACTGGGATTAGATACCCCTGGTCACGCAGCCTTTTCATCTATGAGAGCTAGAGGAGCCTGTTCTACTGTCTCTTATACACATCTCCGAGCCC------------------------
>may2016seq_279
TCAGATGTGTATAAGAGACAGACTGGGATTAGATACCCCGAATTAGTATGGCAGACTTAGGCCGGGAAACAGGACTAGAGGAGCCTGTTCTACTGTCTCTTATACACATCTCC------------------------------
>may2016seq_280
GATTAGATACCCCCCCGGAAGATTTGGAGCCTTGGAGATAACCGAAAATCAAGTGACTAGCTTTTATGAAAAACCTAGAGGAGCCTG--------------------------------------------------------
>may2016seq_281
GGATTAGATACCCCAACAAAATATCAGCATACTGGCCCTGCAAGAGACAAAAGTCAACACCTGCACCACAGAGACTAGAGGAGCCTGT-------------------------------------------------------
>may2016seq_282
TGACACCCCGTTTGAGCCTGATGTACCTGAAGAGCCTGATGTACCGCTGACACCAGAGGAACCGTTACCACCAGCCCCACCGTTAGCACCAGATACG----------------------------------------------
>may2016seq_283
TTCGTCGGCAGCGTCAGATGTGTATAAGAGACAGACTGGGATTAGATACCCCCTGAGCCTGGAGGTCAAACCAGCTAGAGGAGCCTGTTCTACTGTCTCTTATACACATCTCCGAGCCCACGAGAC-----------------
>may2016seq_284
TGATTCAATTCGTGGAATTGGTCTTACTAATGCGGAACTTATGAAATTAACTGCCCTTGGGGGTGGTGTTGGGATTTCAGTAAGTAGAATTCGCC------------------------------------------------
>may2016seq_285
AAGCCTTCGTCGGCAGCGTCAGATGTGTATAAGAGACAGACTGGGATTAGATACCCCACGTAAAGTTAGGGGAGCTAGAGGAGCCTGTTCTACTGTCTCTTATACACATCTCCGAGCCCACGAGACCTCTC------------
>may2016seq_286
GTATAAGAGACAGACTGGGATTAGATACCCCAGGATTTGTAGAGGTCGTCGGATTCTGGCTGGAAACATATTTGCTAGAGGAGCCTGTTCTACTGTCTCTTATAC--------------------------------------
>may2016seq_287
ATACCCCGTATTAGGGGGCACTCTTCAAAGAAGAGCTGGTACAGCAAGACATGATGCTGTTGCGTGGGGTTACGCTAGAGG--------------------------------------------------------------
>may2016seq_288
ATACCCCGTTTTAGGAGGAACTTTACAACGTAGAGCTGGTACAGCAAGACACGATGCTGTTGCTTGGGGATATGCTAGAGG--------------------------------------------------------------
>may2016seq_289
AACGTTCAGCGATGTTTATATTCCTCAACAAGATGTGCTTTAGGGGTGTGTACAGGGAGGGACCAAATGGATTCAACGTACCTTACGGTCATTATAAAACCACACCTGCCCAAATTACC------------------------
>may2016seq_290
GATTAGATACCCCCCTGGAAGATTTGGTGCTTTGGAGATAACCGAAAACCAAGTGACAAGCTTTTATGAAAAACCTAGAGGAGCCTG--------------------------------------------------------
>may2016seq_291
GATTTTAAGCATTTTTTAATTAACATTATAGATCCTCAGACAAAACTGGCCACAGAGGAACTGGAGGCAGCGGGTA-------------------------------------------------------------------
>may2016seq_292
ATACCCCGTTTTAGGAGGAACTTTACAACGAAGGGCCGGTACAGCAAGACACGATGCAGTTGCTTGGGGATATGCTAGAGG--------------------------------------------------------------
>may2016seq_293
ATACCCCGTTTTAGGAGGAACTTTGCAAAGAAGAGCTGGTACAGCAAGACACGATGCAGTTGCTTGGGGATATGCTAGAGG--------------------------------------------------------------
>may2016seq_294
ACAGACTGGGATTAGATACCCCAACAGAAACAGTTAAACTAGAGGAGACTGTTACACCAACAGAAACAGTTAAACTAGAGGAGCCTGTTCTACTGT-----------------------------------------------
>may2016seq_295
ACTATGCCTAGCCGTAAACATTGATAGAATTATACGCCCTCTATCCGCCCGGGTACTACGAGCATCAGCTTGAAACCCAAAGGACTTGGCGGTACTTTAGATCCCC-------------------------------------
>may2016seq_296
TCGGCAGCGTCAGATGTGTATAAGAGACAGACTGGGATTAGATACCCCGGTAGTCCTGTCTCTTATACACATCTCTAGAGGAGCCTGTTCTACTGTCTCTTATACACATCTCCGAGCCCACG---------------------
>may2016seq_297
ATCGTCGGCAGCGTCAGATGTGTATAAGAGACAGACTGGGATTAGATACCCCTCTAATTCCGGGGCTTTCAATGCTAGAGGAGCCTGTTCTACTGTCTCTTATACACATCTCCGAGCCCACGAGAC-----------------
>may2016seq_298
ATGAATTTTTATTTTCAGAGTTGGAGCATTTGTATGTTTCCATTTTAGGACGTCCTATAGATAGAAGAAATTTTAGAAAGAAAATCATGTCTTTTGACTTG------------------------------------------
>may2016seq_299
ATATCGTCGGCAGCGTCAGATGTGTATAAGAGACAGACTGGGATTAGATACCCCAGCAACACCTAAGGCCAATCCTAGAGGAGCCTGTTCTACTGTCTCTTATACACATCTCCGAGCCCACGAGACAG---------------
>may2016seq_300
TAAGAGACAGACTGGGATTAGATACCCCTATGAAACCCTTTGTAAAAGAGACCCTCGATCGCCAACAATGGCGCCTAGAGGAGCCTGTTCTACTGTCTCTTA-----------------------------------------
>may2016seq_301
GCATCTTTGCACCAATTGATTTGCGTCAATCTGATTACGACGACTTGCGCGCACCTTGGCTGGGCAATTCAAATTTCATCCCT------------------------------------------------------------
>may2016seq_302
ACTATGCCTAGTCCTAAATCTAGATACCTCCCATCACACATGTATCCGCCTGAGAACTACGAGCACAAACGCTTAAAACTCTAAGGACTTGGCGGTGCCCCAAACCCAC----------------------------------
>may2016seq_303
GATTAGATACCCCTAAACAGGAGCAGGATATTATTGGTGGTGTTGCTGGACAAAATGCGATGCTTCCTGGTAAACTAGAGGAGCCTG--------------------------------------------------------
>may2016seq_304
TATAGAGGCGGTACAAAAAGAGAATTGTCAGGATAAATTTATGGATTTTGTCCATAAAGTCTGGCCCAACTTCATTGACGGAGCGCATCATGCGAAAATGGCCGCAGCTTTTGAAAAAGTTG---------------------
>may2016seq_305
ACTGGGATTAGATACCCCTGCAGGTAATATCGTAAAAGAGATATGTAAAGCAGGACACACAATTGGTATCTCATCTAGAGGAGCCTGTTCTA---------------------------------------------------
>may2016seq_306
ATACCCCGTTTTAGGAGGAACTTTGCAACGAAGAGCTGGTACAGCAAGACATGATGCTGTTGCTTGGGGTTATGCTAGAGG--------------------------------------------------------------
>may2016seq_307
GCGTCAGATGTGTATAAGAGACAGACTGGGATTAGATACCCCAGCTTATATGGTATTAGCTACAAATAGTGTTACTAGAGGAGCCTGTTCTACTGTCTCTTATACACATCTCCGAG---------------------------
>may2016seq_308
GATTAGATACCCCGCGATGGTTCGAGTATGACCTGCTTATACCTCCTTTTGAATCTCAGGGTGGTGTAGTACAACTAGAGGAGCCTG--------------------------------------------------------
>may2016seq_309
ACAGACTGGGATTAGATACCCCCGCAGGAGGAATTCACCACCAAGTCTTTGTTGGGCTATGATTGCCTTTGTTACTAGAGGAGCCTGTTCTACTGT-----------------------------------------------
>may2016seq_310
GCGTCAGATGTGTATAAGAGACAGACTGGGATTAGATACCCCAATACCTCCTACATCTGCTACACCTGAAATACCTAGAGGAGCCTGTTCTACTGTCTCTTATACACATCTCCGAG---------------------------
>may2016seq_311
ACTATGCCTAGCCCTAAATCTAGATACCCACATACTTATGTATCCGCCTGAGAACTACGAGCACAAACGCTTAAAACTCTAAGGACTTGGCGGTGCCCCAAACCCAC------------------------------------
>may2016seq_312
AACGTTCAGCGATGTTTATATTCCTCAACAAGATGTGCTTTAGGGGTGTGTACAGGGAGGGACCAAATGGATTCAACGTACCTTACGGTCATTATAAAACCACACCCACCCAAATTACC------------------------
>may2016seq_313
GATTAGATACCCCTGAAGGTTTTTAGCGAAAATCTCGGTAGTTCCGATTAGTTAGACTGTAACGACAACCGATACTAGAGGAGCCTG--------------------------------------------------------
>may2016seq_314
CGGTGATAGAGCAAAGTGGAACGCAATTGAGCGCTTGTTAAATCCAGGTTCAAAAAGCGGTAGCAAACCGAAAAGGTCTCCGCGAAAACGTACATCGAATGCAGGAT------------------------------------
>may2016seq_315
CGTCAGATGTGTATAAGAGACAGACTGGGATTAGATACCCCAAATGTCCCGGGCCATCTGAGAAGTCATGCCAACTAGAGGAGCCTGTTCTACTGTCTCTTATACACATCTCCGA----------------------------
>may2016seq_316
TCGTCGGCAGCGTCAGATGTGTATAAGAGACAGACTGGGATTAGATACCCCGGTAGTCCTGTCTCTTATACACACTAGAGGAGCCTGTTCTACTGTCTCTTATACACATCTCCGAGCCCACGAGA------------------
>may2016seq_317
ATACCCCGTTTTAGGAGGAACTTTACAACGTAGAGCTGGTACCGCAAGACACGATGCAGTTGCTTGGGGATATGCTAGAGG--------------------------------------------------------------
>may2016seq_318
TCACACCATTGCATTAAAGGTAAGATTACCAAATAATAGAGCTGGGGTCCCAGCCGATTTGATTGTAATCGGGCACTACGCCCAACCTGCTATCAAATCAGATTGC-------------------------------------
>may2016seq_319
CAGATGTGTATAAGAGACAGACTGGGATTAGATACCCCGCATTGCGCGTCTCTGAAGGATGTTTTTATACGTGCCTAGAGGAGCCTGTTCTACTGTCTCTTATACACATCTC-------------------------------
>may2016seq_320
AATTAAGGAATATCGTCCACACAGACAGGCCAGGTAGCTAAACACTCAATAAAACAAAACAAAACGACACTGTACAGCAGTCAGAGTGCACCCTCCTGCACTGCTACAAACACTTCATGATGGCGAAA---------------
>may2016seq_321
ATACCCCGTTTTAGGAGGAACTTTACAACGAAGAGCGGGTACAGCAAGACACGATGCTGTTGCTTGGGGATATGCTAGAGG--------------------------------------------------------------
>may2016seq_322
GAGACAGACTGGGATTAGATACCCCGCGATTCAGTAGTGAGAACCCCAATCAACAGCAAATTAGTAAGCAGGAGCTAGAGGAGCCTGTTCTACTGTCTC--------------------------------------------
>may2016seq_323
GATTAGATACCCCCCTGGAAGATTTGGTGCTTTGGAGATAACTGAAAACCAAGTAACTAGCTTTTATGAAAAACCTAGAGGAGCCTG--------------------------------------------------------
>may2016seq_324
TGCATATCGTCGGCAGCGTCAGATGTGTATAAGAGACAGACTGGGATTAGATACCCCAATTGCAATTCGATATCCTAGAGGAGCCTGTTCTACTGTCTCTTATACACATCTCCGAGCCCACGAGACCGAGG------------
>may2016seq_325
TTTATTCTTAAATTTAACTTTTTTTTGCCTGAGTATTAGAAGTGTTCTTAAAATTCAAAAAACTTGGCGGTTTTCTATATCAGT-----------------------------------------------------------
>may2016seq_326
ATACCCCGTTTTAGGAGGAACTTTACAAAGAAGAGCTGGTACAGCAAGACATGATGCTGTAGCTTGGGGATATGCTAGAGG--------------------------------------------------------------
>may2016seq_327
ATATCGTCGGCAGCGTCAGATGTGTATAAGAGACAGACTGGGATTAGATACCCCAGCAACACCTAAGGCCAATCCTAGAGGAGCCTGTTCTACTGTCTCTTATACACATCTCCGAGCCCACGAGACTA---------------
>may2016seq_328
TTCGTCGGCAGCGTCAGATGTGTATAAGAGACAGACTGGGATTAGATACCCCCTGAGCCTGGAGGTCAAACCAGCTAGAGGAGCCTGTTCTACTGTCTCTTATACACATCTCCGAGCCCACGAGAC-----------------
>may2016seq_329
GCAGCGTCAGATGTGTATAAGAGACAGACTGGGATTAGATACCCCAGGACATGAAGCTTTTACAAGTATGCGTGCTAGAGGAGCCTGTTCTACTGTCTCTTATACACATCTCCGAGCCC------------------------
>may2016seq_330
ACTATGCCTAGCCCTAAACATTGATAGAATTTTACAACCACTATCCGCCCGGGGACTACAAGCATCAGCTTGAAACCCAAAGGACTTGGCGGTGCTTTAGATCCAC-------------------------------------
>may2016seq_331
CTGCATATCGTCGGCAGCGTCAGATGTGTATAAGAGACAGACTGGGATTAGATACCCCAATTCTTCAATCAGCGCTAGAGGAGCCTGTTCTACTGTCTCTTATACACATCTCCGAGCCCACGAGACAAGAGG-----------
>may2016seq_332
ACTATGCCTAGCCGTAAACTTTGATGGAAACATACAACTAACATCCGCCAGGGAACTACAAGCGCCAGCTTAAAACCCAAAGGACTTGGCGGTGCCTCAGACCCAC-------------------------------------
>may2016seq_333
TTGGGAATATAAAAATTTAGAACAACCCCAATACCATGACTACATGACGAAACTTCCTCAATACCTAGACTGTATG-------------------------------------------------------------------
>may2016seq_334
ATTAGATACCCCTAAGCTAGATGGTGCTGCAGTAGCTTTAACATACTTAAATGGAAAGCTAAATCAAGCATTAACTAGAGGAGCCT---------------------------------------------------------
>may2016seq_335
CCACGCCTGAGTGGTGAGAAAGGGATGGTTATTCTTCCCAAAAACACCTCTGCTACGGCCTTGGCCCCTCGTGTGTACCGCTCCATTG-------------------------------------------------------
>may2016seq_336
GTGTATAAGAGACAGACTGGGATTAGATACCCCCTCCAACAGAAAATATAACCAAACTGACGCCTGGCCGGTGCCTAGAGGAGCCTGTTCTACTGTCTCTTATACAC------------------------------------
>may2016seq_337
ACTATGCTTAGCCCTAAACCTCAACAGTTAAATCAACAAAACTGCTCGCCAGAACACTACGAGCCACAGCTTAAAACTCAAAGGACCTGGCGGTGCCTCATATCCCT------------------------------------
>may2016seq_338
TGATTCGGTTAGGGGAATTGGTCTCACTAATGCGGAATTAATGAAACTAACAGCCCTAGGAGGCGGTGTTGGAATTTCAGTAAGCAGAATTCGCC------------------------------------------------
>may2016seq_339
GTATAAGAGACAGACTGGGATTAGATACCCCCCTAACATCTTGTCAGCTTTTTCAATTACTTTATTAATCGCCACTAGAGGAGCCTGTTCTACTGTCTCTTATAC--------------------------------------
>may2016seq_340
GATTAGATACCCCGAGTTCTAAAAGGGATTTCCCTAACCTTGCGGCTACTTTTTGAGCGACAATTTTTCCCATTCTAGAGGAGCCTG--------------------------------------------------------
>may2016seq_341
TGCTTGGAAGCAAGCGCTGAAGGACAAAAAGGTGGCCTCTGCAACCCCTGCCCCTGCCCCGGCGAATGAGGTACATACACAGTTCCGACTAACAGTCTGTCTAT---------------------------------------
>may2016seq_342
TCGTCGGCAGCGTCAGATGTGTATAAGAGACAGACTGGGATTAGATACCCCTCTCAACCAACCCTTTCGACTGACTAGAGGAGCCTGTTCTACTGTCTCTTATACACATCTCCGAGCCCACGAGA------------------
>may2016seq_343
ACTATGCCCCGCCGTAAACTTAGATATTCCAGTACAATAAATATCCGCCAGGGAACTACGAGCGCCAGCTTAAAACCCAAAGGACTTGGCGGTGCTTCAGACCCCC-------------------------------------
>may2016seq_344
ATCGTCGGCAGCGTCAGATGTGTATAAGAGACAGACTGGGATTAGATACCCCCTGAGCCTGGAGGTCAAACCAGCTAGAGGAGCCTGTTCTACTGTCTCTTATACACATCTCCGAGCCCACGAGAC-----------------
>may2016seq_345
CCTTCGTCGGCAGCGTCAGATGTGTATAAGAGACAGACTGGGATTAGATACCCCGTCAAATGATCCGCTGTATACTAGAGGAGCCTGTTCTACTGTCTCTTATACACATCTCCGAGCCCACGAGACCT---------------
>may2016seq_346
ACAAGAACCTGATAACACTAATAAAGATAATGCGGATAATGAAGATGAAGAAACAAATGAAGATTGGATAAGTCCTTTCAAAGCAGGAA------------------------------------------------------
>may2016seq_347
ACTATGCTTAGCCCTAAACTCTAATAGTTACATTGAGAAAACCATTCGCCAGAGTACTACAAGCAACAGCTTAAAACTTAAAGGACTTGGCGGTGCTTTATATCCCT------------------------------------
>may2016seq_348
GTATGGTTAGTCTTTCGGTTTTCCTTCTGGGCGTCTCTCAAGTGCGATTGCCGTATCTCACCCTTGCAAAGGCTTCTCGGTTCGACCATACTGACGAGTTTGCGCCAAACTAATTGTTAATTGGTG-----------------
>may2016seq_349
CAGTGAGAGTTGTTTTCCAGCCCGTACTCCAAGCACTTCCATTCCAGTAATCTATATTGGAACCGCGGGTTTTGAATAGATACCCCAGCCAATGACAAATGCCGTCTAGG---------------------------------
>may2016seq_350
ATACCCCGTTTTAGGAGGCACCTTGCAAAGAAGAGCTGGTACTGCAAGACACGATGCGGTTGCTTGGGGATATGCTAGAGG--------------------------------------------------------------
>may2016seq_351
ACCGTCAACAAGCAGATCAATAGCGATATCAGAAATCCGCTTAGGAAAAGGGGAACACCGGGTGTTACTCGTTCAGGAAATTCCGTTAGCAGGACGCTCCCCAGGAAATGAG-------------------------------
>may2016seq_352
ACTATGCTTAGCCCTAAACCTCAACAGTTAAATCAACAAAACTGCTCGCCAGAACACTACGAGTCACAGCTTAAAACTCAAAGGACCTGGCGGTGCTTCATATCCCT------------------------------------
>may2016seq_353
GTGGAGGTACCATTTATATTCCCCGATAGCTCAGTTGGTAGAGCGTTCCGCTGTTAACGGAAATGTCGGTGGGTCGGAGCCAT------------------------------------------------------------
>may2016seq_354
TACCCCTGAGACTGATTTTTTCCGTCAATATATCTACTCCTATTCTTTTGCTCTCTCTCCTGAAGAACACCAACCTAGAG---------------------------------------------------------------
>may2016seq_355
CCCCTGCTATCTTTGAAGCACGATTAATAGATTCGCCATTTTTAAGTTCTTTTAGACACTTTTGAACTTTAGCTCTAG-----------------------------------------------------------------
>may2016seq_356
TACCCCCCAAACGAGCGGTAATCACCAGCAAACTAGCTGTAAAAACAACCAAACTATTTGTAAAAACCAACAAACTAGAG---------------------------------------------------------------
>may2016seq_357
ATACCCCGTTTTAGGAGGAACTTTACAACGTAGAGCTGGTACAGCAAGGCATGATGCTGTTGCTTGGGGGTATGCTAGAGG--------------------------------------------------------------
>may2016seq_358
TGAAATCTGTTGGCACTCTTCTCGTGATCGTATATCAGAATATGCAAGTATTTTAGGCTTGATTAGTGGAACATTAGGTAAAGTGGGCAATGAATTTTATAATCTTATGCGTACAGAAGTTAATGAG----------------
>may2016seq_359
TCAGATGTGTATAAGAGACAGACTGGGATTAGATACCCCCATGGGAGATAGAATTATAATACCCCGAAAACCCTCTAGAGGAGCCTGTTCTACTGTCTCTTATACACATCTCC------------------------------
>may2016seq_360
ACTATGTGTGGTCCTCAACATCGATAATTATTGTACTTAAATTATCCGCCCGGGAACTACGAGCATTAGCTTAAAACCCAAAGGACTTGGCGGTGCTTTAGACCCCC------------------------------------
>may2016seq_361
TCGGCAGCGTCAGATGTGTATAAGAGACAGACTGGGATTAGATACCCCAAACTAACACGTTTCCTACTTCTGCGCTAGAGGAGCCTGTTCTACTGTCTCTTATACACATCTCCGAGCCCACG---------------------
>may2016seq_362
ACTATGCTTAGCCCTAAACCTCAACAGTTAAATCAACAAAACTGCCCGCCAGAACACTACGAGCCACAGCTTAAAACTCAAAGGACCTGGCGGTGCTTCATATCCCT------------------------------------
>may2016seq_363
TCGGCAGCGTCAGATGTGTATAAGAGACAGACTGGGATTAGATACCCCATTAACCAACCAAGAGAAATGGCTAGCTAGAGGAGCCTGTTCTACTGTCTCTTATACACATCTCCGAGCCCACG---------------------
>may2016seq_364
TGTGTATAAGAGACAGACTGGGATTAGATACCCCGAAAATGCTTAATGACGCCTTACACGAGGCAGAGCACAGACTAGAGGAGCCTGTTCTACTGTCTCTTATACACA-----------------------------------
>may2016seq_365
AGTAGTCCTAACTGTAAACTATGAATGCTAGATTAAAGAGCTTTTTTAGCTTTTTTTTCTAAGATAACTCGTTAAGCATTCCACCTGAGTACTACGATCGCAAGATTAAAATTCAAAATAATTAGCGGTTCAGAATAGCTAG-
>may2016seq_366
CGGGGCTGTTCAAATAAGAATTTGTGTCAGGAGGGGGGAAGCTGCGGAGGGACCGTGAGTGGAGGGAAAGCCCTGCCACCGTCCCGTCGGTCATTATCGAGGTGAGAGGTGGCACG---------------------------
>may2016seq_367
TGCATATCGTCGGCAGCGTCAGATGTGTATAAGAGACAGACTGGGATTAGATACCCCCAGGATAGTTTTATTGACTAGAGGAGCCTGTTCTACTGTCTCTTATACACATCTCCGAGCCCACGAGACCTCTC------------
>may2016seq_368
CGGCAGCGTCAGATGTGTATAAGAGACAGACTGGGATTAGATACCCCAGATAGAGTCGAAAGCTGTTCCTACTGCTAGAGGAGCCTGTTCTACTGTCTCTTATACACATCTCCGAGCCCAC----------------------
>may2016seq_369
TAAGCGAGGATAGAATCATAACGTCATATATCCACCTAGAGGTTGAGCTTGATGAATGGCGTGACATGGTGGACACACTGCCAGAGCTAACCGAC------------------------------------------------
>may2016seq_370
GTTATCCCCCAGTTTGTTCGAAAAGACCTGGAGTGTCTCCAAGCCCACGTTGTTCTGCAAGAGCTGCCCGAGAACAACGCCCGCGGCA-------------------------------------------------------
>may2016seq_371
ACTATGCTTAGCCCCAAACCTCAACAGTTAAATCAACAAAACTGCTCGCCAGAACACTACGAGCCACAGCTTAAAACTCAAAGGACCTGGCGGTGCTTCATATCCCT------------------------------------
>may2016seq_372
CAGCGTCAGATGTGTATAAGAGACAGACTGGGATTAGATACCCCGAATTGTTAAGAGACAAGCGTGTGCACCGTCTAGAGGAGCCTGTTCTACTGTCTCTTATACACATCTCCGAGCC-------------------------
>may2016seq_373
TGAAAAAGCATCTAGAGCATATGACAAAACAAGGGATGGGTTTGTTATAGCGGGAGGGGCTGGTGTTTTAGTTTTAGAAGAACTTGAACACGCCAAGG---------------------------------------------
>may2016seq_374
ATGTGTATAAGAGACAGACTGGGATTAGATACCCCATGAAATAGAGGAACTTCACAATCCAGGAGATTGTAAGTCTAGAGGAGCCTGTTCTACTGTCTCTTATACACAT----------------------------------
>may2016seq_375
ATATCGTCGGCAGCGTCAGATGTGTATAAGAGACAGACTGGGATTAGATACCCCTGAATATAATCAAGATATGGCTAGAGGAGCCTGTTCTACTGTCTCTTATACACATCTCCGAGCCCACGAGACCA---------------
>may2016seq_376
TAGATACCCCACTCCATTCATTCAAAACCACCCACACAAAAATCCCTTCAAGATCCTTAGCACAAGATAAATAGCTAGAGGAGC-----------------------------------------------------------
>may2016seq_377
ACCCCACGAAGGAGCATTCTGTGATTTGATGTGGAGCGACCCAGAGGATATCCGAGAGGCATGGCAAGTTAGTCCTAGA----------------------------------------------------------------
>may2016seq_378
TACCCCAAAACGAGCGGTAAACACCAGCAAACTAGCTGTAACAACAACCAAACTAGATGTAAAAAGCCAGCAAACTAGAG---------------------------------------------------------------
>may2016seq_379
ACTATGCTTAGCCCTAAACCCAAGTAGTTAAATTAACAAAACTATTCACCAGAGAACTACAAGCCACAGCTTAAAACTACTTGGCGGTGCTTTATATCCTT------------------------------------------
>may2016seq_380
ATACCCCGTTTTAGGAGGAACTTTGCAACGAAGAGCTGGTACAGCAAGACATGATGCTGTTGCTTGGGGATATGCTAGAGG--------------------------------------------------------------
>may2016seq_381
ATACCCCGTTTTAGGAGGAACTTTACAACGTAGAGCTGGTACAGCAAGACACGATGCAGTTGCTTGGGGATACGCTAGAGG--------------------------------------------------------------
>may2016seq_382
TAAAAAGTTAGGAAATGTTCAAATTAAAATTCTATATAAAGGTGCTAATAAAAATAATTCAGGGGTGTTTATTCGTATTCCAGAGGTGC------------------------------------------------------
>may2016seq_383
ACTATGCTTAGCCCTAAACCTCAACAGTTAAATCAACAAAACTGCTCGCCAGAACACTACGAACCACAGCTTAAAACTCAAAGGACCTGGCGGTGCTTCATATCCCT------------------------------------
>may2016seq_384
GCAGCGTCAGATGTGTATAAGAGACAGACTGGGATTAGATACCCCAATAAGACTTATCACAAATGCAATTTTTGCTAGAGGAGCCTGTTCTACTGTCTCTTATACACATCTCCGAGCCC------------------------
>may2016seq_385
TGTGTATAAGAGACAGACTGGGATTAGATACCCCCCCAACAGAAAATATAACCAAACTGACGCCTGGCCGGTGCCTAGAGGAGCCTGTTCTACTGTCTCTTATACACA-----------------------------------
>may2016seq_386
CGGCAGCGTCAGATGTGTATAAGAGACAGACTGGGATTAGATACCCCCAAAGTTATTGCCTGTATTTGCGCCACCTAGAGGAGCCTGTTCTACTGTCTCTTATACACATCTCCGAGCCCAC----------------------
>may2016seq_387
AAGAGACAGACTGGGATTAGATACCCCAATTATAAGCACCGTGGAGGCAGCTATAAGTAAAGGTATCAGCATGACTAGAGGAGCCTGTTCTACTGTCTCTT------------------------------------------
>may2016seq_388
GGGATTAGATACCCCAAGCGTGGCTGTGACATGATGCACACACTGTCGGCGACGCTCGGGGCTCAGTAGTTTCCCTAGAGGAGCCTGTT------------------------------------------------------
>may2016seq_389
ACTATGCTTAGCCATAAACTTAAATAACTGAATAAAGTTATTTGCCAGAGTACTACTACCAGCAACAGCCTAAATCTCAGAGGATTTGGCAGTGCTTTATATTCCT-------------------------------------
>may2016seq_390
CGGCAGCGTCAGATGTGTATAAGAGACAGACTGGGATTAGATACCCCTCTAGCTATACTCATATCTAGGAGTACCTAGAGGAGCCTGTTCTACTGTCTCTTATACACATCTCCGAGCCCAC----------------------
>may2016seq_391
GCTATGCTTAACCCTAAACTCGAATAGTTAGATCAACAAAACTGTTCTCCAGAACACTACAAGCAACAGCTTAAAACTCAAAGGACTTGGCAGTGCTTTACATCCCT------------------------------------
>may2016seq_392
AAACCAACCGGACCACACCCAGACCCAAACCGAAGCACCTGACGAGATCATTAACCAAAACTATACAACATGCCGCTTCGGTGATTGCAACATGGTCTCCCAAGACTTAACCCCCTTCCACCGCCACATCAACGACGTACAC-
>may2016seq_393
ACTGTGCTTAGCCCTAAACTCTAGTAGTTACATTAACAAAACCATTCGTCAGAATACTACGAGCAACAGCTTAAAACTCAAAGGACCTGGCAGTTCTTTATATCCCT------------------------------------
>may2016seq_394
CGCATGCTCATGGCCACAGCTACCTAGGCGAGAGGTGACCAGACCCAAACACATTTTTTTGAGCAAGAAGCCCAGATCTCACACATCACCACTTACCT---------------------------------------------
>may2016seq_395
TGAAAAACGTAAATTTATTGAAGGTGTAAAAAGCTGCCTCAAGTTTGCAAAAGAAAAAGGAATTAGGTTAGGTCCTG------------------------------------------------------------------
>may2016seq_396
TCGGCAGCGTCAGATGTGTATAAGAGACAGACTGGGATTAGATACCCCTGATGTAGATTTAGAAATTCTTTTTGCTAGAGGAGCCTGTTCTACTGTCTCTTATACACATCTCCGAGCCCACG---------------------
>may2016seq_397
ATACCCCGTACTAGGTGGAACTTTACAAAGAAGAGCTGGTACCGCAAGACATGACGCTGTCGCTTGGGGATACGCTAGAGG--------------------------------------------------------------
>may2016seq_398
AGATTTCTCTCAGACGTTAAGTGAAGAAAAAGACATGGTTGCCAAATTGAAAAAGGTGTTTTTAATGGTTGCCGGTGCTGCAGTACAAAAATATGGACCAGAG----------------------------------------
>may2016seq_399
AGACTATTTGTCTTGAGATGTTCCAATCAATCGTATTGTTCATCCAGTAACGGAAAATTTTCTCATAATTATCGGGAATGAATTTTATTTCACCTCTATCCACGGATTCAATTGCCATCTTGG--------------------
>may2016seq_400
ACTGGGATTAGATACCCCTGCAGGTAATATCGTAAAAGAGATATGTAAAGCAGGCCATACAATCGGTATCTCATCTAGAGGAGCCTGTTCTA---------------------------------------------------
>may2016seq_401
ATACCCCCAAACGAGCGGTAAACACCAGCAAACTAGCTGTAAAAACAACCAAACGACTTGTAAAAACCAACAAACTAGAGG--------------------------------------------------------------
>may2016seq_402
CTGGGAGTTCAGGGAAGATTGGGGGGCCGTAGAGCTCGCTGTTGAGACGTCCGCTGACGTAGAGAATACTATCGCGTATGGCCTCGGCCTCTAGGCGTCGCGGATTGAAGTG-------------------------------
>may2016seq_403
ATGTGTATAAGAGACAGACTGGGATTAGATACCCCGACAGTAATGTTCAAGCAGCCACAACGGACCTGGACCTGCTAGAGGAGCCTGTTCTACTGTCTCTTATACACAT----------------------------------
>may2016seq_404
TATGGCATTCTGATACACTCATTTCTTATCTATCTGAGCTGGTACAACATCATCTTCTTTGTTGCTCTTATTTCT--------------------------------------------------------------------
>may2016seq_405
GAGACAGACTGGGATTAGATACCCCCTACACCCGTATCGAAGAGCTTCTAAAACAGGCTGCCACCGATGCCGGACTAGAGGAGCCTGTTCTACTGTCTC--------------------------------------------
>may2016seq_406
CGGCAGCGTCAGATGTGTATAAGAGACAGACTGGGATTAGATACCCCAGTAGTCCTGTCTCTTATACACATCTCCTAGAGGAGCCTGTTCTACTGTCTCTTATACACATCTCCGAGCCCAC----------------------
>may2016seq_407
ATACCCCCGCTTACTAAGTGTGTGCCGGGTCGGTTTGTGGTGCACTTGATGTATGTCGTGACCACTCATAACTGCTAGAGG--------------------------------------------------------------
>may2016seq_408
CAGCGTCAGATGTGTATAAGAGACAGACTGGGATTAGATACCCCCCACAACCACCACAACCACGACAGCCCCTACTAGAGGAGCCTGTTCTACTGTCTCTTATACACATCTCCGAGCC-------------------------
>may2016seq_409
ACTATGCTTAGCCCTAAACTATAATAGTTATATTAACAAAACCATTCGCCAGAATACTAGAAGCAATAGCTTAAAACTCAAAGGACTTGGCGGTGCTTTATATCCCT------------------------------------
>may2016seq_410
ATACCCCGTATTGGGTGGAACTTTGCAGAGAAGAGCTGGTACTGCAAGGCATGATGCTGTTGCCTGGGGGTACGCTAGAGG--------------------------------------------------------------
>may2016seq_411
ACTATGCTTAGCCCTAAACCTCAACAGTTAAATCAACAAAACTGCTCGCCAGAACACTACGAGCCACAGCTTAAAACTCAAAGGACCTGGCGGTGCTCCATATCCCT------------------------------------
>may2016seq_412
CCTCGCAATAGTTAAACAACTTAACCACATATACACAATGACGAATACGACGACGGCTATGTTTTATAGTAAAGATACAGACGTAATA-------------------------------------------------------
>may2016seq_413
CACTCCTCCAAGACCCAAGTCGGGTGAAGGCTCTCCACCGCACACGCGTACTGTAGGTGAAGAGGCCAGCCGCCGGCCTTGCCTCGCGCTATGATCTGGACCAGCGATTCGCTCAACCGGGGG--------------------
>may2016seq_414
ACCGGTGACACCTCAACGGCCACAACACAACTTATGACCAAACCGGAACCGTGATTATAGCTACAGGTTCGGTTTCCTAACC-------------------------------------------------------------
>may2016seq_415
ATACCCCCGCTGACTAAGTGTGTGCCGGGTCGGTTTGTGGTACACTTGATGTATGTTGTGACCACTCATAACTGCTAGAGG--------------------------------------------------------------
>may2016seq_416
ACTATGCTTAGCCCTAAACCTCAACAGTTAAATCAACAAAACTGCTCGCCAGAACACTACAAGCCACAGCTTAAAACTCAAAGGACCTGGCGGTGCTTCATATCCCT------------------------------------
>may2016seq_417
ACTATGCTTAGCCATAAACCTCAACAGTTAAATCAACAAAACTGCTCGCCAGAACACTACGAGCCACAGCTTAAAACTCAAAGGACCTGGCGGTGCTTCATATCCCT------------------------------------
>may2016seq_418
AACGTTCAGCGATGTTTATATTCCTCAACAAGATGTGCTTTAGGGGTGTGTACAGGGAGGGACCAAATGGATTCAACGTACCCTACGGTCATTATAAAACCACACCCACCCAAATTACC------------------------
>may2016seq_419
GATGTGTATAAGAGACAGACTGGGATTAGATACCCCAGCCAAGAAGAGAATTCTCAAGAAGAAGATCCAGAAAACTAGAGGAGCCTGTTCTACTGTCTCTTATACACATC---------------------------------
>may2016seq_420
AAACCAACCGGACCACACCCAGACCCAAACCGAAGCACCTGACGAGATCATTAACCAAAACTATACAACATGCCGCTTCGGTGATTGCAACATGGTCTTCCAAGACTTAACCCCCTTCCACCGCCACATCAACGACGTACAC-
>may2016seq_421
ACCCCATTTTTGCAATAGACGAGGCCTGGTAAAGCAATTGGAGGCTTGGTAAAACAATTCTTCTTGATTTTGCTCTAGA----------------------------------------------------------------
>may2016seq_422
AAGCGGCTCTGTTGCACGCGCTTAAAGAGGCCGGATGGACTGACCTTGGCCGCGTAGGCTCGGCAGAGTATCCGACGAAAAAGCACCTATTCGCTGATCCGGCCATATTGCGCCAGTACAACAAATCAGACCTTAGACGGATG
>may2016seq_423
TGTCATCGATCAACTGGCCGCCGATGGCATGATCTTCGACGCTGCCCACCACATGGGTTCATTCTCTGGAGCCGTTTGCTCCCCCTCTCGCCACATGATTATGTCGGGCCGCACCGTTTGGCATCTCCCTAACG---------
>may2016seq_424
AAACCAACCGGACCACACCCAGACCCAAACCGAAGCACCTGACGAGATCATTAACCAAAACTATACAACATGCCGCTTCGGTGATTGCAACATGGTCTTCCAAGACTTACCCCCCTTCCACCGCCACATCAACGACGTACAC-
>may2016seq_425
GCAGCGTCAGATGTGTATAAGAGACAGACTGGGATTAGATACCCCTGGTCACGCAGCCTTTTCATCTATGAGAGCTAGAGGAGCCTGTTCTACTGTCTCTTATACACATCTCCGAGCCC------------------------
>may2016seq_426
GTCAGATGTGTATAAGAGACAGACTGGGATTAGATACCCCCGGTCTCCTGTTCACCCGCATCACCGACGAACAGCTAGAGGAGCCTGTTCTACTGTCTCTTATACACATCTCCG-----------------------------
>may2016seq_427
TAAGAGACAGACTGGGATTAGATACCCCTATGAAACCCTTTGTAAAAGAGACCCTAGATCGCCAACAATTGCGCCTAGAGGAGCCTGTTCTACTGTCTCTTA-----------------------------------------
>may2016seq_428
GATTAGATACCCCCCTGGAAGATTTGGTGCATTGGAGATAACCGATAACCAAGTGACAAGCTTTTATGAAAAACCTAGAGGAGCCTG--------------------------------------------------------
>may2016seq_429
GAGGTAGTTAACTTCTTTCATGTGCTTTTTGAGACACTTATGATACTTGCATCTTCCATACTGAAAATAGAAACCTAGCTTCCTCTCTCACTCCCAGCCGCAGCCAAAGCTGATACTTGATTCGTA-----------------
>may2016seq_430
TGTAATTTTCACTGTAAACGCTGCAGACCAGGTGTTGGTATAAAACCAGTGCCGTCGAGAAGTCTTTGAGTCTGCTGCCTGAGTAGTACGTTCGCAAGAATGAAACTTAAAGGAATTGACGGGAGGGCACTGCAA--------
>may2016seq_431
TATAAGAGACAGACTGGGATTAGATACCCCATACGCTCAATTATAAGAGTTTGCTTGGCTAGATTGGCCAGGTGCTAGAGGAGCCTGTTCTACTGTCTCTTATA---------------------------------------
>may2016seq_432
ACCCCCACTTACCGGAGCCACTTCGTCGTCGGCGGACTCCGGTCACTCTTCTCCGCCGGCGATAACCCTCTCTCCACCAACCCA-----------------------------------------------------------
>may2016seq_433
CTATGGCATTCTGATACACTCATTTCTTATCTATCTGAGCTGGTACAACATCATCTTCTTTGTTGCTCTTATTTC--------------------------------------------------------------------
>may2016seq_434
ACTATGCTCAGCCCTAAACCTCAACAGTTAAATCAACAAAACTGCTCGCCAGAACACTACGAGCCACAGCTTAAAACTCAAAGGACCTGGCGGTGCTTCATATCCCT------------------------------------
>may2016seq_435
AAAAAAAGAATCTTCAAATTGTCGAAGGACCAGGAGATATGATTGGATCGTATGAATTGCCTTTTGTTATGGAAGCCTATAGCACCTCTTATAGAGAACGTAACCGTTTGCCGGGAATAATTCGACAA---------------
>may2016seq_436
AAATTAAATTCTGCCAAGGTGTCTTTTAGACTATTGTCTGTGGAGGTATTTTTGTCTTTTTGATTTTTCTTGTCTTTTTCTAGGCGCCAAAGACTCACCCAA-----------------------------------------
>may2016seq_437
AGACAGACTGGGATTAGATACCCCTTGAACCGCTTGTTCCTGAAGTACCTGCTGAACCACCTGTACCTGAACTACTAGAGGAGCCTGTTCTACTGTCT---------------------------------------------
>may2016seq_438
ATTAGATACCCCTAAGCTAGATGGTGCTGCAGTAGCTTTGACATACTTAAATGGAAAGCTAAATCAAGCATTAACTAGAGGAGCCT---------------------------------------------------------
>may2016seq_439
ACTGGGATTAGATACCCCGATTGTGAATTTTTCTTTTGTTCTTATAACTCCAATGCGATACATATGAAGGTGGACTAGAGGAGCCTGTTCTA---------------------------------------------------
>may2016seq_440
CTCAGAGAACGCAGCCCAACACAATGGCACTACTACGAAGACGCCACATTACCTAGCCAATGCACGGAATACGACGACCAGCAATTACAGGAACACGAACATCTGTGCGGAAGAAGCTACG----------------------
>may2016seq_441
CCAGAAAAAGTCAATAAACCAATTGGGTATACGCTATGGAAAAGGCAATAGGTTCGCTGGATTTAAATCGGCCTGAGTCAAAACAGGAAACCCCGGGTGGTGCTCGCCTGCAAAACACCACGCTGCTTAAGGAGCGGCTA---
>may2016seq_442
GCCTTCGTCGGCAGCGTCAGATGTGTATAAGAGACAGACTGGGATTAGATACCCCAGAGACCGCAGATGTACCACTAGAGGAGCCTGTTCTACTGTCTCTTATACACATCTCCGAGCCCACGAGACTAG--------------
>may2016seq_443
ATACCCCCGCTGACTCAGTGTGTGCCGGGTCGGTTTGTGGTGCACTTGATGTATGTCGTGGCCACTCATAACTGCTAGAGG--------------------------------------------------------------
>may2016seq_444
CGTCAGATGTGTATAAGAGACAGACTGGGATTAGATACCCCAAATGTCTCGGGTCATCTGAGAAGGCATGCCAACTAGAGGAGCCTGTTCTACTGTCTCTTATACACATCTCCGA----------------------------
>may2016seq_445
TGGTGGTCCCCAAAAAATGCACGAGTAAATAGTGCCATTTTCTATAGCTGTTCTTAATGGCTTGTTCTTGCCAATAATATGCTGTTGGCCAACTATTTCATCTAGCGTTTTTGGCCTGACACGTTCAG---------------
>may2016seq_446
TGCCAATACTGTGGACATGGACTTATATGAGAACCTGATAGCAGTGACGATGACAGCTACAGTCTTCCACAATTGATGTATTACACAGACACAGATGACAGCAGCAGTGCTA-------------------------------
>may2016seq_447
AGTAGTCTTAACTGTAAACTATGAATGCTAGATTAAAGAGCTTTTTTAGCTTTTTTTTCTAAGATAACTCGTTAAGCATTCCACCTGAGTACTACGATCGCAAGATTAAAATTCAAAATAATTAGCGGTTCAGAATAGCTAG-
>may2016seq_448
ATAAGAGACAGACTGGGATTAGATACCCCATATGCGCAATTATAAGGGTTTGCCATGGCTTGGTTGACCAGGTGCTAGAGGAGCCTGTTCTACTGTCTCTTAT----------------------------------------
>may2016seq_449
CCGGTATCCCACAGACGGCCCAAGCTTCATAAAAGCGGTTGCTGCATCAGTAGCCCTGTCAAACAAGTTAGTGTATGACCCT-------------------------------------------------------------
>may2016seq_450
TACCCCCTTCCAGTCGATGAACGCAACTCTAATCTGAATAAACACTGCGATCACTTGTTGTTTCTTTTTCTACTCTAGAG---------------------------------------------------------------
>may2016seq_451
CTTAGTTGCTATAGTAATACCAGGTCCTTGGTACCCTTAGTTATAAGGATAGTGGTGGTGGTACCACTTACCTGAGACAGCCTAAGGACTCGTTTGGTTGA------------------------------------------
>may2016seq_452
CCCTAGCTGATGCAAGATCGACTTCGAATGCTCGAGAGTGAAGTTTCAGCTACCCGGCATGGCGTCAGCCAGCGCTA------------------------------------------------------------------
>may2016seq_453
TACCCCAAAACGAGCGCTAAACACCAGCAAACTAGCTGTAACAACAACCAAACTAGTTGTAAAAAGCCAACAAACTAGAG---------------------------------------------------------------
>may2016seq_454
AGCGTCAGATGTGTATAAGAGACAGACTGGGATTAGATACCCCGGTAGTCCTAGCCGTAAACGATGGGCACTAGCTAGAGGAGCCTGTTCTACTGTCTCTTATACACATCTCCGAGC--------------------------
>may2016seq_455
ATACCCCGTTTTAGGGGGAACTTTACAACTTAGAGCTGGTACAGCAAGACATGATGCTGTTGCTTGGGGGTATGCTAGAGG--------------------------------------------------------------
>may2016seq_456
AGACTGCCAAGATAAACACCGGAAAGGCAAAAGAACAGTAAAGCATGTTTGTCTAATAATAGCTTGAGGCTCAACAAAACAGGCTCAAGAACCAGAACTTGCTACATGGTGACGAACAGCATGACA-----------------
>may2016seq_457
ATATATGGGAGCGTAGGGCCACATTTGGCTCGCCGCTTGGAAAGGACAGATGGGCGACAGTATAGACGGGTCTTCTAGCGCGGCGCAGGGCGCGCCGGG--------------------------------------------
>may2016seq_458
AGACAGAGACATAGGTATTCCGAGTTAACATAGGTTGATTGTAACAACCATCGTAACTTGGTTGCCGACAAACAGGCGTAGGCTCTTCAGAATCAAAGTAAACTAGAGATTCTTCAAAA------------------------
>may2016seq_459
CTGCATATCGTCGGCAGCGTCAGATGTGTATAAGAGACAGACTGGGATTAGATACCCCTCCGAGCCCACGAGACCTAGAGGAGCCTGTTCTACTGTCTCTTATACACATCTCCGAGCCCACGAGACCGTACT-----------
>may2016seq_460
CAAGATAAAGCTATCCTGGATGATTCTTCCGAATTCATCCCTGCCCACCGTGTCATTGCTGCGTGGGGAGATCAAGCCGAAGTTGGCTACCATGGATTGAATCGTG-------------------------------------
>may2016seq_461
TTTCAGCATCGGATGGTGGGCAGTATGCTCAGACGACCTATGGCGAGAGTCAACGAGTGGAAGAAATGTTCTTATCC------------------------------------------------------------------
>may2016seq_462
TACCCCACAATGGCCTAGGAACTCGATCTAGTTCCAAACCAAATCCGGGGGAGTTCACGAAATAGGTGAACCGGCTAGAG---------------------------------------------------------------
>may2016seq_463
TTATAGTTGGACTTATTCTGACCTCTCAACGGTATCCAATATTTTCTACGCCTGGACTGACTTTCAAAGAGGGTCAGTAAACGGCTGCCTACTCTC-----------------------------------------------
>may2016seq_464
ACGGCAAAGAGCAGAGAGCCTCCAAGTACTTTTCAATATGAGCTTTCTCTGTCGGGTTGTTTTTAAGGTCCTTAAGCCGTTGAAGTTCCACCTGTGTAACTTCTTTCACCTCCGCAGGCAGAACTTTACC-------------
>may2016seq_465
TATAAGAGACAGACTGGGATTAGATACCCCCTATTATTACTGCTTATAGAAAAGGTCATTGTAAATATCACGGACTAGAGGAGCCTGTTCTACTGTCTCTTATA---------------------------------------
>may2016seq_466
ATAAGGCGGAAGATATGACTACGTTTAGTCCAAGAGAAATAGTGTCGGAACTTGACAGATTTATCGTTGGCCAATCGGCGGCTAAAAGAGCGGTTGCGATAGCCTTACGTAACCGGTGGAGGAGGCAGCAG------------
>may2016seq_467
TGTCCAAGTTAGAGATAAGCTAGAGACGTTAATAGATGAGGAAAGACTAGATGTTTCGGCTATTAAAGGGATAGAAAACATTATTAAAAAGATAATATCTGGCATGAATTTAAATTCAGGACATAATTATGTAGTTG------
>may2016seq_468
AGACAGACTGGGATTAGATACCCCTACAATCATAGGACAAGTACCAGCACAGGTAACAGATGGTAATCCAGTTACTAGAGGAGCCTGTTCTACTGTCT---------------------------------------------
>may2016seq_469
CTGCATATCGTCGGCAGCGTCAGATGTGTATAAGAGACAGACTGGGATTAGATACCCCTCCGAGCCCACGAGACCTAGAGGAGCCTGTTCTACTGTCTCTTATACACATCTCCGAGCCCACGAGACAGGCAG-----------
>may2016seq_470
CGGCAGCGTCAGATGTGTATAAGAGACAGACTGGGATTAGATACCCCAAGGACTGCAAGTAGCTATGGCAAAACCTAGAGGAGCCTGTTCTACTGTCTCTTATACACATCTCCGAGCCCAC----------------------
>may2016seq_471
GGCAGCGTCAGATGTGTATAAGAGACAGACTGGGATTAGATACCCCAGTAGTCCTGTCTCTTATACACATCTCCCTAGAGGAGCCTGTTCTACTGTCTCTTATACACATCTCCGAGCCCA-----------------------
>may2016seq_472
GCAGCGTCAGATGTGTATAAGAGACAGACTGGGATTAGATACCCCAATAAGACTTATCACAAATGCAATTTTTGCTAGAGGAGCCTGTTCTACTGTCTCTTATACACATCTCCGAGCCC------------------------
>may2016seq_473
GTATAAGAGACAGACTGGGATTAGATACCCCTATAGGCAGCTCTATTGTATGGGCGACGGCGCTTAATATTGGCCTAGAGGAGCCTGTTCTACTGTCTCTTATAC--------------------------------------
>may2016seq_474
CGCGTTTACATTTAAGTTTGCAGCTACGCTTATATTAATACCAAACTGCTGTAGAGAAGCGAGCTGTGCCGCTAC--------------------------------------------------------------------
>may2016seq_475
ACAGACTGGGATTAGATACCCCCACATTACGGTCAATGTCGTACTTGTGTGGGTTGGCTGACGCTGATGCGCCACTAGAGGAGCCTGTTCTACTGT-----------------------------------------------
>may2016seq_476
AAATTAAATTCTGCCAAGGTGTCTTTTAGACTATTGTTTGTGGAGGTGTTTTTGTCTTTTTGATTTTTTTTGTCTTTTTCTAGGCGCCAAAGACTCACCCAA-----------------------------------------
>may2016seq_477
ATACCCCGTTTTAGGCGGAACTTTACAACGTAGAGCTGGTACAGCAAGACATGATGCTGTTGCTTGGGGGTATGCTAGAGG--------------------------------------------------------------
>may2016seq_478
ATTAGATACCCCCGAACAAGACAACAGCAAGCTAGAGGAGCAACACAAATACCCACGAACAAGACAACAGCAAGCTAGAGGAGCCT---------------------------------------------------------
>may2016seq_479
CCTAAGCCTTCGTCGGCAGCGTCAGATGTGTATAAGAGACAGACTGGGATTAGATACCCCGGGGAAACCCGAAGCTAGAGGAGCCTGTTCTACTGTCTCTTATACACATCTCCGAGCCCACGAGACCGAGGCTG---------
>may2016seq_480
CTATGTCCTCGCCGCTCCTTCACCGCCACCCTCTCTTCAGCAGCTTTCCTTCCCTCTTGGGACTCTCCCTTCTTCCTTCCTCGGTCCTCTCCCTTCCTCGGCCATTCCGCCACACCCATCTG---------------------
>may2016seq_481
GAGTATCGTCGGCAGCGTCAGATGTGTATAAGAGACAGACTGGGATTAGATACCCCCAAAGTCTCGTACTTGCTCTAGAGGAGCCTGTTCTACTGTCTCTTATACACATCTCCGAGCCCACGAGACTCCT-------------
>may2016seq_482
GATTAGATACCCCCCTGGAAGATTTGGAGCTTTGGAGATAACCGAGAACCAAGTGACTAGCTTTTATGAAAAACCTAGAGGAGCCTG--------------------------------------------------------
>may2016seq_483
CCATTTATATTGGGTAAGAAGGATTCAGTAACTACGGCTACTCTCATATGAGTAGGGTGCGTAATTTAGAAAGCCT-------------------------------------------------------------------
>may2016seq_484
CGGCAGCGTCAGATGTGTATAAGAGACAGACTGGGATTAGATACCCCGACGAATCAAAATACCTTCACCGGCTTCTAGAGGAGCCTGTTCTACTGTCTCTTATACACATCTCCGAGCCCAC----------------------
>may2016seq_485
ACTATGCCTAGCCGTAAACTTTGATGAAAACATACAACTGACATCCGCCAGGGGACTATAAGCGCCAGCTTAAAACCCAAAGGACTTGGCGGTGCCTCAGACCCAC-------------------------------------
>may2016seq_486
GGCAGAAGAATAATGTTTGTTTAAGGTTTAAAACATCCCAGGCAGGTAATTCTGCTTGGTCGTTCTAGACCTTGATAAGGAGAGACTATGTTAAAAAGAGCTATCACGCTGCGAGAAGCAATTGCCTTGTTCCCGACCTTG--
>may2016seq_487
TTTATTAATACTTTTATATAGCCAGTATAGTACATACATAAGCGCTATGCAAGAATTTTATGCAACTCGCTCTATAGGCTGCGCGGTAGGAGGTGTGAGCT------------------------------------------
>may2016seq_488
TTGAGGACGGATTGGTGCTGCGGCAGCTTCGACAAGAGAACACGGAATTGCGGTTGCAGGTGGAAGCTTTGGAGCAGGAGGTATTGACGTTGAGCGAGGAG------------------------------------------
>may2016seq_489
ATGTGTATAAGAGACAGACTGGGATTAGATACCCCGATCGACAGCGGAGGGTGCCCCGAGCATGATGATGCTAACTAGAGGAGCCTGTTCTACTGTCTCTTATACACAT----------------------------------
>may2016seq_490
TACCCCCCAAATGAGCGGTAATCACCAGCAAACTAGCTGTAAAAACAACCAAACAATTTGTAAAAACCAACAAACTAGAG---------------------------------------------------------------
>may2016seq_491
GCCTTCGTCGGCAGCGTCAGATGTGTATAAGAGACAGACTGGGATTAGATACCCCGCCACAAGCAGCGTCAGGGCTAGAGGAGCCTGTTCTACTGTCTCTTATACACATCTCCGAGCCCACGAGACCGT--------------
>may2016seq_492
CTGGGATTAGATACCCCTCACAGATCGAGGCGATGCCATTCTAGCGTCGACCGTTCTACTTCTGCGCGACGCCGCTAGAGGAGCCTGTTCT----------------------------------------------------
>may2016seq_493
TCCCTCCCAAATGGGTCCAAAAAGGATTTACTCAATTCAAGTAACCCCTTGAAGAATAGCGTAAGCAACCCTGACGAGATGATGTTAAATGTACCCATCTTCGTATATAGTG-------------------------------
>may2016seq_494
TGGGTAATTTTGATTCCAAAAGTCCCGGGTGTTGCGGAGATTCACGAGCTTGCGAACGAGCAGCAGCATTTACTG--------------------------------------------------------------------
>may2016seq_495
AGATGTGTATAAGAGACAGACTGGGATTAGATACCCCTTAACCCAGCCGTTACCCGCTCCTGGGAGACAGCCCCCTAGAGGAGCCTGTTCTACTGTCTCTTATACACATCT--------------------------------
>may2016seq_496
CAGCGTCAGATGTGTATAAGAGACAGACTGGGATTAGATACCCCAGTTAAGTAAATACATATACTCTTTATATGCTAGAGGAGCCTGTTCTACTGTCTCTTATACACATCTCCGAGCC-------------------------
>may2016seq_497
ATACCCCGTATTAGGAGGTACTCTTCAAAAAAGAGCTGGTACAGCAAGACATGATGCTGTTGCGTGGGGTTACGCTAGAGG--------------------------------------------------------------
>may2016seq_498
ACTCTGCTTAGCCATACGCTCAAATAATTTAACAAAAGAATTATACACCAGCGTACTACAAGCAATAGCTTAAAAATCAAAGGAATTCATGGTGCTTTACATCCTT-------------------------------------
>may2016seq_499
TCGGCAGCGTCAGATGTGTATAAGAGACAGACTGGGATTAGATACCCCCGGAGGCCCACCTTCAGTGGTTTGTCCTAGAGGAGCCTGTTCTACTGTCTCTTATACACATCTCCGAGCCCACG---------------------
>may2016seq_500
TCAGATGTGTATAAGAGACAGACTGGGATTAGATACCCCAATAAAACTCAGCAGAATGATATAAATCTGCCGTACTAGAGGAGCCTGTTCTACTGTCTCTTATACACATCTCC------------------------------
>may2016seq_501
GTATCTTGTAATATTGTACAAAAAGGCTTCCGCGCTCATGTACCCATGCAATGTATACCCGTATCGCTCAGGCGGCTTGTCCCCATGCTTCGACTAGC---------------------------------------------
>may2016seq_502
CAGCGGAAGATGCAAAAACAAAATACTGGCCCATTGCAGATACAAAGGCAGAATTTGAAGCCACTATAAAAAAAGAAATGCCC------------------------------------------------------------
>may2016seq_503
ACTATGCTTAGCCCTAAACCTCAACAGTTAAATCAACAAAATTGCTCGCCAGAACACTACGAGCCACAGCTTAAAACTCAAAGAACCTGGCGGTGCTTCATATCCCT------------------------------------
>may2016seq_504
GGGATTAGATACCCCAGAAGGTAATGATGGAGGTTCTAGAAATGTTGGTTTTGGAAGAGGTGGCGGTGGTGGAGCTAGAGGAGCCTGTT------------------------------------------------------
>may2016seq_505
CTTAGTTGCTATAGTAATACCAGGTCCTTGGTACCCTTAGTTATAAGGATAGTGGTGGTGGTACCACTTACCTAAGACAGCCTAAGGACTCGTTTGGTTGA------------------------------------------
>may2016seq_506
AAACCAACCGGACCACACCCAGACCCAAACCGAAGCACCTGACGAGATCATTAACCAAAACTATACAACATGCCGCTTCGGTGATTGCAACATGGTCTTCCAAGACTTACCCCCCTCCCACCGCCACATCAACGACGTACAC-
>may2016seq_507
ATGTGTATAAGAGACAGACTGGGATTAGATACCCCAAAGAGGTCGTGCCAGAGGGACAAACCCCGCAGGCCTACCTAGAGGAGCCTGTTCTACTGTCTCTTATACACAT----------------------------------
>may2016seq_508
CCAATACGCTTAGCCCTAAACTTCAATAGTTAAATCAACAGAACTATTCACCAGAACACTACAAGCAATAGCTTAAAACTCAAAGGACTTGGCGGTGCTTTATATCCCT----------------------------------
>may2016seq_509
TACCCCCAAACGAGCGGTAAACACCAGCAAACTAGCTGTAACAACAACCAAACTAGTTGTAAAAAACCAACAAACTAGAG---------------------------------------------------------------
>may2016seq_510
GAGGGATTTTTGAAGGGAAAATTCCAGGATCTCCACCCATATGAGTTTTTGAAGGGACAGTTCTAGGATCTCCAC--------------------------------------------------------------------
>may2016seq_511
[truncated: 761,835 more chars]
