# Supplementary material for: Aquatic environmental DNA detects seasonal fish abundance and habitat preference in an urban estuary
Source: PLoS One. 2017 Apr 12;12(4):e0175186. doi: 10.1371/journal.pone.0175186 (PMC5389620; doi:10.1371/journal.pone.0175186)
Supplement: S3 File — (R) [file pone.0175186.s012.R]

# Adaptation of the DADA2 pipeline to the NYC Fish experiment.
#
# The starting point is a set of Illumina-sequenced paired-end fastq files
# that have been split (or demultiplexed) by sample and which have barcodes/adapters already removed.
# The end product will be a sequence table, analogous to the ubiquitous "OTU table",
# which records the number of times sample sequences were observed in each sample. The key
# difference between the output of DADA2 and standard OTU analyses is that DADA2 infers sample
# sequences exactly rather than clustering sequencines into fuzzy OTUs which hide and complicate biological variation.
#
# This relies on Bioconductor packages(http://bioconductor.org/) in addition to base R.
# The FastQ files use in this experiment are available in the SRA under
# BioProject PRJNA358446.
#
#
library(dada2)
library(ShortRead)
library(phyloseq)
library(Biostrings)
library(dplyr)

# path the where the where the fastq data lives
path <- "data-raw/fastqs/"
fns <- list.files(path)

# Filtering and Trimming
# First we read in the file names for all the fastq files and do a little string manipulation
# to get lists of the forward and reverse fastq files in matched order:
fastqs <- fns[grepl(".fastq$", fns)]
fastqs <- sort(fastqs) # Sort should keep them paired in order
fnFs <- fastqs[grepl("_R1", fastqs)]
fnRs <- fastqs[grepl("_R2", fastqs)]

# Perform filtering and trimming
filtFs <- paste0(path, sapply(strsplit(fnFs, "\\."), `[`, 1), "_filt.fastq.gz")
filtRs <- paste0(path, sapply(strsplit(fnRs, "\\."), `[`, 1), "_filt.fastq.gz")

for(i in seq_along(fnFs)) {
  fastqPairedFilter(paste0(path, c(fnFs[i], fnRs[i])), c(filtFs[i], filtRs[i]), maxN=0, maxEE=2, truncQ=2, trimLeft=c(10, 10), truncLen=c(100,100), compress=TRUE, verbose=TRUE)
}

# Dereplication
derepFs <- lapply(filtFs, derepFastq, verbose=TRUE)
derepRs <- lapply(filtRs, derepFastq, verbose=TRUE)

# Name the derep-class objects by the sample names
sam_names <- sapply(strsplit(fnFs, "/"), tail, n=1)
sam_names <- sapply(strsplit(sam_names, "_"), `[`, 1)
names(derepFs) <- sam_names
names(derepRs) <- sam_names

# Sample Inference
dadaFs <- dada(derepFs, err=inflateErr(tperr1,3), errorEstimationFunction=loessErrfun, selfConsist = TRUE)
dadaRs <- dada(derepRs, err=inflateErr(tperr1,3), errorEstimationFunction=loessErrfun, selfConsist = TRUE)

# Identify chimeras
bimFs <- sapply(dadaFs, isBimeraDenovo, verbose=TRUE)
bimRs <- sapply(dadaRs, isBimeraDenovo, verbose=TRUE)
print(unname(sapply(bimFs, mean)), digits=2)
print(unname(sapply(bimRs, mean)), digits=2)

# Merge paired reads
mergers <- mapply(mergePairs, dadaFs, derepFs, dadaRs, derepRs, SIMPLIFY=FALSE)

# Remove chimeras
mergers.nochim <- mapply(function(mm, bF, bR) mm[!bF[mm$forward] & !bR[mm$reverse],], mergers, bimFs, bimRs, SIMPLIFY=FALSE)

# Constructing the sequence table
seqtab <- makeSequenceTable(mergers.nochim)
table(nchar(colnames(seqtab)))
length(unique(substr(colnames(seqtab), 1, 100)))
dim(seqtab)

# Make "otu_table"
seqs <- colnames(seqtab)
otab <- otu_table(seqtab, taxa_are_rows=FALSE)
colnames(otab) <- paste0("Seq_", seq(ncol(otab)))
#Write fastas to test file
writeFasta <- function(seqs, output) {

  seqsout <- mapply( function(idx, sequence) paste0(">Seq_",idx,"\n",sequence,"\n"),
                     seq(length(seqs)),
                     seqs)
  write(paste0(seqsout), file = output, sep = "")

}

seqs_for_blast <- DNAStringSet(seqs)
names(seqs_for_blast) <-  sapply(seq(length(seqs)),function(x) {paste0("Seq_",x)})

# Write the fasta sequences and the OTU table
writeFasta(seqs,tax_sequences)
write.table(otab,  file="data/otutable.txt")
